# Supplementary material for: Plasticity first: molecular signatures of a complex morphological trait in filamentous cyanobacteria
Source: BMC Evol Biol. 2017 Aug 31;17:209. doi: 10.1186/s12862-017-1053-5 (PMC5580265; doi:10.1186/s12862-017-1053-5)
Supplement: Supplementary file 5 — Candidate ORFs involved in true-branching phenotype. The table includes all ORFs in which one or more consistent orthologous TSSs have been detected. Consistent TSSs (as in Fig. 3) are written in red, orthologous TSSs are written in blue and singelton TSSs are written in gray. ORF and TSS positions on the left are according to Dagan et al. 2013 [11] annotation. ORF and TSS positions according to RefSeq genome annotation are listed on the right. (XLSX 318 kb) [file 12862_2017_1053_MOESM5_ESM.xlsx]

## Sheet: Tabelle1
Table S4. Candidate ORF involved in true-branching phenotype. The table includes all ORFs in which one or more consistent orthologous TSSs have been detected. Consistent TSSs (as in fig. 3. are written in red, orthologous TSSs are written in blue and singelton TSSs are writte in gray. ORF and TSS positions on the left are according to Dagan et al. 2013 GBE annotation. ORF and TSS positions accord…													TSS position in RefSeq genome annotation			ORF position in RefSeq genome annotation
Ortholog ID	Species	TSS ID	Class	TSS Position	ORF Start	Strand	Fold Change	5'(49nt)-TSS	ORF ID	NCBI Locus Tag	NCBI RefSeq ID	Annotation	Contig	From	To	Contig	From	To
143	F. muscicola	143_o1a	a	5680421	5680005	-	Inf	TTGTAGAGCAAAAAAACAACTATAAATACTATGGCTGCAATAATAGCTGTA	FisPCC7414_6336	UYI_RS0107895	WP_016866135.1	membrane protein	NZ_AJLK01000057.1	24431	24481	NZ_AJLK01000057.1	24897	24046
	F. thermalis	143_o1a	a	2226965	2226552	-	-0.2173	TTGTAGAGCAAAAAAACAACTATAAATACTATGGCTGCAATAATAGCTGTA	Fischerella_sp._PCC7521_2485	-	WP_009756648.1	membrane protein	NZ_AJLL01000005.1	60403	60453	NZ_AJLL01000035.1	68304	69149
	F. muscicola	143_o2g	gi	5679243	5680005	+	2.5215	ATCCTAGTAATGCTATTACCATTGCTCATTTAAGCGTGTATTATCGAGCAG	FisPCC7414_6336	UYI_RS0107895	WP_016866135.1	membrane protein	NZ_AJLK01000057.1	25709	25659	NZ_AJLK01000057.1	24897	24046
	F. thermalis	143_o2g	gi	2225841	2226552	+	1.2313	ATGCTACTGATGCCATTTCCATTGCTCATTTAAGCGTGTATTATCGAGCAG	Fischerella_sp._PCC7521_2485	-	WP_009756648.1	membrane protein	NZ_AJLL01000005.1	60403	60453	NZ_AJLL01000035.1	68304	69149
	F. muscicola	143_o2i	gi	5680686	5680005	+	Inf	CTACTGCCTATTTATTAGTGCAACGCCTACACGAAGTCATGATATTAGGGG	FisPCC7414_6336	UYI_RS0107895	WP_016866135.1	membrane protein	NZ_AJLK01000057.1	24266	24216	NZ_AJLK01000057.1	24897	24046
	F. thermalis	143_o2i	gi	2227230	2226552	+	0.8287	CTACTGCCTATTTATTAGTGCAACGCCTACACGAAGTTATGATATTAGGTG	Fischerella_sp._PCC7521_2485	-	WP_009756648.1	membrane protein	NZ_AJLL01000005.1	60403	60453	NZ_AJLL01000035.1	68304	69149
	F. muscicola	143_o3a	a	5680603	5680005	-	0.7384	CTAATAAATAGGCAGTAGCTCCTGGTGTAATTAATAGTGATAATACTAAGA	FisPCC7414_6336	UYI_RS0107895	WP_016866135.1	membrane protein	NZ_AJLK01000057.1	24249	24299	NZ_AJLK01000057.1	24897	24046
	F. thermalis	143_o3a	a	2227147	2226552	-	-0.0445	CTAATAAATAGGCAGTAGCTCCTGGTGTAATTAATAGTGATAATACTAAGA	Fischerella_sp._PCC7521_2485	-	WP_009756648.1	membrane protein	NZ_AJLL01000005.1	60403	60453	NZ_AJLL01000035.1	68304	69149
	F. muscicola	143_o4a	a	5680820	5680005	-	1.7328	TATATTAATTCTCACTCTTGATTTTTTAAATTCTGTCTATGATTAAAAACA	FisPCC7414_6336	UYI_RS0107895	WP_016866135.1	membrane protein	NZ_AJLK01000057.1	24032	24082	NZ_AJLK01000057.1	24897	24046
	F. thermalis	143_o4a	a	2227364	2226552	-	1.102	GTGTATATTAATTCTCACTCTTGATTTTTTAAATGTCTATAATTGAAAACA	Fischerella_sp._PCC7521_2485	-	WP_009756648.1	membrane protein	NZ_AJLL01000005.1	60403	60453	NZ_AJLL01000035.1	68304	69149
	F. thermalis	143_s1g	gi	2226363	2226552	+	-0.5154	TGATTTTTGAAGTCTTCCGTGAACTCACCACCGCTGGCAAAATAGTTCTTG	Fischerella_sp._PCC7521_2485	-	WP_009756648.1	membrane protein	NZ_AJLL01000005.1	60403	60453	NZ_AJLL01000035.1	68304	69149
	F. muscicola	143_s1i	gi	5680440	5680005	+	-0.9165	TTCTGGGCGTGACTATACAGGATGTACGGGATACAGCTATTATTGCAGCCA	FisPCC7414_6336	UYI_RS0107895	WP_016866135.1	membrane protein	NZ_AJLK01000057.1	24512	24462	NZ_AJLK01000057.1	24897	24046
	F. thermalis	143_s2a	a	2227018	2226552	-	0.5805	GTAAACCTGCTGCTTGTGCGCCTAAAGGATCAAAGGTGTAAAATAGCAGTT	Fischerella_sp._PCC7521_2485	-	WP_009756648.1	membrane protein	NZ_AJLL01000005.1	60403	60453	NZ_AJLL01000035.1	68304	69149
234	F. muscicola	234_o1g	g	4361686	4361655	-	-0.6338	GTCTTTATATATTTAACATGTAAAAGAAATTTTGGACTATAAGGGAATATA	FisPCC7414_5015	-	WP_016868610.1	replicative DNA helicase	NZ_AJLK01000065.1	24098	24048	NZ_AJLK01000128.1	842	2197
	F. thermalis	234_o1g	g	4221760	4221792	+	-0.8545	GTCTTTGTACATTTAACATGTAAAAGAAATTTTGGACTATAAGGGAATGTA	Fischerella_sp._PCC7521_4414	-	WP_016872253.1	replicative DNA helicase	NZ_AJLL01000102.1	4876	4926	NZ_AJLL01000106.1	97629	96274
	F. muscicola	234_o1i	i	4360674	4361655	-	-Inf	AGGCGCGACGTTTGCAAGCCGAAGTAGGTTCAGAACTAGGATTAATTATTA	FisPCC7414_5015	-	WP_016868610.1	replicative DNA helicase	NZ_AJLK01000065.1	24098	24048	NZ_AJLK01000128.1	842	2197
	F. thermalis	234_o1i	i	4222770	4221792	+	-Inf	CTCAGGCACGACGTTTGCAAGCCGAATTAGGTTCAGAACTAGGATTAATTA	Fischerella_sp._PCC7521_4414	-	WP_016872253.1	replicative DNA helicase	NZ_AJLL01000102.1	4876	4926	NZ_AJLL01000106.1	97629	96274
	F. muscicola	234_o2a	a	4361031	4361655	+	1.4186	TGCGGTTTTCCCCATTGACGGCCTGCCAGCAACAATGATTAAATCTGAACG	FisPCC7414_5015	-	WP_016868610.1	replicative DNA helicase	NZ_AJLK01000065.1	24098	24048	NZ_AJLK01000128.1	842	2197
	F. thermalis	234_o2a	a	4222416	4221792	-	2.2733	TGCGGTTTTCCCCATTGACGGTCTGCCAGCAACAATGATTAAATCTGAACG	Fischerella_sp._PCC7521_4414	-	WP_016872253.1	replicative DNA helicase	NZ_AJLL01000102.1	4876	4926	NZ_AJLL01000106.1	97629	96274
	F. muscicola	234_o2i	i	4360605	4361655	-	0.586	TGGAAGGAGCAGGCGACAACCGTGTACAAGAATTGTCTAGAATTACTCGTA	FisPCC7414_5015	-	WP_016868610.1	replicative DNA helicase	NZ_AJLK01000065.1	24098	24048	NZ_AJLK01000128.1	842	2197
	F. thermalis	234_o2i	i	4222842	4221792	+	-0.7595	TGGAAGGAGCAGGGGACAACCGCGTACAAGAATTGTCTAGAATTACTCGTA	Fischerella_sp._PCC7521_4414	-	WP_016872253.1	replicative DNA helicase	NZ_AJLL01000102.1	4876	4926	NZ_AJLL01000106.1	97629	96274
	F. thermalis	234_s1a	a	4221972	4221792	-	0.687	TGAGAGCAAATCTGTAGGTTTACCTTGATTGTGGAGTACAATTGCCGCTTG	Fischerella_sp._PCC7521_4414	-	WP_016872253.1	replicative DNA helicase	NZ_AJLL01000102.1	4876	4926	NZ_AJLL01000106.1	97629	96274
	F. thermalis	234_s2g	gi	4221305	4221792	+	1.2003	TTACTCCCCAAAAGTTTGGCAACCTTTGCCACTCCTGGTATTCTCAAGCAA	Fischerella_sp._PCC7521_4414	-	WP_016872253.1	replicative DNA helicase	NZ_AJLL01000102.1	4876	4926	NZ_AJLL01000106.1	97629	96274
	F. thermalis	234_s3i	i	4223103	4221792	+	-1.8017	ATATTGCCAAACATAGAAATGGCCCTACTGGAACTATTAAACTTTTATTTG	Fischerella_sp._PCC7521_4414	-	WP_016872253.1	replicative DNA helicase	NZ_AJLL01000102.1	4876	4926	NZ_AJLL01000106.1	97629	96274
323	F. muscicola	323_o1a	ga	6450319	6450216	-	Inf	TGGGGCCTTGAACAATTTGCAAATATACCAACCTCGCTACAATACCGTTTG	FisPCC7414_7103	UYI_RS0117390	WP_016867922.1	penicillin-binding protein 2	NZ_AJLK01000172.1	36003	35953	NZ_AJLK01000114.1	9933	8086
	F. thermalis	323_o1a	ga	896917	897020	+	0.0802	TGGGGCCTTGAACAATTTGCAAATACACCAACCGCGCTAGAATACCGTTTG	Fischerella_sp._PCC7521_1173	UYK_RS0114135	WP_009457145.1	penicillin-binding protein 2	NZ_AJLL01000006.1	1622	1672	#N/A	#N/A	#N/A
	F. muscicola	323_o1g	ga	6449575	6450216	+	1.7317	TTTTTCTAATCTTTTTAATATAGGTAGTAAATTTGTGTATACTGTTCTATA	FisPCC7414_7103	UYI_RS0117390	WP_016867922.1	penicillin-binding protein 2	NZ_AJLK01000172.1	36003	35953	NZ_AJLK01000114.1	9933	8086
	F. thermalis	323_o1g	ga	897661	897020	-	1.2153	TTTTTCTAGTTTTTTTAATACAGGTAGTAAATTTGTGTATACTGTTCTATA	Fischerella_sp._PCC7521_1173	UYK_RS0114135	WP_009457145.1	penicillin-binding protein 2	NZ_AJLL01000006.1	1622	1672	#N/A	#N/A	#N/A
	F. muscicola	323_o1i	i	6451071	6450216	+	Inf	TAGGCGATCGCAATGGAACTATCATCGCCATGAACCCCCACAACGGCGCCA	FisPCC7414_7103	UYI_RS0117390	WP_016867922.1	penicillin-binding protein 2	NZ_AJLK01000172.1	36003	35953	NZ_AJLK01000114.1	9933	8086
	F. thermalis	323_o1i	i	896165	897020	-	0.7708	TAGGCGATCGCAATGGAACTATCATCGCCATGAACCCCTACAATGGTGCAA	Fischerella_sp._PCC7521_1173	UYK_RS0114135	WP_009457145.1	penicillin-binding protein 2	NZ_AJLL01000006.1	1622	1672	#N/A	#N/A	#N/A
	F. muscicola	323_o3a	a	6451268	6450216	-	-0.2373	AAACGAGTACCGCCAAAATTTAGATAACCATAAGTTGGTAGTATTGTGTCA	FisPCC7414_7103	UYI_RS0117390	WP_016867922.1	penicillin-binding protein 2	NZ_AJLK01000172.1	36003	35953	NZ_AJLK01000114.1	9933	8086
	F. thermalis	323_o3a	a	895968	897020	+	0.1498	AAACGAGTACCGCCAAAATTTAGATAACCATAGGTTGGTAGTATTGTGTCA	Fischerella_sp._PCC7521_1173	UYK_RS0114135	WP_009457145.1	penicillin-binding protein 2	NZ_AJLL01000006.1	1622	1672	#N/A	#N/A	#N/A
	F. muscicola	323_o3i	i	6451421	6450216	+	3.3153	GCGATGAGTAGCGATACCTTTTTTTATCAAGTTGGTGCTAGAGTTGGTGGC	FisPCC7414_7103	UYI_RS0117390	WP_016867922.1	penicillin-binding protein 2	NZ_AJLK01000172.1	36003	35953	NZ_AJLK01000114.1	9933	8086
	F. thermalis	323_o3i	i	895815	897020	-	0.8081	GCGATGAGTAGCGATACCTTTTTCTATCAAGTTGGTGCTAGAGTTGGTGGC	Fischerella_sp._PCC7521_1173	UYK_RS0114135	WP_009457145.1	penicillin-binding protein 2	NZ_AJLL01000006.1	1622	1672	#N/A	#N/A	#N/A
	F. muscicola	323_s2a	a	6451176	6450216	-	-0.7659	AATTTTAAATGTACTTGCTGGGGGATAGGCTCTCAAAGCACGATTGAGTAA	FisPCC7414_7103	UYI_RS0117390	WP_016867922.1	penicillin-binding protein 2	NZ_AJLK01000172.1	36003	35953	NZ_AJLK01000114.1	9933	8086
	F. thermalis	323_s2i	i	896003	897020	-	-0.6574	ATCGTGCTTTGAGAGCCTATCCCCCAGCAAGTACATTTAAAATTGTCACTA	Fischerella_sp._PCC7521_1173	UYK_RS0114135	WP_009457145.1	penicillin-binding protein 2	NZ_AJLL01000006.1	1622	1672	#N/A	#N/A	#N/A
325	F. muscicola	325_o1i	i	192710	192931	-	0.4397	CCGACTTGTCAGTTGTTTACAGGTCACATTGGTTGTGGTAAATCAACGGAA	FisPCC7414_779	UYI_RS0102625	WP_016865132.1	hypothetical protein	NZ_AJLK01000172.1	36003	35953	NZ_AJLK01000204.1	7561	7085
	F. thermalis	325_o1i	i	4370802	4371023	-	0.3557	CCGACTTGTCAGTTGTTTACAGGTCACATTGGTTGTGGTAAATCAACGGAA	Fischerella_sp._PCC7521_4559	UYK_RS0122680	WP_009456801.1	hypothetical protein	NZ_AJLL01000006.1	1622	1672	NZ_AJLL01000104.1	19785	21128
	F. muscicola	325_o4g	g	193297	192931	-	3.5482	ACCTATTTTAATTATTGCGAAAAATAAAAATAGACATATATACTGTAATTT	FisPCC7414_779	UYI_RS0102625	WP_016865132.1	hypothetical protein	NZ_AJLK01000172.1	36003	35953	NZ_AJLK01000204.1	7561	7085
	F. thermalis	325_o4g	g	4371390	4371023	-	1.0533	ATTTGTTTTAATTATTGCGAAAAATAAAAATAGACATATATACTGTAATCT	Fischerella_sp._PCC7521_4559	UYK_RS0122680	WP_009456801.1	hypothetical protein	NZ_AJLL01000006.1	1622	1672	NZ_AJLL01000104.1	19785	21128
	F. muscicola	325_s1a	a	192182	192931	+	-0.0415	GTTTCGTATTCATTAGAAAAAATTAATGCCAGGGGGATAGTATAGACTACA	FisPCC7414_779	UYI_RS0102625	WP_016865132.1	hypothetical protein	NZ_AJLK01000172.1	36003	35953	NZ_AJLK01000204.1	7561	7085
	F. thermalis	325_s1g	g	4371133	4371023	-	-Inf	GTAAAAAAGACAGAATACAATCAACCATCAGGGATGATAAAATTCCTACCA	Fischerella_sp._PCC7521_4559	UYK_RS0122680	WP_009456801.1	hypothetical protein	NZ_AJLL01000006.1	1622	1672	NZ_AJLL01000104.1	19785	21128
	F. thermalis	325_s2a	a	4369918	4371023	+	0.2472	AGACGTGTTCATCAATTGCTAATAGCAGGTCATCACGATAGTCTTTGATGA	Fischerella_sp._PCC7521_4559	UYK_RS0122680	WP_009456801.1	hypothetical protein	NZ_AJLL01000006.1	1622	1672	NZ_AJLL01000104.1	19785	21128
	F. muscicola	325_s2g	g	193077	192931	-	2.9881	AGCAAAATCAGAGATTGCAAAATCTCAACAACAGGTGTAAAAAAGACAGAA	FisPCC7414_779	UYI_RS0102625	WP_016865132.1	hypothetical protein	NZ_AJLK01000172.1	36003	35953	NZ_AJLK01000204.1	7561	7085
	F. thermalis	325_s2i	gi	4369960	4371023	-	-0.4661	CAGTGGTGGTCATATTCGTAACTTATTAGGGCTGTTGTACAGTTGTCTGCA	Fischerella_sp._PCC7521_4559	UYK_RS0122680	WP_009456801.1	hypothetical protein	NZ_AJLL01000006.1	1622	1672	NZ_AJLL01000104.1	19785	21128
	F. thermalis	325_s3g	g	4371245	4371023	-	0.2828	CAACTAAGGGCAAATTTGCTGTCTCGTTTATTTCACGCTAAAACTGGTGCA	Fischerella_sp._PCC7521_4559	UYK_RS0122680	WP_009456801.1	hypothetical protein	NZ_AJLL01000006.1	1622	1672	NZ_AJLL01000104.1	19785	21128
	F. muscicola	325_s5g	g	193360	192931	-	2.5411	CTTTAACCAAAAAGTATTGGCTAATAAAATATTTATTAGTATAATATATTA	FisPCC7414_779	UYI_RS0102625	WP_016865132.1	hypothetical protein	NZ_AJLK01000172.1	36003	35953	NZ_AJLK01000204.1	7561	7085
	F. muscicola	325_s6g	ga	193597	192931	-	-Inf	AATTATACTCTGATTTTGCATCTGTCAGAGAATTATCTACCATCAAGACTG	FisPCC7414_779	UYI_RS0102625	WP_016865132.1	hypothetical protein	NZ_AJLK01000172.1	36003	35953	NZ_AJLK01000204.1	7561	7085
373	F. muscicola	373_o1a	a	6330528	6330584	+	1.9828	TCAAAGTACACTAAAGGTTTGCCGTTGACTTCCTGGTGTAAAATCGGGAAG	FisPCC7414_6980	-	WP_016868023.1	cysteine desulfurase	NZ_AJLK01000065.1	52018	52068	NZ_AJLK01000116.1	25265	26539
	F. thermalis	373_o1a	a	1933894	1933847	-	1.6868	TCAAAGTACACTAAAGGTTTGCCGTTGACTTCCTGGTGTAAAATCGGGAAG	Fischerella_sp._PCC7521_2182	UYK_RS0107105	WP_016871167.1	cysteine desulfurase	NZ_AJLL01000022.1	18727	18677	NZ_AJLL01000033.1	48401	49666
	F. muscicola	373_o1g	gi	6331151	6330584	-	0.0111	TTGGTAAAACTGCTGTGACGCAAGGGCGTTTTAGTCGGTATACTTGTAATG	FisPCC7414_6980	-	WP_016868023.1	cysteine desulfurase	NZ_AJLK01000065.1	52018	52068	NZ_AJLK01000116.1	25265	26539
	F. thermalis	373_o1g	gi	1933301	1933847	+	0.4835	TTGGGAAGACTGCTGTGACCCAAGGGCGTTACAGTCGGTATACTTGTAATG	Fischerella_sp._PCC7521_2182	UYK_RS0107105	WP_016871167.1	cysteine desulfurase	NZ_AJLL01000022.1	18727	18677	NZ_AJLL01000033.1	48401	49666
	F. thermalis	373_s2a	a	1933986	1933847	-	1.6998	GTACGCCACGATGGACATTAGCATTGTACTGCTCGTAGTAGTCTCGGAGAG	Fischerella_sp._PCC7521_2182	UYK_RS0107105	WP_016871167.1	cysteine desulfurase	NZ_AJLL01000022.1	18727	18677	NZ_AJLL01000033.1	48401	49666
	F. muscicola	373_s2g	gi	6331285	6330584	-	1.1332	GTATAGGAACCGCAGAGGCGCAGAGAACGCAGAGGGAGTATACTTTACTAA	FisPCC7414_6980	-	WP_016868023.1	cysteine desulfurase	NZ_AJLK01000065.1	52018	52068	NZ_AJLK01000116.1	25265	26539
	F. muscicola	373_s3a	a	6329600	6330584	+	-0.3392	AGCTCTACCTTCACCTTGAGCATTTGGTTTGGGGCCGTATATTCTAATTTG	FisPCC7414_6980	-	WP_016868023.1	cysteine desulfurase	NZ_AJLK01000065.1	52018	52068	NZ_AJLK01000116.1	25265	26539
	F. muscicola	373_s4a	a	6329506	6330584	+	-Inf	AGTGGTGTCCAGAACGGATGGCAACACCTTCTGTATCTAATAATGTTGATA	FisPCC7414_6980	-	WP_016868023.1	cysteine desulfurase	NZ_AJLK01000065.1	52018	52068	NZ_AJLK01000116.1	25265	26539
376	F. muscicola	376_o1a	ga	2110295	2110104	-	0.3591	TCCCTGGCACGGTTGAGAATCTTATCGTCAATATCGGTAAAATTCTGGATG	FisPCC7414_2745	UYI_RS0125185	WP_016869452.1	cysteine--tRNA ligase	NZ_AJLK01000065.1	52018	52068	NZ_AJLK01000160.1	2915	1476
	F. thermalis	376_o1a	ga	3450580	3450323	-	0.2169	TCCCTGGCACGGTTGAGAATCTTATCGTCAATATCGGTAAAATTCTGGATG	Fischerella_sp._PCC7521_3658	-	WP_009455385.1	cysteine--tRNA ligase	NZ_AJLL01000022.1	18727	18677	NZ_AJLL01000008.1	18050	19555
	F. muscicola	376_o1g	g	2110004	2110104	+	0.531	GAAGTAGCTGCTTGCATAACACTGCCATCAAATGAGTCAAACTAGAAAATG	FisPCC7414_2745	UYI_RS0125185	WP_016869452.1	cysteine--tRNA ligase	NZ_AJLK01000065.1	52018	52068	NZ_AJLK01000160.1	2915	1476
	F. thermalis	376_o1g	g	3450288	3450323	+	-0.0838	GAAGTAGCTGCTTGCATAACACTGCCATCAAATGAGTCAAACTAGAGAATG	Fischerella_sp._PCC7521_3658	-	WP_009455385.1	cysteine--tRNA ligase	NZ_AJLL01000022.1	18727	18677	NZ_AJLL01000008.1	18050	19555
	F. muscicola	376_o1i	i	2110131	2110104	+	0.5706	ATCTCAATCAGTATTACTGTGTTATGACCCTAACCGTTTACAATACCCTCA	FisPCC7414_2745	UYI_RS0125185	WP_016869452.1	cysteine--tRNA ligase	NZ_AJLK01000065.1	52018	52068	NZ_AJLK01000160.1	2915	1476
	F. thermalis	376_o1i	i	3450416	3450323	+	0.5419	TCTCAATCAGTAATTACTGTGTTATGACCCTAACCGTTTACAATACCCTCA	Fischerella_sp._PCC7521_3658	-	WP_009455385.1	cysteine--tRNA ligase	NZ_AJLL01000022.1	18727	18677	NZ_AJLL01000008.1	18050	19555
	F. muscicola	376_o2a	a	2111022	2110104	-	1.6533	TTTCCAACTACTTTCGGCAGTAGTGATCGCTTCATCTGTAAAATCAAGAGG	FisPCC7414_2745	UYI_RS0125185	WP_016869452.1	cysteine--tRNA ligase	NZ_AJLK01000065.1	52018	52068	NZ_AJLK01000160.1	2915	1476
	F. thermalis	376_o2a	a	3451307	3450323	-	0.9055	TTTCCAACTACTTTCAGCAGTGGCGATCGCTTCATCTGTAAAATCAAGAGG	Fischerella_sp._PCC7521_3658	-	WP_009455385.1	cysteine--tRNA ligase	NZ_AJLL01000022.1	18727	18677	NZ_AJLL01000008.1	18050	19555
	F. muscicola	376_o2i	i	2110487	2110104	+	2.6773	TATCCTCGTGCAACGGAACATATTCCGGAAATCCATGAGATGATTAAAGCC	FisPCC7414_2745	UYI_RS0125185	WP_016869452.1	cysteine--tRNA ligase	NZ_AJLK01000065.1	52018	52068	NZ_AJLK01000160.1	2915	1476
	F. thermalis	376_o2i	i	3450772	3450323	+	1.1477	TATCCCCGTGCAACGGAACACATTCCGGAAATCCATGAGATGATTAAAGCC	Fischerella_sp._PCC7521_3658	-	WP_009455385.1	cysteine--tRNA ligase	NZ_AJLL01000022.1	18727	18677	NZ_AJLL01000008.1	18050	19555
	F. muscicola	376_s3i	gi	2111219	2110104	+	0.9334	TTTGAAGAATCAGGAGATGATGACTTTAACTTTTCTGGTAGCCTAGCAGTA	FisPCC7414_2745	UYI_RS0125185	WP_016869452.1	cysteine--tRNA ligase	NZ_AJLK01000065.1	52018	52068	NZ_AJLK01000160.1	2915	1476
396	F. muscicola	396_o1a	ga	2706286	2705779	-	1.3356	GGTAATTAAAATCTTGCGCTCTAAACCCCGTAAGCGCATACAATAGGTTTC	FisPCC7414_3305	UYI_RS0100865	WP_026085669.1	GTP-binding protein	NZ_AJLK01000187.1	3191	3241	NZ_AJLK01000006.1	33664	32102
	F. thermalis	396_o1a	ga	3479249	3479756	+	2.3749	GGTAATTAAAATCTTGCGCTCTAAACCCCGTAAGCGCATACAATAGGTTTC	Fischerella_sp._PCC7521_3680	UYK_RS0101920	WP_009455413.1	GTP-binding protein	NZ_AJLL01000037.1	92114	92164	NZ_AJLL01000008.1	47483	45921
	F. muscicola	396_s1g	g	2705603	2705779	+	-0.8464	TACTTCTCTCGACCCTGGTGAAAAATACTGAAACTATTAATATTAAAAGCA	FisPCC7414_3305	UYI_RS0100865	WP_026085669.1	GTP-binding protein	NZ_AJLK01000187.1	3191	3241	NZ_AJLK01000006.1	33664	32102
	F. thermalis	396_s2a	a	3478464	3479756	+	-1.2362	GTCAGATACGCAGCTGTCACACCTTGAATTCCTCTACCGATAATAAAAGTA	Fischerella_sp._PCC7521_3680	UYK_RS0101920	WP_009455413.1	GTP-binding protein	NZ_AJLL01000037.1	92114	92164	NZ_AJLL01000008.1	47483	45921
	F. muscicola	396_s2g	ga	2705178	2705779	+	0.8567	TTCCTGTAGCAGCCTTGCCTTTTCATTCAAAAAAGGTACAATTCCTTGTTG	FisPCC7414_3305	UYI_RS0100865	WP_026085669.1	GTP-binding protein	NZ_AJLK01000187.1	3191	3241	NZ_AJLK01000006.1	33664	32102
	F. muscicola	396_s3g	ga	2705022	2705779	+	0.0733	TAGAAGCGTCCTCTGTTGCTGGAAATAAAGACTGACAGTACCATCATATTG	FisPCC7414_3305	UYI_RS0100865	WP_026085669.1	GTP-binding protein	NZ_AJLK01000187.1	3191	3241	NZ_AJLK01000006.1	33664	32102
	F. thermalis	396_s4g	ga	3480688	3479756	-	-0.1094	GTGTAGATAGCCAAAGTGGCAGCGATCGCAGTTGATAGTAAAATGCTACTA	Fischerella_sp._PCC7521_3680	UYK_RS0101920	WP_009455413.1	GTP-binding protein	NZ_AJLL01000037.1	92114	92164	NZ_AJLL01000008.1	47483	45921
	F. thermalis	396_s5g	ga	3480742	3479756	-	0.815	ACTTTTTGGGCAACAAAATTGAGGGTTTGCAAGGGACGTACAATGATATAA	Fischerella_sp._PCC7521_3680	UYK_RS0101920	WP_009455413.1	GTP-binding protein	NZ_AJLL01000037.1	92114	92164	NZ_AJLL01000008.1	47483	45921
402	F. muscicola	402_o1a	ga	4350654	4350478	-	-0.5481	ATACCCGCCGCATAGTCCCAGCGACTCACGTAGGGAACATACTGGATATTA	FisPCC7414_5004	UYI_RS0120895	WP_016868618.1	NADPH-quinone oxidoreductase	NZ_AJLK01000058.1	56138	56088	NZ_AJLK01000128.1	12019	10838
	F. thermalis	402_o1a	ga	4964154	4964330	+	-0.8667	ATACCCGCCGCATAGTCCCAGCGACTCACGTAGGGGACATACTGGATATTA	Fischerella_sp._PCC7521_5126	UYK_RS0120145	WP_009456318.1	NADPH-quinone oxidoreductase	NZ_AJLL01000036.1	37481	37431	NZ_AJLL01000096.1	40846	42027
	F. muscicola	402_o2g	g	4350310	4350478	+	-1.6416	TCTGTAAGTGTGAATCGGCTTGTCTACACCCATCTCAATATAATTAGATTA	FisPCC7414_5004	UYI_RS0120895	WP_016868618.1	NADPH-quinone oxidoreductase	NZ_AJLK01000058.1	56138	56088	NZ_AJLK01000128.1	12019	10838
	F. thermalis	402_o2g	g	4964498	4964330	-	-2.1777	TCTGTTAGTGTGAATCGGCTTGTCTACACCCATCTCAATATAATTAGATTA	Fischerella_sp._PCC7521_5126	UYK_RS0120145	WP_009456318.1	NADPH-quinone oxidoreductase	NZ_AJLL01000036.1	37481	37431	NZ_AJLL01000096.1	40846	42027
	F. muscicola	402_o3g	g	4350231	4350478	+	-0.1067	TGAAACTACACTTTTTGAATTTGGTGCGAGAAAACACTAGGATAGCTTATA	FisPCC7414_5004	UYI_RS0120895	WP_016868618.1	NADPH-quinone oxidoreductase	NZ_AJLK01000058.1	56138	56088	NZ_AJLK01000128.1	12019	10838
	F. thermalis	402_o3g	g	4964577	4964330	-	0.1456	ATCTTGATCACTTTATGAATTTGGTGTGAGAAAACACTAGGATAGCTTATA	Fischerella_sp._PCC7521_5126	UYK_RS0120145	WP_009456318.1	NADPH-quinone oxidoreductase	NZ_AJLL01000036.1	37481	37431	NZ_AJLL01000096.1	40846	42027
	F. thermalis	402_s1g	g	4964377	4964330	-	0.0262	ATATCTTCAAAAGCCACCCGAAACCAAAAACGTCAAGTAAATTTTTAAGTA	Fischerella_sp._PCC7521_5126	UYK_RS0120145	WP_009456318.1	NADPH-quinone oxidoreductase	NZ_AJLL01000036.1	37481	37431	NZ_AJLL01000096.1	40846	42027
	F. muscicola	402_s1i	gi	4351239	4350478	+	-0.3598	GACCACTATGAATGCTACGATGACTTCGATTGGGAAGTACAGTGGGAAACA	FisPCC7414_5004	UYI_RS0120895	WP_016868618.1	NADPH-quinone oxidoreductase	NZ_AJLK01000058.1	56138	56088	NZ_AJLK01000128.1	12019	10838
	F. thermalis	402_s2a	ga	4963743	4964330	+	-1.0591	TCGCGGGTAATAGTACCAACACCTTCTACACGTCGACGGAAAATAGGATTA	Fischerella_sp._PCC7521_5126	UYK_RS0120145	WP_009456318.1	NADPH-quinone oxidoreductase	NZ_AJLL01000036.1	37481	37431	NZ_AJLL01000096.1	40846	42027
	F. muscicola	402_s3a	a	4351563	4350478	-	0.8898	ACAATATCGGCTACCTTTACACCCCGCAGCAAATGAGGGAGAATTTGCAGG	FisPCC7414_5004	UYI_RS0120895	WP_016868618.1	NADPH-quinone oxidoreductase	NZ_AJLK01000058.1	56138	56088	NZ_AJLK01000128.1	12019	10838
	F. thermalis	402_s4g	ga	4964733	4964330	-	-0.4717	TCTGCGCGTACTGCTAAACCCTCAATCACTGCTTGAGGTAAAACAGGAATA	Fischerella_sp._PCC7521_5126	UYK_RS0120145	WP_009456318.1	NADPH-quinone oxidoreductase	NZ_AJLL01000036.1	37481	37431	NZ_AJLL01000096.1	40846	42027
	F. muscicola	402_s5g	ga	4349891	4350478	+	-1.0256	TGATCAATAGCAGTTACTCGTACATCGGGCGCAGCTTCTAAAATTAAACGA	FisPCC7414_5004	UYI_RS0120895	WP_016868618.1	NADPH-quinone oxidoreductase	NZ_AJLK01000058.1	56138	56088	NZ_AJLK01000128.1	12019	10838
420	F. muscicola	420_o1i	i	3644505	3644010	+	2.6906	GCATTCTGGCAATGGATTTACATTCAGCCCAAATCCAGGGATATTTTGATA	FisPCC7414_4246	UYI_RS0128715	WP_009756683.1	ribose-phosphate pyrophosphokinase	NZ_AJLK01000085.1	68334	68284	NZ_AJLK01000182.1	31993	30980
	F. thermalis	420_o1i	gi	2188010	2187515	+	1.0668	GAATTCTGGCAATGGATTTACATTCAGCCCAAATTCAGGGATATTTTGATA	Fischerella_sp._PCC7521_2447	UYK_RS0108310	WP_009756683.1	ribose-phosphate pyrophosphokinase	NZ_AJLL01000036.1	67731	67781	NZ_AJLL01000035.1	29267	30280
	F. muscicola	420_o2g	g	3643654	3644010	+	Inf	TTTTTCCTTGGTGATGGAAAACCATCTAACAAGTCTGCTAATGTATTAATT	FisPCC7414_4246	UYI_RS0128715	WP_009756683.1	ribose-phosphate pyrophosphokinase	NZ_AJLK01000085.1	68334	68284	NZ_AJLK01000182.1	31993	30980
	F. thermalis	420_o2g	g	2187161	2187515	+	Inf	TTTTTCCTTGGTGATGGAAAACTATCTAGCAAGTCTGCTAATGTATTAATT	Fischerella_sp._PCC7521_2447	UYK_RS0108310	WP_009756683.1	ribose-phosphate pyrophosphokinase	NZ_AJLL01000036.1	67731	67781	NZ_AJLL01000035.1	29267	30280
	F. muscicola	420_o3g	g	3643486	3644010	+	0.4195	CAACAGTTGCAGTTTGTCAACTGCTGTATTTGTACGTATATTAAAGTAAAT	FisPCC7414_4246	UYI_RS0128715	WP_009756683.1	ribose-phosphate pyrophosphokinase	NZ_AJLK01000085.1	68334	68284	NZ_AJLK01000182.1	31993	30980
	F. thermalis	420_o3g	g	2186991	2187515	+	-0.2307	CCCAACAGTTGCAGTTTGTCAACTGCTGTATTTGTAAGTATATTAAAGTAA	Fischerella_sp._PCC7521_2447	UYK_RS0108310	WP_009756683.1	ribose-phosphate pyrophosphokinase	NZ_AJLL01000036.1	67731	67781	NZ_AJLL01000035.1	29267	30280
	F. muscicola	420_s1g	g	3643739	3644010	+	-0.567	AATTGATTCATTTATAGGTGTTCTTAACGATTACTAAGTAAACTAGAATAG	FisPCC7414_4246	UYI_RS0128715	WP_009756683.1	ribose-phosphate pyrophosphokinase	NZ_AJLK01000085.1	68334	68284	NZ_AJLK01000182.1	31993	30980
439	F. muscicola	439_o1a	a	2911237	2912043	+	0.6165	ATGACAATACAACCTTGCTCTTCTAATTTTTTTAAAGTAGCAGTGGTTGTA	FisPCC7414_3541	UYI_RS0110065	WP_016866538.1	primosomal protein N'	NZ_AJLK01000161.1	21157	21107	NZ_AJLK01000070.1	8159	5583
	F. thermalis	439_o1a	a	5093909	5093106	-	-0.1488	ATGACAATACAACCTTGCTCTTCTAATTTTTTTAAAGTAGCAGTGGTTGTA	Fischerella_sp._PCC7521_5221	UYK_RS0119725	WP_016872009.1	primosomal protein N'	NZ_AJLL01000010.1	110743	110793	NZ_AJLL01000090.1	182387	179805
	F. muscicola	439_o1i	i	2911213	2912043	-	1.024	CTCAATGATTTTTTACAAATTTGTAATACAACCACTGCTACTTTAAAAAAA	FisPCC7414_3541	UYI_RS0110065	WP_016866538.1	primosomal protein N'	NZ_AJLK01000161.1	21157	21107	NZ_AJLK01000070.1	8159	5583
	F. thermalis	439_o1i	i	5093933	5093106	+	-0.0757	CTCAATGATTTTTTACAAATTTGTAATACAACCACTGCTACTTTAAAAAAA	Fischerella_sp._PCC7521_5221	UYK_RS0119725	WP_016872009.1	primosomal protein N'	NZ_AJLL01000010.1	110743	110793	NZ_AJLL01000090.1	182387	179805
	F. muscicola	439_o2a	a	2911069	2912043	+	1.9097	TAAATTTCTGTTTTTCCGGAACCAGTCACTCCATGCAAGAGAAGAGTTGCA	FisPCC7414_3541	UYI_RS0110065	WP_016866538.1	primosomal protein N'	NZ_AJLK01000161.1	21157	21107	NZ_AJLK01000070.1	8159	5583
	F. thermalis	439_o2a	a	5094077	5093106	-	2.4136	TAAATTTCTGTTTTTCCGGAACCAGTCACTCCATGCAAGAGAAGAGTTGCA	Fischerella_sp._PCC7521_5221	UYK_RS0119725	WP_016872009.1	primosomal protein N'	NZ_AJLL01000010.1	110743	110793	NZ_AJLL01000090.1	182387	179805
	F. muscicola	439_o7a	a	2909740	2912043	+	1.8975	TTTTGGACTTCCATTGGATCAACACTGCTTAAACGTAATAAAATTAACCTG	FisPCC7414_3541	UYI_RS0110065	WP_016866538.1	primosomal protein N'	NZ_AJLK01000161.1	21157	21107	NZ_AJLK01000070.1	8159	5583
	F. thermalis	439_o7a	a	5095415	5093106	-	0.7895	TTTTGGACTTCCATTGGATCAAGACTACTCAACCGTAATAAAATTAACCTG	Fischerella_sp._PCC7521_5221	UYK_RS0119725	WP_016872009.1	primosomal protein N'	NZ_AJLL01000010.1	110743	110793	NZ_AJLL01000090.1	182387	179805
	F. thermalis	439_s1g	g	5092805	5093106	+	0.0663	AAGGCGTGGCGACCCATTGCCTAGTTAGAAGCATCTCATATACTGAGAGTA	Fischerella_sp._PCC7521_5221	UYK_RS0119725	WP_016872009.1	primosomal protein N'	NZ_AJLL01000010.1	110743	110793	NZ_AJLL01000090.1	182387	179805
	F. thermalis	439_s2g	g	5092291	5093106	+	1.3988	TTCATAGCTTCTGTTAGGGATTGTTGCTTGGTTTGATACATAATTTAGTGA	Fischerella_sp._PCC7521_5221	UYK_RS0119725	WP_016872009.1	primosomal protein N'	NZ_AJLL01000010.1	110743	110793	NZ_AJLL01000090.1	182387	179805
	F. muscicola	439_s2i	i	2910314	2912043	-	1.4387	TAGTACTTTTGTGTCTTGCCGCAATTGTGGATATGTGTTGGAATGTCCCCA	FisPCC7414_3541	UYI_RS0110065	WP_016866538.1	primosomal protein N'	NZ_AJLK01000161.1	21157	21107	NZ_AJLK01000070.1	8159	5583
	F. muscicola	439_s3a	a	2910678	2912043	+	-0.5942	ACTTTCCAAAGACGGTGTTGCGGAACCCAAAACTAAGGGACAATTTTCTAA	FisPCC7414_3541	UYI_RS0110065	WP_016866538.1	primosomal protein N'	NZ_AJLK01000161.1	21157	21107	NZ_AJLK01000070.1	8159	5583
	F. muscicola	439_s4a	a	2910321	2912043	+	-0.7841	CCCTTCTGCCTCAGTTTGGTGATACGCCAGGGATACATCACAATGGGGACA	FisPCC7414_3541	UYI_RS0110065	WP_016866538.1	primosomal protein N'	NZ_AJLK01000161.1	21157	21107	NZ_AJLK01000070.1	8159	5583
	F. thermalis	439_s5a	a	5095206	5093106	-	0.2921	CACCTGCGCTAAGGTTTGAAATGCTCGTTCGCTAGCGCGATAATCAGATAG	Fischerella_sp._PCC7521_5221	UYK_RS0119725	WP_016872009.1	primosomal protein N'	NZ_AJLL01000010.1	110743	110793	NZ_AJLL01000090.1	182387	179805
	F. muscicola	439_s6a	a	2909788	2912043	+	-9	CTGCCATAGGGAGGATAATTCAGTGCTTGCCGTTGTTCTAATTCTGTAGTA	FisPCC7414_3541	UYI_RS0110065	WP_016866538.1	primosomal protein N'	NZ_AJLK01000161.1	21157	21107	NZ_AJLK01000070.1	8159	5583
456	F. muscicola	456_o1g	gi	6668751	6668305	-	2.2067	AACAGCTAAATCACGCAGCAGGGATTGATAATTTGCTATATACTGCTGATG	FisPCC7414_7360	UYI_RS0116255	WP_016867701.1	membrane protein	NZ_AJLK01000001.1	13634	13684	NZ_AJLK01000109.1	121121	121564
	F. thermalis	456_o1g	gi	1950936	1951382	+	0.7047	AACAGCTAAATCACTCAGCAGGGATTGATAATTTGCTATATACTGCTGATG	Fischerella_sp._PCC7521_2201	UYK_RS0107195	WP_009458270.1	membrane protein	NZ_AJLL01000007.1	47414	47364	NZ_AJLL01000033.1	65936	66379
	F. muscicola	456_o1i	i	6668238	6668305	-	2.9424	ACATACGGTGCAGATGGAAGTAGAGGCTCCTATAGATTTAGTATGGAGTCT	FisPCC7414_7360	UYI_RS0116255	WP_016867701.1	membrane protein	NZ_AJLK01000001.1	13634	13684	NZ_AJLK01000109.1	121121	121564
	F. thermalis	456_o1i	i	1951449	1951382	+	2.1535	ACATACAGTGCAGATGGAAGTAGAGGCTCCTATAGATTTAGTATGGAGTCT	Fischerella_sp._PCC7521_2201	UYK_RS0107195	WP_009458270.1	membrane protein	NZ_AJLL01000007.1	47414	47364	NZ_AJLL01000033.1	65936	66379
	F. muscicola	456_o2g	gi	6668837	6668305	-	1.4891	TTACAAGTTGGATGCGGTTCCTGTGGCGACCGTGCAGCTACGATTTGATGG	FisPCC7414_7360	UYI_RS0116255	WP_016867701.1	membrane protein	NZ_AJLK01000001.1	13634	13684	NZ_AJLK01000109.1	121121	121564
	F. thermalis	456_o2g	gi	1950850	1951382	+	0.9568	TTACAAGTTGGATGCAGTTCCTGTGGCAACGGTGCAGCTACGATTTGATGG	Fischerella_sp._PCC7521_2201	UYK_RS0107195	WP_009458270.1	membrane protein	NZ_AJLL01000007.1	47414	47364	NZ_AJLL01000033.1	65936	66379
	F. muscicola	456_s1a	a	6667929	6668305	+	0.7872	GTAAGGCATATTGCTGAAATCGCTCTAAATCCGCACGTAAAGTTGATTCTA	FisPCC7414_7360	UYI_RS0116255	WP_016867701.1	membrane protein	NZ_AJLK01000001.1	13634	13684	NZ_AJLK01000109.1	121121	121564
	F. muscicola	456_s2i	i	6667996	6668305	-	2.5574	GGGGAGCTATTCGTTTTTACGATCGCCATACCAGTAGTATCGTTAAACTTA	FisPCC7414_7360	UYI_RS0116255	WP_016867701.1	membrane protein	NZ_AJLK01000001.1	13634	13684	NZ_AJLK01000109.1	121121	121564
475	F. muscicola	475_o1a	a	4013658	4014226	+	-9	GGATTGTGACATCTTGGCCACGACGCACAATTTCTGCTTTATCTAGGGGTA	FisPCC7414_4683	UYI_RS0114130	WP_016867304.1	pyruvate dehydrogenase subunit beta	NZ_AJLK01000001.1	13634	13684	NZ_AJLK01000093.1	11085	12065
	F. thermalis	475_o1a	a	1374913	1374345	-	-0.8526	GGATTGTCACATCTTGACCACGACGCACAATTTCTGCTTTATCTAGCGGTA	Fischerella_sp._PCC7521_1649	UYK_RS0112025	WP_009459052.1	pyruvate dehydrogenase subunit beta	NZ_AJLL01000007.1	47414	47364	#N/A	#N/A	#N/A
	F. muscicola	475_o3a	a	4013340	4014226	+	2.0402	CTGGTTGAACAATTGTCAATCTCTCCAACATACCATTGTAAGGTGTAGGAA	FisPCC7414_4683	UYI_RS0114130	WP_016867304.1	pyruvate dehydrogenase subunit beta	NZ_AJLK01000001.1	13634	13684	NZ_AJLK01000093.1	11085	12065
	F. thermalis	475_o3a	a	1375235	1374345	-	1.9842	TGCTCTGGTTGAACAATTGTCAATCTCTCCAACATGCCATTGTAAGGTGTA	Fischerella_sp._PCC7521_1649	UYK_RS0112025	WP_009459052.1	pyruvate dehydrogenase subunit beta	NZ_AJLL01000007.1	47414	47364	#N/A	#N/A	#N/A
	F. muscicola	475_s1g	g	4014583	4014226	-	2.6547	TATCTCAAAATTTATGGGAAAATAATGAAATTAACTGATAAAATTTATACG	FisPCC7414_4683	UYI_RS0114130	WP_016867304.1	pyruvate dehydrogenase subunit beta	NZ_AJLK01000001.1	13634	13684	NZ_AJLK01000093.1	11085	12065
	F. muscicola	475_s2a	a	4013465	4014226	+	-0.3868	TCTGCGGCAATGCCTCCTGTTCTCATACACTCTTCGACTATAATCACTCGA	FisPCC7414_4683	UYI_RS0114130	WP_016867304.1	pyruvate dehydrogenase subunit beta	NZ_AJLK01000001.1	13634	13684	NZ_AJLK01000093.1	11085	12065
478	F. muscicola	478_o1a	a	4153465	4152692	-	-0.5591	GGGGTGCGGGATTCACCATTAGCAAGGGCGATCAAACTATCATTAGTACTA	FisPCC7414_4806	-	WP_026086098.1	bifunctional ornithine acetyltransferase/N-acetylglutamate synthase	NZ_AJLK01000001.1	13634	13684	NZ_AJLK01000132.1	2133	847
	F. thermalis	478_o1a	a	261631	260942	-	-0.9887	ATTGCTGGGGTGCGGGATTCACCATTGGCAAGGGCGATTAAACTATCATTA	Fischerella_sp._PCC7521_537	UYK_RS0116940	WP_016871821.1	bifunctional ornithine acetyltransferase/N-acetylglutamate synthase	NZ_AJLL01000007.1	47414	47364	NZ_AJLL01000022.1	65571	65515
	F. muscicola	478_o3g	g	4152164	4152692	+	2.8237	ATCCGAAAAAGGGGTGTTGCCCCTCATGCCCATAATGCTATACTGTGCTAG	FisPCC7414_4806	-	WP_026086098.1	bifunctional ornithine acetyltransferase/N-acetylglutamate synthase	NZ_AJLK01000001.1	13634	13684	NZ_AJLK01000132.1	2133	847
	F. thermalis	478_o3g	g	260345	260942	+	1.9744	ATTCAAAAAAGGGGTGTCACCCCTCATGCCTATAATGCTATACTGTGCTAG	Fischerella_sp._PCC7521_537	UYK_RS0116940	WP_016871821.1	bifunctional ornithine acetyltransferase/N-acetylglutamate synthase	NZ_AJLL01000007.1	47414	47364	NZ_AJLL01000022.1	65571	65515
	F. muscicola	478_o3i	i	4153810	4152692	+	-0.3673	GCCGGACGTGCGGGTGTACCTTTTGAACAAGAGAACCTTAGAATTCAGTTA	FisPCC7414_4806	-	WP_026086098.1	bifunctional ornithine acetyltransferase/N-acetylglutamate synthase	NZ_AJLK01000001.1	13634	13684	NZ_AJLK01000132.1	2133	847
	F. thermalis	478_o3i	i	261970	260942	+	-0.9219	GCGGGACGTGCAGGTGTGCCTTTTGAACAAGAGAACCTTAAAATTCAGTTA	Fischerella_sp._PCC7521_537	UYK_RS0116940	WP_016871821.1	bifunctional ornithine acetyltransferase/N-acetylglutamate synthase	NZ_AJLL01000007.1	47414	47364	NZ_AJLL01000022.1	65571	65515
	F. muscicola	478_o4i	i	4153937	4152692	+	0.4006	CAGCTGCGGGTGCGTATCTTAAGGAAGATACCGTGTTAATTTCTGTAAGTA	FisPCC7414_4806	-	WP_026086098.1	bifunctional ornithine acetyltransferase/N-acetylglutamate synthase	NZ_AJLK01000001.1	13634	13684	NZ_AJLK01000132.1	2133	847
	F. thermalis	478_o4i	i	262095	260942	+	0.082	AGCAGCTGCGGGTGCGTATCTCAAGGAAGATACTGTGTTAATTTCTGTAAG	Fischerella_sp._PCC7521_537	UYK_RS0116940	WP_016871821.1	bifunctional ornithine acetyltransferase/N-acetylglutamate synthase	NZ_AJLL01000007.1	47414	47364	NZ_AJLL01000022.1	65571	65515
	F. thermalis	478_s1g	g	260913	260942	+	0.0653	GCAATAAGTAACAACCAACAAACAACAAAAGCTTGATATAATCGCCAGTCA	Fischerella_sp._PCC7521_537	UYK_RS0116940	WP_016871821.1	bifunctional ornithine acetyltransferase/N-acetylglutamate synthase	NZ_AJLL01000007.1	47414	47364	NZ_AJLL01000022.1	65571	65515
	F. muscicola	478_s1i	i	4152759	4152692	+	Inf	AACAACAATCAACAAGCAACAAAAGCTTGATATAATCGCCAGTCAGCCGAG	FisPCC7414_4806	-	WP_026086098.1	bifunctional ornithine acetyltransferase/N-acetylglutamate synthase	NZ_AJLK01000001.1	13634	13684	NZ_AJLK01000132.1	2133	847
	F. muscicola	478_s2a	a	4153563	4152692	-	2.392	CCTCTCCATCACGAGCGATCGCTTTTGCTAAATGCTGGCATACTGCTGTTA	FisPCC7414_4806	-	WP_026086098.1	bifunctional ornithine acetyltransferase/N-acetylglutamate synthase	NZ_AJLK01000001.1	13634	13684	NZ_AJLK01000132.1	2133	847
	F. thermalis	478_s2g	g	260406	260942	+	0.8996	CCTGATGATCTGGAGAGCTGCCCAAGTGGCTCTCTTTTTTTTATGATTAAT	Fischerella_sp._PCC7521_537	UYK_RS0116940	WP_016871821.1	bifunctional ornithine acetyltransferase/N-acetylglutamate synthase	NZ_AJLL01000007.1	47414	47364	NZ_AJLL01000022.1	65571	65515
	F. muscicola	478_s2i	i	4153472	4152692	+	-0.0895	CAGCAGATAAAAGTTTTAATGCGATTACCGTTGATGGCGATACTAGTACTA	FisPCC7414_4806	-	WP_026086098.1	bifunctional ornithine acetyltransferase/N-acetylglutamate synthase	NZ_AJLK01000001.1	13634	13684	NZ_AJLK01000132.1	2133	847
483	F. muscicola	483_o1a	ga	3778387	3779035	+	1.952	TGCTGTGGGAGCTGCAACCGCTCCCGGATTTTGAGCATACACTGTCTGATA	FisPCC7414_4405	UYI_RS0115385	WP_016867538.1	S-adenosylmethionine:tRNA ribosyltransferase-isomerase	NZ_AJLK01000001.1	13634	13684	NZ_AJLK01000105.1	5936	7129
	F. thermalis	483_o1a	ga	1982102	1981424	-	0.7204	TGCTGTGGGAGCAGCAACCGCTCCCGGATTTTGAGCATATACTGTTTGATA	Fischerella_sp._PCC7521_2237	UYK_RS0107365	WP_009458311.1	S-adenosylmethionine:tRNA ribosyltransferase-isomerase	NZ_AJLL01000007.1	47414	47364	NZ_AJLL01000033.1	95978	97201
	F. muscicola	483_o1i	i	3778934	3779035	-	Inf	ACAGAAAATTCAGAACTAGACCTCTCATTAGCTGGGTACGATTACGAATTA	FisPCC7414_4405	UYI_RS0115385	WP_016867538.1	S-adenosylmethionine:tRNA ribosyltransferase-isomerase	NZ_AJLK01000001.1	13634	13684	NZ_AJLK01000105.1	5936	7129
	F. thermalis	483_o1i	i	1981525	1981424	+	-0.4665	ATAGAAAACTCAGAACTTGATCTCTCATTGGCTGGGTATGATTATGAATTA	Fischerella_sp._PCC7521_2237	UYK_RS0107365	WP_009458311.1	S-adenosylmethionine:tRNA ribosyltransferase-isomerase	NZ_AJLL01000007.1	47414	47364	NZ_AJLL01000033.1	95978	97201
	F. muscicola	483_o2g	ga	3779284	3779035	-	-0.2825	GAATTGAACAACCCTCAGAGTGAGACTGGCATTTGCCAGATAATACAAGTA	FisPCC7414_4405	UYI_RS0115385	WP_016867538.1	S-adenosylmethionine:tRNA ribosyltransferase-isomerase	NZ_AJLK01000001.1	13634	13684	NZ_AJLK01000105.1	5936	7129
	F. thermalis	483_o2g	ga	1981175	1981424	+	-0.0325	GAATTGAACAACCCTCAGAGTGAGACTGGCATTTGCCAGATAATACAAGTA	Fischerella_sp._PCC7521_2237	UYK_RS0107365	WP_009458311.1	S-adenosylmethionine:tRNA ribosyltransferase-isomerase	NZ_AJLL01000007.1	47414	47364	NZ_AJLL01000033.1	95978	97201
	F. muscicola	483_o2i	gi	3778216	3779035	-	0.8026	TGCACGTAGGTGTAGGGACATTTCGTCCGGTAGAAGTGGAGAATGTCACTA	FisPCC7414_4405	UYI_RS0115385	WP_016867538.1	S-adenosylmethionine:tRNA ribosyltransferase-isomerase	NZ_AJLK01000001.1	13634	13684	NZ_AJLK01000105.1	5936	7129
	F. thermalis	483_o2i	i	1982273	1981424	+	-0.233	TGCATGTAGGTGTAGGGACATTTCGTCCGGTAGAAGTAGAAAATGTCACTA	Fischerella_sp._PCC7521_2237	UYK_RS0107365	WP_009458311.1	S-adenosylmethionine:tRNA ribosyltransferase-isomerase	NZ_AJLL01000007.1	47414	47364	NZ_AJLL01000033.1	95978	97201
	F. muscicola	483_o3g	ga	3779324	3779035	-	1.3264	CGGTGACGAAGGAAACAGGTATTTCGGGTTTGGCGTGCAAGAATTGAACAA	FisPCC7414_4405	UYI_RS0115385	WP_016867538.1	S-adenosylmethionine:tRNA ribosyltransferase-isomerase	NZ_AJLK01000001.1	13634	13684	NZ_AJLK01000105.1	5936	7129
	F. thermalis	483_o3g	ga	1981135	1981424	+	2.4205	CGGTGACGAAGGAAACAGGTATTTGGGGTTTGGCGTGCAAGAATTGAACAA	Fischerella_sp._PCC7521_2237	UYK_RS0107365	WP_009458311.1	S-adenosylmethionine:tRNA ribosyltransferase-isomerase	NZ_AJLL01000007.1	47414	47364	NZ_AJLL01000033.1	95978	97201
	F. muscicola	483_o3i	gi	3778043	3779035	-	-1.2327	GGCGCTGCAACAACAGGTGAGTTACAACCATTTTGTGGTAAGACTAATTTG	FisPCC7414_4405	UYI_RS0115385	WP_016867538.1	S-adenosylmethionine:tRNA ribosyltransferase-isomerase	NZ_AJLK01000001.1	13634	13684	NZ_AJLK01000105.1	5936	7129
	F. thermalis	483_o3i	gi	1982446	1981424	+	-0.0617	GGAGCTGCCACAACAGGTGAATTACAACCATTTTGTGGTAAGACTAATTTG	Fischerella_sp._PCC7521_2237	UYK_RS0107365	WP_009458311.1	S-adenosylmethionine:tRNA ribosyltransferase-isomerase	NZ_AJLL01000007.1	47414	47364	NZ_AJLL01000033.1	95978	97201
	F. thermalis	483_s1g	g	1981239	1981424	+	0.2188	CTTGGGATCAAAGCCAATCCTACATTTCTATTATTGGTAGAATGAATCACA	Fischerella_sp._PCC7521_2237	UYK_RS0107365	WP_009458311.1	S-adenosylmethionine:tRNA ribosyltransferase-isomerase	NZ_AJLL01000007.1	47414	47364	NZ_AJLL01000033.1	95978	97201
	F. thermalis	483_s2a	ga	1982153	1981424	-	1.5551	AATATTTTGCTGACGTAACTTTTCTAGTAATTCTGGAGTAAAGTGTAACCC	Fischerella_sp._PCC7521_2237	UYK_RS0107365	WP_009458311.1	S-adenosylmethionine:tRNA ribosyltransferase-isomerase	NZ_AJLL01000007.1	47414	47364	NZ_AJLL01000033.1	95978	97201
	F. muscicola	483_s3a	a	3778182	3779035	+	-0.1916	TGCGACCGCCAGCTGCCTTGGTAGCACGAATTTGTTCTACAGTACTGGGTG	FisPCC7414_4405	UYI_RS0115385	WP_016867538.1	S-adenosylmethionine:tRNA ribosyltransferase-isomerase	NZ_AJLK01000001.1	13634	13684	NZ_AJLK01000105.1	5936	7129
494	F. muscicola	494_o1g	gi	2506033	2506177	+	2.0725	GATTAGCAACTTCTTTCTGAGTGGGAGTTACACTATGCAACCCTATCTCGG	FisPCC7414_3106	-	WP_016864969.1	phytoene synthase	NZ_AJLK01000001.1	13634	13684	NZ_AJLK01000012.1	20150	19251
	F. thermalis	494_o1g	gi	2052198	2052054	-	1.7877	GATTAGCAACTTCTTTCTGAGTGGGAGTTACACTATGCAACCCTATCTCGG	Fischerella_sp._PCC7521_2309	-	WP_009458404.1	phytoene synthase	NZ_AJLL01000007.1	47414	47364	NZ_AJLL01000033.1	166608	165709
	F. muscicola	494_s1i	gi	2506966	2506177	+	2.0354	CAGATGCACGGTTGCCTGTATGGGCAGCTCTGATGCAGTACAGTAAAATTC	FisPCC7414_3106	-	WP_016864969.1	phytoene synthase	NZ_AJLK01000001.1	13634	13684	NZ_AJLK01000012.1	20150	19251
	F. muscicola	494_s2g	gi	2505473	2506177	+	1.3614	AATGCCCCATTAAAAGAAATTTTGCTGAATGAAGATGGTACGGTGAAAGGG	FisPCC7414_3106	-	WP_016864969.1	phytoene synthase	NZ_AJLK01000001.1	13634	13684	NZ_AJLK01000012.1	20150	19251
495	F. muscicola	495_o1g	ga	5612337	5612189	-	-0.5698	GTGAAATAAACATTCGGTAGAACCGAATCAGCCAGATTAATAATAGTTTCA	FisPCC7414_6264	-	WP_035138312.1	phosphatidate cytidylyltransferase	NZ_AJLK01000001.1	13634	13684	NZ_AJLK01000058.1	40616	41233
	F. thermalis	495_o1g	ga	1916778	1916928	+	-0.8699	GTGAAATAAACATTCGGTAGAACCGAATCAGCCAGATTAATAATAGTTTCA	Fischerella_sp._PCC7521_2164	-	WP_040469103.1	phosphatidate cytidylyltransferase	NZ_AJLL01000007.1	47414	47364	NZ_AJLL01000033.1	31482	32099
	F. muscicola	495_o1i	i	5611943	5612189	-	-0.7491	TCAACAGTGTGGGAAGACTGAGCTTTGGGACTTTCTTCTATTCTATGAGTA	FisPCC7414_6264	-	WP_035138312.1	phosphatidate cytidylyltransferase	NZ_AJLK01000001.1	13634	13684	NZ_AJLK01000058.1	40616	41233
	F. thermalis	495_o1i	i	1917174	1916928	+	-1.1335	TTAATAGCGTGGGAAGGCTGAGCTTTGGGACTTTTTTTTATTCTATAAGTA	Fischerella_sp._PCC7521_2164	-	WP_040469103.1	phosphatidate cytidylyltransferase	NZ_AJLL01000007.1	47414	47364	NZ_AJLL01000033.1	31482	32099
	F. muscicola	495_o2a	ga	5611907	5612189	+	0.809	TCCATCTCCCCAAGCCATGATTAAAATTCCTAGTGCTGCATAATGGGGTTG	FisPCC7414_6264	-	WP_035138312.1	phosphatidate cytidylyltransferase	NZ_AJLK01000001.1	13634	13684	NZ_AJLK01000058.1	40616	41233
	F. thermalis	495_o2a	ga	1917210	1916928	-	0.9762	TCCATCACCCCAAGACATAATTAAAATTCCTAATGCTGCATAATGGGGTTG	Fischerella_sp._PCC7521_2164	-	WP_040469103.1	phosphatidate cytidylyltransferase	NZ_AJLL01000007.1	47414	47364	NZ_AJLL01000033.1	31482	32099
	F. muscicola	495_o2i	i	5611869	5612189	-	2.2764	TGGTATCTGCAACAACCCCATTATGCAGCACTAGGAATTTTAATCATGGCT	FisPCC7414_6264	-	WP_035138312.1	phosphatidate cytidylyltransferase	NZ_AJLK01000001.1	13634	13684	NZ_AJLK01000058.1	40616	41233
	F. thermalis	495_o2i	i	1917248	1916928	+	3.0712	TGGTATCTGCAACAACCCCATTATGCAGCATTAGGAATTTTAATTATGTCT	Fischerella_sp._PCC7521_2164	-	WP_040469103.1	phosphatidate cytidylyltransferase	NZ_AJLL01000007.1	47414	47364	NZ_AJLL01000033.1	31482	32099
	F. thermalis	495_s1a	ga	1917062	1916928	-	0.5202	ATAGGAAAGCTATAGGACAATAAAGTAACAGCACTCGCTAAAATTGAGGCT	Fischerella_sp._PCC7521_2164	-	WP_040469103.1	phosphatidate cytidylyltransferase	NZ_AJLL01000007.1	47414	47364	NZ_AJLL01000033.1	31482	32099
	F. muscicola	495_s3i	gi	5611577	5612189	-	0.1381	CAGTTCCCTTAGGTAGTGCTGCCCTGGCTTTTGTGTTAACTAAGTTTATCA	FisPCC7414_6264	-	WP_035138312.1	phosphatidate cytidylyltransferase	NZ_AJLK01000001.1	13634	13684	NZ_AJLK01000058.1	40616	41233
498	F. muscicola	498_o1a	a	5548589	5548816	+	3.3372	TTTTCCAGTGCTGTGTTGTATAAATTTTCTATTGAAGCTAAAGTTTTATAG	FisPCC7414_6193	UYI_RS0108505	WP_016866253.1	3-dehydroquinate synthase	NZ_AJLK01000001.1	13634	13684	NZ_AJLK01000058.1	103989	105077
	F. thermalis	498_o1a	ga	856260	856033	-	1.365	TTTTCCAGGGCTGTGTTGTATAAATTTTCTATTGAAGCTAAAGTTTTATAG	Fischerella_sp._PCC7521_1135	UYK_RS0114290	WP_009457101.1	3-dehydroquinate synthase	NZ_AJLL01000007.1	47414	47364	#N/A	#N/A	#N/A
	F. muscicola	498_s1g	g	5548839	5548816	-	0.8378	ATCGCCATCCAATCGTGAACCTAGCACAACATTGCGATAGAATATCCGACA	FisPCC7414_6193	UYI_RS0108505	WP_016866253.1	3-dehydroquinate synthase	NZ_AJLK01000001.1	13634	13684	NZ_AJLK01000058.1	103989	105077
	F. thermalis	498_s2g	g	855969	856033	+	1.1784	ATTTCCATATGCTTGCTGCTATTCTGGGAGTTTAGTTATAATCGCCAGCTA	Fischerella_sp._PCC7521_1135	UYK_RS0114290	WP_009457101.1	3-dehydroquinate synthase	NZ_AJLL01000007.1	47414	47364	#N/A	#N/A	#N/A
	F. thermalis	498_s3g	g	855745	856033	+	-1.0185	AGATAAATAGATATAAGCGAAAGGTAGTCCTACGTGTTACTATCATGGTTG	Fischerella_sp._PCC7521_1135	UYK_RS0114290	WP_009457101.1	3-dehydroquinate synthase	NZ_AJLL01000007.1	47414	47364	#N/A	#N/A	#N/A
	F. muscicola	498_s4g	gi	5549068	5548816	-	2.0563	TGCCAAACTTAGAAGTGGATGAACAGGGAGAGGCAATATACAATGCAGTGA	FisPCC7414_6193	UYI_RS0108505	WP_016866253.1	3-dehydroquinate synthase	NZ_AJLK01000001.1	13634	13684	NZ_AJLK01000058.1	103989	105077
	F. thermalis	498_s5g	g	855592	856033	+	1.603	AGATACTACAGCTAACATTACGTTTCTCCACAATTGTTTACTCTGTAAGTC	Fischerella_sp._PCC7521_1135	UYK_RS0114290	WP_009457101.1	3-dehydroquinate synthase	NZ_AJLL01000007.1	47414	47364	#N/A	#N/A	#N/A
	F. muscicola	498_s6g	gi	5549287	5548816	-	-0.2388	TGACACAGCTAGGTAATCAGGCGGTACGGATTCGGGGTAAGATTCAAGGCA	FisPCC7414_6193	UYI_RS0108505	WP_016866253.1	3-dehydroquinate synthase	NZ_AJLK01000001.1	13634	13684	NZ_AJLK01000058.1	103989	105077
	F. thermalis	498_s7g	gi	855115	856033	+	0.1716	CACTCCTTGTCCTGGGTATGACGCAGACCAAGAAATGCTAAATTTGCTTGG	Fischerella_sp._PCC7521_1135	UYK_RS0114290	WP_009457101.1	3-dehydroquinate synthase	NZ_AJLL01000007.1	47414	47364	#N/A	#N/A	#N/A
	F. thermalis	498_s8g	gi	855051	856033	+	-0.2041	TATGCTTTCTAGCAGGGGCTAATTCTATCTTTTCCAGCGATGATGGACATA	Fischerella_sp._PCC7521_1135	UYK_RS0114290	WP_009457101.1	3-dehydroquinate synthase	NZ_AJLL01000007.1	47414	47364	#N/A	#N/A	#N/A
525	F. muscicola	525_o2a	a	4770155	4768065	-	-1.4421	GCAAAGCGTTCTTTAAGAGTGTGATAGTGTTGCTGCGTTAGGATAGTAGTA	FisPCC7414_5412	UYI_RS0123900	WP_016869204.1	transcription-repair coupling factor	NZ_AJLK01000189.1	61593	61543	NZ_AJLK01000152.1	12358	8795
	F. thermalis	525_o2a	a	136436	138526	+	-2.3566	GCAAAGCGTTCTTTGAGAGTGTGATAGTGTTGCTGCGTTAGGATAGTAGTA	Fischerella_sp._PCC7521_405	-	-	transcription-repair coupling factor	NZ_AJLL01000048.1	2990	3040	NZ_AJLL01000012.1	49265	48165
	F. muscicola	525_o3i	i	4770119	4768065	+	0.5593	GATGTCGGTTTCGGTAAAACTGAGGTGGCTATCCGCGCTATCTTTAAAGCA	FisPCC7414_5412	UYI_RS0123900	WP_016869204.1	transcription-repair coupling factor	NZ_AJLK01000189.1	61593	61543	NZ_AJLK01000152.1	12358	8795
	F. thermalis	525_o3i	gi	136472	138526	-	0.2629	GATGTCGGTTTCGGTAAAACTGAGGTGGCTATCCGCGCTATCTTTAAAGCA	Fischerella_sp._PCC7521_405	-	-	transcription-repair coupling factor	NZ_AJLL01000048.1	2990	3040	NZ_AJLL01000012.1	49265	48165
	F. thermalis	525_s1a	a	138028	138526	+	1.6493	CGCTAATTTTTCACTGAAACTATTTAAATCCAATTCCATTCCTTGTTTGAG	Fischerella_sp._PCC7521_405	-	-	transcription-repair coupling factor	NZ_AJLL01000048.1	2990	3040	NZ_AJLL01000012.1	49265	48165
	F. thermalis	525_s1g	g	138893	138526	-	-Inf	CTGTGTTCAGTCAGGTCAAAAATCAATCGTCAATCGTAAAATAAATCTTTA	Fischerella_sp._PCC7521_405	-	-	transcription-repair coupling factor	NZ_AJLL01000048.1	2990	3040	NZ_AJLL01000012.1	49265	48165
	F. thermalis	525_s1i	i	138183	138526	-	1.1	AATGACTTGGGGACAGATGCAGGTATTGGCAGATTTGGTAAAATTTAGAAC	Fischerella_sp._PCC7521_405	-	-	transcription-repair coupling factor	NZ_AJLL01000048.1	2990	3040	NZ_AJLL01000012.1	49265	48165
	F. thermalis	525_s2g	ga	139389	138526	-	1.3832	ATGCCAATCGCTTGGGAACCAATTCGCCAAGAATCAACGTCAGGTAAGTGA	Fischerella_sp._PCC7521_405	-	-	transcription-repair coupling factor	NZ_AJLL01000048.1	2990	3040	NZ_AJLL01000012.1	49265	48165
	F. thermalis	525_s2i	i	137903	138526	-	0.2065	TTAGTAGAAACAGAAGGGCAGTGGAGTCGCCGGGGTGATATTGTTGATGTG	Fischerella_sp._PCC7521_405	-	-	transcription-repair coupling factor	NZ_AJLL01000048.1	2990	3040	NZ_AJLL01000012.1	49265	48165
537	F. muscicola	537_o1g	gi	321933	321830	-	0.4934	TTTTGGCAAAAGATTTGCGGGTAATGGACAGTACCGCGATAGCCTTATGTA	FisPCC7414_900	UYI_RS0103120	WP_016865221.1	ribosome recycling factor	NZ_AJLK01000085.1	72400	72350	NZ_AJLK01000204.1	7561	7085
	F. thermalis	537_o1g	gi	2032225	2032122	-	1.415	TTTTGGCAAAAGATTTGCGGGTAATGGACAGTACCGCGATAGCCTTATGTA	Fischerella_sp._PCC7521_2289	UYK_RS0107580	WP_009458386.1	ribosome recycling factor	NZ_AJLL01000048.1	10349	10399	NZ_AJLL01000033.1	145342	144233
	F. muscicola	537_o1i	i	321663	321830	-	2.7487	GAGTATTACGGTACACCTACACCTTTGAAGTCACTTGCTAACATCAGCACA	FisPCC7414_900	UYI_RS0103120	WP_016865221.1	ribosome recycling factor	NZ_AJLK01000085.1	72400	72350	NZ_AJLK01000204.1	7561	7085
	F. thermalis	537_o1i	i	2031955	2032122	-	1.9967	GAGTATTACGGTACACCTACACCTTTGAAGTCACTTGCTAACATCAGCACA	Fischerella_sp._PCC7521_2289	UYK_RS0107580	WP_009458386.1	ribosome recycling factor	NZ_AJLL01000048.1	10349	10399	NZ_AJLL01000033.1	145342	144233
541	F. muscicola	541_o1a	a	5341148	5340192	-	0.0998	TCAGCAATTTCTGGTACTAAGAGATTAGGAATGACGCTAGTATACAGACTA	FisPCC7414_5985	UYI_RS0126780	WP_016869756.1	hypothetical protein	NZ_AJLK01000085.1	72400	72350	NZ_AJLK01000167.1	71850	70483
	F. thermalis	541_o1a	a	452373	451417	-	-0.5937	TCAGCAATTTCTGGCACTAAGAGATTAGGAATGACGCTAGTATAAAGACTA	Fischerella_sp._PCC7521_729	-	WP_040469346.1	hypothetical protein	NZ_AJLL01000048.1	10349	10399	NZ_AJLL01000141.1	244	50
	F. muscicola	541_o1g	g	5340157	5340192	+	-0.5882	GTAATAATCCGACATTTAAGGTATAAACCAGGTAGTGTAAATTTTCTGTTA	FisPCC7414_5985	UYI_RS0126780	WP_016869756.1	hypothetical protein	NZ_AJLK01000085.1	72400	72350	NZ_AJLK01000167.1	71850	70483
	F. thermalis	541_o1g	g	451383	451417	+	-0.0767	GTCATAATCCGACATTTGAGTTATGAACCAGGTAGTGTAAATTTTCTGTTA	Fischerella_sp._PCC7521_729	-	WP_040469346.1	hypothetical protein	NZ_AJLL01000048.1	10349	10399	NZ_AJLL01000141.1	244	50
	F. muscicola	541_o1i	i	5340684	5340192	+	2.2326	TTTCTACTTTACTAAGAGGACTCAAACATTACAGCGCTAATATTACTGCTA	FisPCC7414_5985	UYI_RS0126780	WP_016869756.1	hypothetical protein	NZ_AJLK01000085.1	72400	72350	NZ_AJLK01000167.1	71850	70483
	F. thermalis	541_o1i	i	451909	451417	+	2.1561	TTTCCACTTTATTAAGAGGACTCAAGCGTTACAGCGCTAATATTACTGCTA	Fischerella_sp._PCC7521_729	-	WP_040469346.1	hypothetical protein	NZ_AJLL01000048.1	10349	10399	NZ_AJLL01000141.1	244	50
	F. muscicola	541_o2g	ga	5339671	5340192	+	2.783	GCCAAAACCAGCATGATGACACCCCGGGCTTGAGCAACTAAGATAGTATTC	FisPCC7414_5985	UYI_RS0126780	WP_016869756.1	hypothetical protein	NZ_AJLK01000085.1	72400	72350	NZ_AJLK01000167.1	71850	70483
	F. thermalis	541_o2g	ga	450941	451417	+	-0.7904	TACGCCCCGGGCTTGAGCAACTAAGATAGTATTCCCCATACGATAGAAAAA	Fischerella_sp._PCC7521_729	-	WP_040469346.1	hypothetical protein	NZ_AJLL01000048.1	10349	10399	NZ_AJLL01000141.1	244	50
	F. muscicola	541_o3g	ga	5339604	5340192	+	Inf	GCCGTACCCTGTTAATGCTTGTTTAATTTGAGCAGGGGTAAACTCTAAGTA	FisPCC7414_5985	UYI_RS0126780	WP_016869756.1	hypothetical protein	NZ_AJLK01000085.1	72400	72350	NZ_AJLK01000167.1	71850	70483
	F. thermalis	541_o3g	ga	450857	451417	+	-0.7255	GCCGTACCCTGTTAATGCTTGTTTAATTTGAGCAGGGGTAAACTCTAAATA	Fischerella_sp._PCC7521_729	-	WP_040469346.1	hypothetical protein	NZ_AJLL01000048.1	10349	10399	NZ_AJLL01000141.1	244	50
	F. muscicola	541_s2i	gi	5341062	5340192	+	0.7284	GCATAGAAGGAGAGTCTAAAATTACCGAAGCTGGAGGTAATATTGTTAAGA	FisPCC7414_5985	UYI_RS0126780	WP_016869756.1	hypothetical protein	NZ_AJLK01000085.1	72400	72350	NZ_AJLK01000167.1	71850	70483
	F. thermalis	541_s3i	gi	452367	451417	+	1.0239	TTGCCTGCGGCAATTAAGGCAATTCAGGAAGCTGACTATATAATTATGGGG	Fischerella_sp._PCC7521_729	-	WP_040469346.1	hypothetical protein	NZ_AJLL01000048.1	10349	10399	NZ_AJLL01000141.1	244	50
	F. thermalis	541_s4g	ga	450760	451417	+	0.1057	CCACTGCCAAAGCATCTGCGGCATCATCTGGACGAGGAATATAATTTAAAT	Fischerella_sp._PCC7521_729	-	WP_040469346.1	hypothetical protein	NZ_AJLL01000048.1	10349	10399	NZ_AJLL01000141.1	244	50
	F. muscicola	541_s5g	ga	5339243	5340192	+	0.5625	AAGCGCTTGAATAAAACAAGCCTGCCAAGATTGCGCCTAAAATAGGAGCTA	FisPCC7414_5985	UYI_RS0126780	WP_016869756.1	hypothetical protein	NZ_AJLK01000085.1	72400	72350	NZ_AJLK01000167.1	71850	70483
546	F. muscicola	546_o2a	a	117832	117938	+	3.4953	CGCCAAAATAAATAATTGATTCATTTGGGAGTTGGCGATAGAGTTGCCGCA	FisPCC7414_702	UYI_RS0102310	WP_016865075.1	glutamate racemase	NZ_AJLK01000162.1	25257	25307	NZ_AJLK01000115.1	15110	14016
	F. thermalis	546_o2a	a	1486208	1486314	+	1.3812	CGCCAAAATAAATAATTGATTCATTTGGGAGTTGGCGATAGAGTTGTCGCA	Fischerella_sp._PCC7521_1754	UYK_RS0105190	WP_016871043.1	glutamate racemase	NZ_AJLL01000049.1	18590	18540	NZ_AJLL01000023.1	7554	7727
	F. muscicola	546_s1a	a	117937	117938	+	-1.1831	GTTCTTGGGAGAAATCGTATAGATTGCCTTCAAACTGAGAAGATGAAATCA	FisPCC7414_702	UYI_RS0102310	WP_016865075.1	glutamate racemase	NZ_AJLK01000162.1	25257	25307	NZ_AJLK01000115.1	15110	14016
	F. muscicola	546_s1i	i	117677	117938	-	-0.1428	TCCGAGAAATACTCACTTGGATGCAACAGCAACAGGTGAAAATGGTGATTA	FisPCC7414_702	UYI_RS0102310	WP_016865075.1	glutamate racemase	NZ_AJLK01000162.1	25257	25307	NZ_AJLK01000115.1	15110	14016
	F. thermalis	546_s2i	i	1485761	1486314	-	2.1227	AAATCGCATTCATGACCCCTACACAGTTGAAGTGGCACGTTCCTATCTAGA	Fischerella_sp._PCC7521_1754	UYK_RS0105190	WP_016871043.1	glutamate racemase	NZ_AJLL01000049.1	18590	18540	NZ_AJLL01000023.1	7554	7727
	F. thermalis	546_s3i	i	1485602	1486314	-	1.2139	TCCGGCTGTACATGTTGTAGCTGCTTGTGCAAAAGAGTTAGACTTACTAGG	Fischerella_sp._PCC7521_1754	UYK_RS0105190	WP_016871043.1	glutamate racemase	NZ_AJLL01000049.1	18590	18540	NZ_AJLL01000023.1	7554	7727
	F. muscicola	546_s4i	i	117135	117938	-	0.3239	GTTAGTGGTTGTCCACAACAATTTGCTGAGTCATCTGCGGTATGGTTAGGT	FisPCC7414_702	UYI_RS0102310	WP_016865075.1	glutamate racemase	NZ_AJLK01000162.1	25257	25307	NZ_AJLK01000115.1	15110	14016
564	F. muscicola	564_o1i	gi	1515238	1515081	+	2.3442	AATAGGCCCTGGTACTGGTATTTTGACTCGCCGTGTATTACCCTTAGTACA	FisPCC7414_2113	UYI_RS0112985	WP_016867092.1	16S rRNA (adenine(1518)-N(6)/adenine(1519)-N(6))-dimethyltransferase	NZ_AJLK01000162.1	25257	25307	NZ_AJLK01000086.1	76271	77086
	F. thermalis	564_o1i	gi	748603	748760	-	1.1926	AATAGGACCTGGCACTGGCATTTTGACTCGCCGTATATTACCCTTAGTACA	Fischerella_sp._PCC7521_1036	UYK_RS0114765	WP_016871663.1	16S rRNA (adenine(1518)-N(6)/adenine(1519)-N(6))-dimethyltransferase	NZ_AJLL01000049.1	18590	18540	#N/A	#N/A	#N/A
	F. muscicola	564_o3a	ga	1515598	1515081	-	-0.7034	AGTCTACCTTCGGTGGTGGGTAAAATGCTTTTGCTGGCACAATACTAATTA	FisPCC7414_2113	UYI_RS0112985	WP_016867092.1	16S rRNA (adenine(1518)-N(6)/adenine(1519)-N(6))-dimethyltransferase	NZ_AJLK01000162.1	25257	25307	NZ_AJLK01000086.1	76271	77086
	F. thermalis	564_o3a	ga	748243	748760	+	-0.9554	AGTCTACCTTAGGCGGTGGGTAAAATGCTTTTGCTGGCACAATACTGATTA	Fischerella_sp._PCC7521_1036	UYK_RS0114765	WP_016871663.1	16S rRNA (adenine(1518)-N(6)/adenine(1519)-N(6))-dimethyltransferase	NZ_AJLL01000049.1	18590	18540	#N/A	#N/A	#N/A
	F. muscicola	564_o3i	gi	1515497	1515081	+	1.6231	CTGGGTACAATTGCTAGCCCCAATCCAGAACCGTATGATTTAATTGTGCTG	FisPCC7414_2113	UYI_RS0112985	WP_016867092.1	16S rRNA (adenine(1518)-N(6)/adenine(1519)-N(6))-dimethyltransferase	NZ_AJLK01000162.1	25257	25307	NZ_AJLK01000086.1	76271	77086
	F. thermalis	564_o3i	gi	748344	748760	-	0.5619	CTGGGTACAATTGCTAACCCTAACCCAGAACTATATGATTTAATTGTGCTG	Fischerella_sp._PCC7521_1036	UYK_RS0114765	WP_016871663.1	16S rRNA (adenine(1518)-N(6)/adenine(1519)-N(6))-dimethyltransferase	NZ_AJLL01000049.1	18590	18540	#N/A	#N/A	#N/A
	F. muscicola	564_o4i	gi	1515731	1515081	+	2.254	GAACCCGCAGCCCAAGATCCTCGTAAACTAGAGACTTTGGTAAAATCGGGT	FisPCC7414_2113	UYI_RS0112985	WP_016867092.1	16S rRNA (adenine(1518)-N(6)/adenine(1519)-N(6))-dimethyltransferase	NZ_AJLK01000162.1	25257	25307	NZ_AJLK01000086.1	76271	77086
	F. thermalis	564_o4i	gi	748110	748760	-	1.4786	GAACCCGCAGCCCAAGATCCTCGGAAACTAGAGACTCTGGTAAAATTGGGT	Fischerella_sp._PCC7521_1036	UYK_RS0114765	WP_016871663.1	16S rRNA (adenine(1518)-N(6)/adenine(1519)-N(6))-dimethyltransferase	NZ_AJLL01000049.1	18590	18540	#N/A	#N/A	#N/A
	F. muscicola	564_s1a	ga	1515407	1515081	-	0.5242	ATTGTACCCAGGAGTTTTTCGATAATCGGCCCGGTGATATTGTAGGGAATA	FisPCC7414_2113	UYI_RS0112985	WP_016867092.1	16S rRNA (adenine(1518)-N(6)/adenine(1519)-N(6))-dimethyltransferase	NZ_AJLK01000162.1	25257	25307	NZ_AJLK01000086.1	76271	77086
	F. muscicola	564_s1g	g	1515037	1515081	+	-1.0581	GCTTGTGCGATCGCTAAGCATAATTGGTGTAGGTGCGTTACGCTGTTGCTA	FisPCC7414_2113	UYI_RS0112985	WP_016867092.1	16S rRNA (adenine(1518)-N(6)/adenine(1519)-N(6))-dimethyltransferase	NZ_AJLK01000162.1	25257	25307	NZ_AJLK01000086.1	76271	77086
	F. thermalis	564_s2a	ga	748387	748760	+	1.5517	GTACCAACAGCACAATTAAATCATATAGTTCTGGGTTAGGGTTAGCAATTG	Fischerella_sp._PCC7521_1036	UYK_RS0114765	WP_016871663.1	16S rRNA (adenine(1518)-N(6)/adenine(1519)-N(6))-dimethyltransferase	NZ_AJLL01000049.1	18590	18540	#N/A	#N/A	#N/A
	F. muscicola	564_s2g	g	1514817	1515081	+	-0.2095	ATTAATCAATCTAATATCAATTCAATAAATATTTATTTTAGACTAAGCATA	FisPCC7414_2113	UYI_RS0112985	WP_016867092.1	16S rRNA (adenine(1518)-N(6)/adenine(1519)-N(6))-dimethyltransferase	NZ_AJLK01000162.1	25257	25307	NZ_AJLK01000086.1	76271	77086
	F. muscicola	564_s2i	gi	1515288	1515081	+	1.2962	AATCTTTAGTTGCAGTCGAAATTGACCGCGACTTGTGCGAACATTTAGCTA	FisPCC7414_2113	UYI_RS0112985	WP_016867092.1	16S rRNA (adenine(1518)-N(6)/adenine(1519)-N(6))-dimethyltransferase	NZ_AJLK01000162.1	25257	25307	NZ_AJLK01000086.1	76271	77086
	F. muscicola	564_s3g	g	1514767	1515081	+	-0.6875	CATGTATAATTTGGCAGATAAAATCAGCAGAGTATATTTACAATTAGGATA	FisPCC7414_2113	UYI_RS0112985	WP_016867092.1	16S rRNA (adenine(1518)-N(6)/adenine(1519)-N(6))-dimethyltransferase	NZ_AJLK01000162.1	25257	25307	NZ_AJLK01000086.1	76271	77086
	F. muscicola	564_s4g	g	1514182	1515081	+	-0.3825	ATAGCGAATTGAGTTTGATTTGTATAATTATTTGTCCAATAATATCTCTTA	FisPCC7414_2113	UYI_RS0112985	WP_016867092.1	16S rRNA (adenine(1518)-N(6)/adenine(1519)-N(6))-dimethyltransferase	NZ_AJLK01000162.1	25257	25307	NZ_AJLK01000086.1	76271	77086
590	F. muscicola	590_o1i	i	3139656	3137602	+	3.428	ACTAATTATGGTCTGACTCCAGAGGAATGGGGTGGCGAAACAATCATGGTT	FisPCC7414_3769	UYI_RS0111015	WP_016866717.1	translation initiation factor IF-2	NZ_AJLK01000058.1	34516	34566	NZ_AJLK01000073.1	143957	147094
	F. thermalis	590_o1i	i	1216750	1218804	-	1.4594	ACTAATTATGGTCTGACCCCAGAGGAATGGGGCGGTGATACAATCATGGTT	Fischerella_sp._PCC7521_1497	UYK_RS0112715	WP_009458836.1	translation initiation factor IF-2	NZ_AJLL01000033.1	25489	25539	#N/A	#N/A	#N/A
	F. muscicola	590_s1a	a	3138966	3137602	-	1.0246	GCATCAGCCAACTCTTGCACGGTCATCGTGCCTGTGATAATTAATTTTTCA	FisPCC7414_3769	UYI_RS0111015	WP_016866717.1	translation initiation factor IF-2	NZ_AJLK01000058.1	34516	34566	NZ_AJLK01000073.1	143957	147094
	F. muscicola	590_s1g	g	3137584	3137602	+	-0.4764	CAAAGGATGGAGATGTCGCAAAAGCTGGCATCCATCCGCTAAAACTGTAAA	FisPCC7414_3769	UYI_RS0111015	WP_016866717.1	translation initiation factor IF-2	NZ_AJLK01000058.1	34516	34566	NZ_AJLK01000073.1	143957	147094
	F. muscicola	590_s2a	a	3139604	3137602	-	0.4746	CCATGATTGTTTCGCCACCCCATTCCTCTGGAGTCAGACCATAATTAGTCA	FisPCC7414_3769	UYI_RS0111015	WP_016866717.1	translation initiation factor IF-2	NZ_AJLK01000058.1	34516	34566	NZ_AJLK01000073.1	143957	147094
629	F. muscicola	629_o1g	g	3573860	3573925	+	-0.2761	ATTCCGATTTAGATTTACTCAAAATTCTTTAAAAATGCCATTATAGTTATG	FisPCC7414_4171	UYI_RS0129065	WP_016870206.1	recombination protein RecR	NZ_AJLK01000078.1	51386	51336	NZ_AJLK01000185.1	8399	8863
	F. thermalis	629_o1g	g	3311904	3311791	-	-0.5296	ATTCGGATTTAGATTTACTCAAAATTCTTTAAAAATGCCATTATAGTTATG	Fischerella_sp._PCC7521_3510	-	WP_026086321.1	recombination protein RecR	NZ_AJLL01000090.1	57065	57015	NZ_AJLL01000005.1	233978	235123
	F. muscicola	629_o3i	i	3574438	3573925	+	3.0743	GCATTGCTTTTGGTTTACCTGTAGGTGGCGATTTAGAGTATGCTGACGAGG	FisPCC7414_4171	UYI_RS0129065	WP_016870206.1	recombination protein RecR	NZ_AJLK01000078.1	51386	51336	NZ_AJLK01000185.1	8399	8863
	F. thermalis	629_o3i	i	3311326	3311791	-	1.1057	GCATTGCTTTTGGTTTACCTGTGGGTGGCGATTTAGAGTATGCTGACGAGG	Fischerella_sp._PCC7521_3510	-	WP_026086321.1	recombination protein RecR	NZ_AJLL01000090.1	57065	57015	NZ_AJLL01000005.1	233978	235123
	F. thermalis	629_s1i	i	3311568	3311791	-	-1.0427	CTCCCGCGATGTAATTGCTTTAGAAAAAACTAGAGAGTACAAAGGTAAGTA	Fischerella_sp._PCC7521_3510	-	WP_026086321.1	recombination protein RecR	NZ_AJLL01000090.1	57065	57015	NZ_AJLL01000005.1	233978	235123
	F. thermalis	629_s2g	ga	3312217	3311791	-	1.522	TTGCCAAGCATTTTGTAAAGACCAAATATATCTACAAGATATAATTGACCT	Fischerella_sp._PCC7521_3510	-	WP_026086321.1	recombination protein RecR	NZ_AJLL01000090.1	57065	57015	NZ_AJLL01000005.1	233978	235123
	F. muscicola	629_s2i	i	3574315	3573925	+	-0.3598	TAGTGCGGCGGGTTAGTCAACAAAAACCCAAAGAAGTTATATTGGCAATTA	FisPCC7414_4171	UYI_RS0129065	WP_016870206.1	recombination protein RecR	NZ_AJLK01000078.1	51386	51336	NZ_AJLK01000185.1	8399	8863
	F. muscicola	629_s3g	ga	3573278	3573925	+	0.0159	CAAGGACGGATAATATAAGTCCTCAAGCGGACATGATATAATTACCATCCA	FisPCC7414_4171	UYI_RS0129065	WP_016870206.1	recombination protein RecR	NZ_AJLK01000078.1	51386	51336	NZ_AJLK01000185.1	8399	8863
647	F. muscicola	647_o1a	ga	2474010	2473975	-	1.1496	AGGGTCATAAATTTTTGGCTAACTCTTCGTGATCTTTTATCTTTAAGGGTA	FisPCC7414_3073	-	WP_016864745.1	phosphogluconate dehydrogenase (NADP(+)-dependent, decarboxylating)	NZ_AJLK01000026.1	12538	12588	NZ_AJLK01000005.1	8987	10492
	F. thermalis	647_o1a	ga	1895191	1895156	-	0.4661	AGGGTCATAAATTTTTGGCTAACTCTTCGTGATCTTTTATCTTTAAGGGTA	Fischerella_sp._PCC7521_2146	-	WP_016871155.1	phosphogluconate dehydrogenase (NADP(+)-dependent, decarboxylating)	NZ_AJLL01000052.1	17732	17682	NZ_AJLL01000033.1	9710	11215
	F. muscicola	647_o1g	g	2473953	2473975	+	Inf	GTTGATTTCGATACAAATTGAAATTACTTATCTGTGTAGTTTGTGCATTTA	FisPCC7414_3073	-	WP_016864745.1	phosphogluconate dehydrogenase (NADP(+)-dependent, decarboxylating)	NZ_AJLK01000026.1	12538	12588	NZ_AJLK01000005.1	8987	10492
	F. thermalis	647_o1g	g	1895134	1895156	+	1.0009	GTTGATTTCGATACAAATTGAAATTACTTATCTGTGTAGTTTGTGCATTTA	Fischerella_sp._PCC7521_2146	-	WP_016871155.1	phosphogluconate dehydrogenase (NADP(+)-dependent, decarboxylating)	NZ_AJLL01000052.1	17732	17682	NZ_AJLL01000033.1	9710	11215
	F. muscicola	647_o2g	ga	2473720	2473975	+	2.3896	TGAATTTCTGGGAAAAAGAAAGCCGCTAAATAAATGGCTATACTACCAAGA	FisPCC7414_3073	-	WP_016864745.1	phosphogluconate dehydrogenase (NADP(+)-dependent, decarboxylating)	NZ_AJLK01000026.1	12538	12588	NZ_AJLK01000005.1	8987	10492
	F. thermalis	647_o2g	ga	1894901	1895156	+	1.6583	TGAATTTCTGGGAAAAAGAAAGCCGCTAAATAAATGGCTATACTACCAAGA	Fischerella_sp._PCC7521_2146	-	WP_016871155.1	phosphogluconate dehydrogenase (NADP(+)-dependent, decarboxylating)	NZ_AJLL01000052.1	17732	17682	NZ_AJLL01000033.1	9710	11215
	F. muscicola	647_o3g	ga	2473666	2473975	+	0.2379	AACATTAATGCGTAAAACAGTCCTATACCGCTCCAGATAAAATCATTTTTA	FisPCC7414_3073	-	WP_016864745.1	phosphogluconate dehydrogenase (NADP(+)-dependent, decarboxylating)	NZ_AJLK01000026.1	12538	12588	NZ_AJLK01000005.1	8987	10492
	F. thermalis	647_o3g	ga	1894847	1895156	+	-0.7018	AACATTAATGCGTAAAACAGTCCTATACCGCTCCAGATAAAATCATTTTTA	Fischerella_sp._PCC7521_2146	-	WP_016871155.1	phosphogluconate dehydrogenase (NADP(+)-dependent, decarboxylating)	NZ_AJLL01000052.1	17732	17682	NZ_AJLL01000033.1	9710	11215
	F. muscicola	647_o4g	ga	2473287	2473975	+	1.5065	TGTGGGTATATCTGCTGACGGTGTTGCTTCTACTGTAGTAGTATGATGATC	FisPCC7414_3073	-	WP_016864745.1	phosphogluconate dehydrogenase (NADP(+)-dependent, decarboxylating)	NZ_AJLK01000026.1	12538	12588	NZ_AJLK01000005.1	8987	10492
	F. thermalis	647_o4g	ga	1894472	1895156	+	0.849	AGTATATCTGCTGACGGTGTTGTTTCTACTGTAGTAGTATGATGATCGGTA	Fischerella_sp._PCC7521_2146	-	WP_016871155.1	phosphogluconate dehydrogenase (NADP(+)-dependent, decarboxylating)	NZ_AJLL01000052.1	17732	17682	NZ_AJLL01000033.1	9710	11215
	F. muscicola	647_o5g	ga	2473215	2473975	+	Inf	CAAGTCAGGTGATGGCGGGTGAGGGGGAATTGCCTCCGGTACACTCTCTGT	FisPCC7414_3073	-	WP_016864745.1	phosphogluconate dehydrogenase (NADP(+)-dependent, decarboxylating)	NZ_AJLK01000026.1	12538	12588	NZ_AJLK01000005.1	8987	10492
	F. thermalis	647_o5g	ga	1894396	1895156	+	0.5845	CAATTCAGGTGATGGCGGGTGAGGGGGAATTGCTTGTGGTACACTCTCTGT	Fischerella_sp._PCC7521_2146	-	WP_016871155.1	phosphogluconate dehydrogenase (NADP(+)-dependent, decarboxylating)	NZ_AJLL01000052.1	17732	17682	NZ_AJLL01000033.1	9710	11215
	F. muscicola	647_s2a	ga	2474595	2473975	-	1.1636	GCAATTAGCTGCATATCGCCGTACTCAATGCCGTTGTGTACCATTTTCACA	FisPCC7414_3073	-	WP_016864745.1	phosphogluconate dehydrogenase (NADP(+)-dependent, decarboxylating)	NZ_AJLK01000026.1	12538	12588	NZ_AJLK01000005.1	8987	10492
	F. thermalis	647_s3a	a	1895967	1895156	-	-0.4474	TTTGCCCAGCCGAATCCACAATTAATTCGACCAAAGGTAAATTTGTATCTG	Fischerella_sp._PCC7521_2146	-	WP_016871155.1	phosphogluconate dehydrogenase (NADP(+)-dependent, decarboxylating)	NZ_AJLL01000052.1	17732	17682	NZ_AJLL01000033.1	9710	11215
682	F. muscicola	682_o1i	i	1129957	1129825	+	2.9254	TTGCTAACCTATTGAACTTGCAGCATCAAATTAGCATTGATACCTATGCTG	FisPCC7414_1764	-	-	cobaltochelatase	NZ_AJLK01000026.1	12538	12588	NZ_AJLK01000196.1	2	2323
	F. thermalis	682_o1i	i	1718134	1718007	+	0.8255	TAGAGTTGCTAACCTATTGAACTTGCAGCATCAAGTTAGCATTGATAACTA	Fischerella_sp._PCC7521_1995	-	WP_009458617.1	cobaltochelatase	NZ_AJLL01000052.1	17732	17682	NZ_AJLL01000028.1	3153	931
	F. muscicola	682_o3i	gi	1132847	1129825	+	2.1879	AATTTCTGGATTTTTCCGGGATGCTTTTCCTAATCTGATAGATTTATTCGA	FisPCC7414_1764	-	-	cobaltochelatase	NZ_AJLK01000026.1	12538	12588	NZ_AJLK01000196.1	2	2323
	F. thermalis	682_o3i	gi	1720846	1718007	+	0.0258	AATTTCTGGATTTTTCCGGGATGCTTTTCCTAATCTGATAAGTTTATTTGA	Fischerella_sp._PCC7521_1995	-	WP_009458617.1	cobaltochelatase	NZ_AJLL01000052.1	17732	17682	NZ_AJLL01000028.1	3153	931
	F. muscicola	682_o4i	gi	1133714	1129825	+	-0.0113	CTGGCAGGATGCAAATTTACAGACACTCGAAAATTTGAGAAACTTAGTTCA	FisPCC7414_1764	-	-	cobaltochelatase	NZ_AJLK01000026.1	12538	12588	NZ_AJLK01000196.1	2	2323
	F. thermalis	682_o4i	gi	1721692	1718007	+	-0.4217	ATGGCAGGATGCAAATTTACAGACACTCGAAAATTTGAGAAACTTAGTTCA	Fischerella_sp._PCC7521_1995	-	WP_009458617.1	cobaltochelatase	NZ_AJLL01000052.1	17732	17682	NZ_AJLL01000028.1	3153	931
	F. thermalis	682_s1g	ga	1717431	1718007	+	-0.1412	GTGTGATTTCCTGATTTGACTGTGGCAGGAAAAAATCTAACAATAACAGCG	Fischerella_sp._PCC7521_1995	-	WP_009458617.1	cobaltochelatase	NZ_AJLL01000052.1	17732	17682	NZ_AJLL01000028.1	3153	931
	F. muscicola	682_s2g	ga	1129062	1129825	+	0.3129	CTAATTCCAAAAACTTCCGCACCTGCTCAATTGCTGTTACGATAATTACCG	FisPCC7414_1764	-	-	cobaltochelatase	NZ_AJLK01000026.1	12538	12588	NZ_AJLK01000196.1	2	2323
	F. thermalis	682_s2i	i	1718822	1718007	+	0.433	TTAGATGTGCCTGTTTTACAGGTAATTTTAAGTGGTGGTACTGTGGAACAG	Fischerella_sp._PCC7521_1995	-	WP_009458617.1	cobaltochelatase	NZ_AJLL01000052.1	17732	17682	NZ_AJLL01000028.1	3153	931
683, Fig. 4E	F. muscicola	683_o1i	gi	2132671	2132853	-	2.2433	GGTGTCTTGATTTGGGGGACATTAGGTTGGCAAGGATATATAGTTGTAATG	FisPCC7414_2764	UYI_RS0125100	WP_016869437.1	membrane protein	NZ_AJLK01000026.1	12538	12588	NZ_AJLK01000158.1	20834	21568
Fig. 4E	F. thermalis	683_o1i	gi	3499964	3499782	+	1.6172	GGTGTCCTAATTTGGGGGACATTAGGTTGGCAAGGATATATAGTTGTAATG	Fischerella_sp._PCC7521_3701	UYK_RS0102010	WP_009455441.1	membrane protein	NZ_AJLL01000052.1	17732	17682	NZ_AJLL01000008.1	67509	68243
	F. muscicola	683_o2i	gi	2132505	2132853	-	1.7912	CTTTAATTGGGACACTGTGCGCTTTAGGAGTAGGAATGCTAGACTTGGGAA	FisPCC7414_2764	UYI_RS0125100	WP_016869437.1	membrane protein	NZ_AJLK01000026.1	12538	12588	NZ_AJLK01000158.1	20834	21568
	F. thermalis	683_o2i	gi	3500130	3499782	+	1.1319	CTTTAATTGGGACACTGTGCGCTTTAGGAGTAGGAATGCTAGACTTGGGAA	Fischerella_sp._PCC7521_3701	UYK_RS0102010	WP_009455441.1	membrane protein	NZ_AJLL01000052.1	17732	17682	NZ_AJLL01000008.1	67509	68243
	F. muscicola	683_s1g	g	2132883	2132853	-	1.7256	CCAGACTATGGGGTTTGGGAGTACAGCCAAAATTTGGATATCCTGTTGGTG	FisPCC7414_2764	UYI_RS0125100	WP_016869437.1	membrane protein	NZ_AJLK01000026.1	12538	12588	NZ_AJLK01000158.1	20834	21568
	F. muscicola	683_s2g	g	2133011	2132853	-	-0.2073	ATAACTTTAATTACTTACATCATCTGTTTCTTTCGTGAGAAAATAACCTGA	FisPCC7414_2764	UYI_RS0125100	WP_016869437.1	membrane protein	NZ_AJLK01000026.1	12538	12588	NZ_AJLK01000158.1	20834	21568
	F. thermalis	683_s3g	ga	3499439	3499782	+	-0.0783	AGTCAAGTCAAGTTGAAAACTACTTCTACCCTCAAGGGTAAATTGATAGTA	Fischerella_sp._PCC7521_3701	UYK_RS0102010	WP_009455441.1	membrane protein	NZ_AJLL01000052.1	17732	17682	NZ_AJLL01000008.1	67509	68243
	F. muscicola	683_s3i	gi	2132148	2132853	-	1.5788	ATTTAGAAAGTGTCATTGGAGCAACATTGCAATCAAAGTACACTTGGTTAA	FisPCC7414_2764	UYI_RS0125100	WP_016869437.1	membrane protein	NZ_AJLK01000026.1	12538	12588	NZ_AJLK01000158.1	20834	21568
	F. muscicola	683_s4g	ga	2133844	2132853	-	0.7842	TTGGTTACTGACAGCAGTTGCAGGTGTGATAGATGTGCTATTGGTAGACTC	FisPCC7414_2764	UYI_RS0125100	WP_016869437.1	membrane protein	NZ_AJLK01000026.1	12538	12588	NZ_AJLK01000158.1	20834	21568
718	F. muscicola	718_o1a	ga	5829507	5829483	-	0.4555	CGGCAACAGAGGGACAGAGGTAGTGCCACCGAAGGATTTAAAATTGGTAAG	FisPCC7414_6499	UYI_RS0107200	WP_026085797.1	chromosome segregation protein SMC	NZ_AJLK01000026.1	12538	12588	NZ_AJLK01000047.1	18477	14791
	F. thermalis	718_o1a	a	3936270	3936246	-	0.1869	CGGCAACAGAGGAACGGAGGTAGTGCCACCGAAGGATTTAAAATTGGTAAG	Fischerella_sp._PCC7521_4162	UYK_RS0104065	WP_026086351.1	chromosome segregation protein SMC	NZ_AJLL01000052.1	17732	17682	NZ_AJLL01000012.1	154307	157993
	F. muscicola	718_o1g	g	5829455	5829483	+	2.2579	ATAACAAATGACTAATTACTAATTAACAACTTTCACTGATACACTTGAACT	FisPCC7414_6499	UYI_RS0107200	WP_026085797.1	chromosome segregation protein SMC	NZ_AJLK01000026.1	12538	12588	NZ_AJLK01000047.1	18477	14791
	F. thermalis	718_o1g	g	3936218	3936246	+	-0.1365	CCCGATCCCAAATCAATGACTATTAACAACGTTCACTGATACACTTGAACT	Fischerella_sp._PCC7521_4162	UYK_RS0104065	WP_026086351.1	chromosome segregation protein SMC	NZ_AJLL01000052.1	17732	17682	NZ_AJLL01000012.1	154307	157993
	F. muscicola	718_o1i	i	5831201	5829483	+	0.1632	CAAGAAGTCCAAGGCACGGGTGCAAGTAAAGTCATTCTACAATCAGGAATG	FisPCC7414_6499	UYI_RS0107200	WP_026085797.1	chromosome segregation protein SMC	NZ_AJLK01000026.1	12538	12588	NZ_AJLK01000047.1	18477	14791
	F. thermalis	718_o1i	i	3937964	3936246	+	0.0471	CAAGAAGTCCAAGGCACAGGCGCAAGTAAAGTCATTCTACAATCAGGAATG	Fischerella_sp._PCC7521_4162	UYK_RS0104065	WP_026086351.1	chromosome segregation protein SMC	NZ_AJLL01000052.1	17732	17682	NZ_AJLL01000012.1	154307	157993
	F. muscicola	718_o2a	ga	5829633	5829483	-	2.2001	GTTGACAAGATCCGGTAAGCGATCAGCGCGCATTCCCTTAGAACCAGCAAG	FisPCC7414_6499	UYI_RS0107200	WP_026085797.1	chromosome segregation protein SMC	NZ_AJLK01000026.1	12538	12588	NZ_AJLK01000047.1	18477	14791
	F. thermalis	718_o2a	a	3936396	3936246	-	0.9764	GTTGACGAGATCGGGTAAGCGATCGGCACGCATTCCCTTAGAATTAGAGAG	Fischerella_sp._PCC7521_4162	UYK_RS0104065	WP_026086351.1	chromosome segregation protein SMC	NZ_AJLL01000052.1	17732	17682	NZ_AJLL01000012.1	154307	157993
	F. muscicola	718_o2i	i	5831462	5829483	+	0.6377	GATGCAACCCTGCGCTTAGCTCAAGGTTTTATTGGTTATGCTGTGAATTTA	FisPCC7414_6499	UYI_RS0107200	WP_026085797.1	chromosome segregation protein SMC	NZ_AJLK01000026.1	12538	12588	NZ_AJLK01000047.1	18477	14791
	F. thermalis	718_o2i	i	3938225	3936246	+	0.6145	GATGCAACCCTGCGTTTAGCTCAAGGCTTTATCGGCTATGCTGTGAACTTA	Fischerella_sp._PCC7521_4162	UYK_RS0104065	WP_026086351.1	chromosome segregation protein SMC	NZ_AJLL01000052.1	17732	17682	NZ_AJLL01000012.1	154307	157993
	F. muscicola	718_o3a	a	5829969	5829483	-	2.4562	TTCTTCGTGTAACTCTGTGAGAGTACTGGGAATACCGTTAATGTAATAGTT	FisPCC7414_6499	UYI_RS0107200	WP_026085797.1	chromosome segregation protein SMC	NZ_AJLK01000026.1	12538	12588	NZ_AJLK01000047.1	18477	14791
	F. thermalis	718_o3a	a	3936732	3936246	-	1.5849	TTCTTCGTGTAACTCTGTCAGAGTACTGGAAATTCCGTTAATGTAATAGTT	Fischerella_sp._PCC7521_4162	UYK_RS0104065	WP_026086351.1	chromosome segregation protein SMC	NZ_AJLL01000052.1	17732	17682	NZ_AJLL01000012.1	154307	157993
	F. thermalis	718_s2g	g	3936057	3936246	+	-1.2437	CCCAGCCTAGTGGTTGATCGCATTAATTTTGCTGGGTTAATAATTTAATCA	Fischerella_sp._PCC7521_4162	UYK_RS0104065	WP_026086351.1	chromosome segregation protein SMC	NZ_AJLL01000052.1	17732	17682	NZ_AJLL01000012.1	154307	157993
	F. muscicola	718_s3g	g	5829275	5829483	+	1.6431	TAAGGCAGGGTACACCGATGGATTATCGGTTTGCTGTTAAGTTAATCTCTG	FisPCC7414_6499	UYI_RS0107200	WP_026085797.1	chromosome segregation protein SMC	NZ_AJLK01000026.1	12538	12588	NZ_AJLK01000047.1	18477	14791
	F. thermalis	718_s3i	gi	3939922	3936246	+	-0.1203	AGCAAGAGGAGCTTTTACTCAAGTGTTGGGTATTAAGTTACAATCGTCTAA	Fischerella_sp._PCC7521_4162	UYK_RS0104065	WP_026086351.1	chromosome segregation protein SMC	NZ_AJLL01000052.1	17732	17682	NZ_AJLL01000012.1	154307	157993
	F. muscicola	718_s4a	a	5830075	5829483	-	-1.317	CATCAATAATTTCGCGCCTTTCCCGTGCATTCATTGAAATAATACTAGTTA	FisPCC7414_6499	UYI_RS0107200	WP_026085797.1	chromosome segregation protein SMC	NZ_AJLK01000026.1	12538	12588	NZ_AJLK01000047.1	18477	14791
	F. muscicola	718_s4g	g	5829050	5829483	+	Inf	TATTTTAAGTAAAATCACTATTTTTAGCTGTGGATGTTATGCTTTGCTGCT	FisPCC7414_6499	UYI_RS0107200	WP_026085797.1	chromosome segregation protein SMC	NZ_AJLK01000026.1	12538	12588	NZ_AJLK01000047.1	18477	14791
	F. muscicola	718_s5a	a	5830422	5829483	-	1.8312	TTGTTCAAGTTCGATATTTTTTTGGGTAATTTGGCTGTTAAGGTGAGTAAG	FisPCC7414_6499	UYI_RS0107200	WP_026085797.1	chromosome segregation protein SMC	NZ_AJLK01000026.1	12538	12588	NZ_AJLK01000047.1	18477	14791
	F. muscicola	718_s5g	g	5828995	5829483	+	-1.4789	TTTGAGCAGATGTTGTCACAACCAGAGATTGGTAACTTTACAATTTACCTA	FisPCC7414_6499	UYI_RS0107200	WP_026085797.1	chromosome segregation protein SMC	NZ_AJLK01000026.1	12538	12588	NZ_AJLK01000047.1	18477	14791
	F. muscicola	718_s6g	ga	5828592	5829483	+	0.5	TTATCTTTTTGGTTACTGAGTTGGCGCTTGCGGGTGATATAAATACGTGGG	FisPCC7414_6499	UYI_RS0107200	WP_026085797.1	chromosome segregation protein SMC	NZ_AJLK01000026.1	12538	12588	NZ_AJLK01000047.1	18477	14791
	F. muscicola	718_s7g	ga	5828528	5829483	+	-1.1838	TATCCGTTTGCAGAGGCGCAAAATCTCCCGCAGTAAGTGAGAATCTGTATA	FisPCC7414_6499	UYI_RS0107200	WP_026085797.1	chromosome segregation protein SMC	NZ_AJLK01000026.1	12538	12588	NZ_AJLK01000047.1	18477	14791
719	F. muscicola	719_o1a	a	1516112	1516068	-	-Inf	ATCATTGCTAACTCGTGATAACCGTCAGCGCGATCGCCTATGATTTCCAAA	FisPCC7414_2114	UYI_RS0112990	WP_016867093.1	4-(cytidine 5'-diphospho)-2-C-methyl-D-erythritol kinase	NZ_AJLK01000026.1	12538	12588	NZ_AJLK01000086.1	77258	78202
	F. thermalis	719_o1a	ga	747804	747848	+	Inf	ATCATTGCTAACTCGTGGTAACCGTCAGGGCGATCGCCTATGATTTCCAAA	Fischerella_sp._PCC7521_1035	UYK_RS0114770	WP_009454516.1	4-(cytidine 5'-diphospho)-2-C-methyl-D-erythritol kinase	NZ_AJLL01000052.1	17732	17682	#N/A	#N/A	#N/A
	F. muscicola	719_o2a	a	1516259	1516068	-	Inf	GGGAATTCTGCTGCCATGAGTTCAGCAGCACGGTATGCTAAATTACTTTTA	FisPCC7414_2114	UYI_RS0112990	WP_016867093.1	4-(cytidine 5'-diphospho)-2-C-methyl-D-erythritol kinase	NZ_AJLK01000026.1	12538	12588	NZ_AJLK01000086.1	77258	78202
	F. thermalis	719_o2a	a	747657	747848	+	0.3774	GGAAATTCTGCTGCCATGAGTTCAGCAGCACGGTATGCTAAATTACTTTTA	Fischerella_sp._PCC7521_1035	UYK_RS0114770	WP_009454516.1	4-(cytidine 5'-diphospho)-2-C-methyl-D-erythritol kinase	NZ_AJLL01000052.1	17732	17682	#N/A	#N/A	#N/A
	F. muscicola	719_o3a	a	1516331	1516068	-	2.4362	GCCAACCCAGCAGCAACAGGAATACGTTTGGTAATCGTGATATCTACACCA	FisPCC7414_2114	UYI_RS0112990	WP_016867093.1	4-(cytidine 5'-diphospho)-2-C-methyl-D-erythritol kinase	NZ_AJLK01000026.1	12538	12588	NZ_AJLK01000086.1	77258	78202
	F. thermalis	719_o3a	a	747585	747848	+	0.4841	GCCAACCCAGCAGCAACAGGAATACGTTTGGTAATGGTAATATCTATACCA	Fischerella_sp._PCC7521_1035	UYK_RS0114770	WP_009454516.1	4-(cytidine 5'-diphospho)-2-C-methyl-D-erythritol kinase	NZ_AJLL01000052.1	17732	17682	#N/A	#N/A	#N/A
	F. muscicola	719_o3g	gi	1515731	1516068	+	2.254	GAACCCGCAGCCCAAGATCCTCGTAAACTAGAGACTTTGGTAAAATCGGGT	FisPCC7414_2114	UYI_RS0112990	WP_016867093.1	4-(cytidine 5'-diphospho)-2-C-methyl-D-erythritol kinase	NZ_AJLK01000026.1	12538	12588	NZ_AJLK01000086.1	77258	78202
	F. thermalis	719_o3g	gi	748110	747848	-	1.4786	GAACCCGCAGCCCAAGATCCTCGGAAACTAGAGACTCTGGTAAAATTGGGT	Fischerella_sp._PCC7521_1035	UYK_RS0114770	WP_009454516.1	4-(cytidine 5'-diphospho)-2-C-methyl-D-erythritol kinase	NZ_AJLL01000052.1	17732	17682	#N/A	#N/A	#N/A
	F. muscicola	719_o4a	a	1516571	1516068	-	0.2997	CAAGCAGTTGATACTTCTAAACTACGGTATTTTGCCAATACTATATATATA	FisPCC7414_2114	UYI_RS0112990	WP_016867093.1	4-(cytidine 5'-diphospho)-2-C-methyl-D-erythritol kinase	NZ_AJLK01000026.1	12538	12588	NZ_AJLK01000086.1	77258	78202
	F. thermalis	719_o4a	a	747345	747848	+	-0.4945	CAAGCAGTCGATACTTCTAAACTACGGTACTTTGCCAATACTATATATATA	Fischerella_sp._PCC7521_1035	UYK_RS0114770	WP_009454516.1	4-(cytidine 5'-diphospho)-2-C-methyl-D-erythritol kinase	NZ_AJLL01000052.1	17732	17682	#N/A	#N/A	#N/A
	F. muscicola	719_o4g	gi	1515497	1516068	+	1.6231	CTGGGTACAATTGCTAGCCCCAATCCAGAACCGTATGATTTAATTGTGCTG	FisPCC7414_2114	UYI_RS0112990	WP_016867093.1	4-(cytidine 5'-diphospho)-2-C-methyl-D-erythritol kinase	NZ_AJLK01000026.1	12538	12588	NZ_AJLK01000086.1	77258	78202
	F. thermalis	719_o4g	gi	748344	747848	-	0.5619	CTGGGTACAATTGCTAACCCTAACCCAGAACTATATGATTTAATTGTGCTG	Fischerella_sp._PCC7521_1035	UYK_RS0114770	WP_009454516.1	4-(cytidine 5'-diphospho)-2-C-methyl-D-erythritol kinase	NZ_AJLL01000052.1	17732	17682	#N/A	#N/A	#N/A
	F. muscicola	719_o6g	gi	1515238	1516068	+	2.3442	AATAGGCCCTGGTACTGGTATTTTGACTCGCCGTGTATTACCCTTAGTACA	FisPCC7414_2114	UYI_RS0112990	WP_016867093.1	4-(cytidine 5'-diphospho)-2-C-methyl-D-erythritol kinase	NZ_AJLK01000026.1	12538	12588	NZ_AJLK01000086.1	77258	78202
	F. thermalis	719_o6g	gi	748603	747848	-	1.1926	AATAGGACCTGGCACTGGCATTTTGACTCGCCGTATATTACCCTTAGTACA	Fischerella_sp._PCC7521_1035	UYK_RS0114770	WP_009454516.1	4-(cytidine 5'-diphospho)-2-C-methyl-D-erythritol kinase	NZ_AJLL01000052.1	17732	17682	#N/A	#N/A	#N/A
	F. thermalis	719_s1g	g	747889	747848	-	-0.5559	GTTAGTAGTTGGTTGTTGATGGTTAGTAGTTAGTAGTTATGATTCTATTTA	Fischerella_sp._PCC7521_1035	UYK_RS0114770	WP_009454516.1	4-(cytidine 5'-diphospho)-2-C-methyl-D-erythritol kinase	NZ_AJLL01000052.1	17732	17682	#N/A	#N/A	#N/A
	F. muscicola	719_s2g	g	1515901	1516068	+	0.64	CATCGGGCAATGGGTTGCCTTAAGTAATCAATTAGAGGTTAATAGTTAGTG	FisPCC7414_2114	UYI_RS0112990	WP_016867093.1	4-(cytidine 5'-diphospho)-2-C-methyl-D-erythritol kinase	NZ_AJLK01000026.1	12538	12588	NZ_AJLK01000086.1	77258	78202
	F. thermalis	719_s5a	a	747127	747848	+	0.0632	GACTAGCAAATATCTCACGTAGTTGCATAACTTGCGGATAAGCTGGTAGTA	Fischerella_sp._PCC7521_1035	UYK_RS0114770	WP_009454516.1	4-(cytidine 5'-diphospho)-2-C-methyl-D-erythritol kinase	NZ_AJLL01000052.1	17732	17682	#N/A	#N/A	#N/A
	F. muscicola	719_s5g	gi	1515288	1516068	+	1.2962	AATCTTTAGTTGCAGTCGAAATTGACCGCGACTTGTGCGAACATTTAGCTA	FisPCC7414_2114	UYI_RS0112990	WP_016867093.1	4-(cytidine 5'-diphospho)-2-C-methyl-D-erythritol kinase	NZ_AJLK01000026.1	12538	12588	NZ_AJLK01000086.1	77258	78202
753	F. muscicola	753_o1i	gi	1605109	1604869	+	1.1455	GTATCAATGCTGCTGTTCGTCAACATGGCATGAGCTACAGCCAGTTTATTG	FisPCC7414_2206	UYI_RS0113385	WP_016867166.1	50S ribosomal protein L20	NZ_AJLK01000047.1	10327	10377	NZ_AJLK01000087.1	60874	61227
	F. thermalis	753_o1i	gi	3128038	3127801	+	0.5078	CCCGCATCAATGCTGCTGTGCGTCAACATGGCATGAGCTACAGTCAGTTTA	Fischerella_sp._PCC7521_3349	UYK_RS0100420	WP_009459634.1	50S ribosomal protein L21	NZ_AJLL01000060.1	20337	20287	NZ_AJLL01000005.1	51692	52045
	F. muscicola	753_o2i	gi	1605201	1604869	+	2.1056	TTGGCACAAATGGCTGTCCTCGATCCAACTGGTTTTGCTAAAGTGGCGGAG	FisPCC7414_2206	UYI_RS0113385	WP_016867166.1	50S ribosomal protein L22	NZ_AJLK01000047.1	10327	10377	NZ_AJLK01000087.1	60874	61227
	F. thermalis	753_o2i	gi	3128133	3127801	+	1.9353	TTGGCACAAATGGCTGTCCTCGATCCAACTAGTTTTGCTAAAGTGGCAGAG	Fischerella_sp._PCC7521_3349	UYK_RS0100420	WP_009459634.1	50S ribosomal protein L23	NZ_AJLL01000060.1	20337	20287	NZ_AJLL01000005.1	51692	52045
755	F. muscicola	755_o1g	g	1768730	1768700	-	0.8369	AGTCTATAAAAATATGGTGTAAATTGTGCCAAGAAACGTTAGGATAAGGTG	FisPCC7414_2399	UYI_RS0119175	WP_016868290.1	UDP-N-acetylmuramoylalanine--D-glutamate ligase	NZ_AJLK01000047.1	10327	10377	NZ_AJLK01000120.1	26851	28254
	F. thermalis	755_o1g	gi	4920376	4920376	-	0.9038	AGTCCATAAAAATATTGTGTAAATTGTGCCAAGAAACGTTAGGATAAGGTG	Fischerella_sp._PCC7521_5084	-	WP_016872076.1	UDP-N-acetylmuramoylalanine--D-glutamate ligase	NZ_AJLL01000060.1	20337	20287	NZ_AJLL01000070.1	92822	92887
	F. muscicola	755_o2i	i	1768383	1768700	-	2.9486	ATAGAAACCATCGGAGAGATGGAACTGGCATGGCGATACTTACGATCTATA	FisPCC7414_2399	UYI_RS0119175	WP_016868290.1	UDP-N-acetylmuramoylalanine--D-glutamate ligase	NZ_AJLK01000047.1	10327	10377	NZ_AJLK01000120.1	26851	28254
	F. thermalis	755_o2i	i	4920029	4920376	-	1.5985	ATAGAAACCATCGGCGAGATGGAACTAGCATGGCGCTACTTACGATCTATA	Fischerella_sp._PCC7521_5084	-	WP_016872076.1	UDP-N-acetylmuramoylalanine--D-glutamate ligase	NZ_AJLL01000060.1	20337	20287	NZ_AJLL01000070.1	92822	92887
	F. muscicola	755_s1a	a	1768397	1768700	+	0.0717	GGTTTTACCGTTCGTGCCAGTAATCGCCACCCAAGGTATAGATCGTAAGTA	FisPCC7414_2399	UYI_RS0119175	WP_016868290.1	UDP-N-acetylmuramoylalanine--D-glutamate ligase	NZ_AJLK01000047.1	10327	10377	NZ_AJLK01000120.1	26851	28254
	F. thermalis	755_s1i	gi	4920376	4920376	-	0.9038	AGTCCATAAAAATATTGTGTAAATTGTGCCAAGAAACGTTAGGATAAGGTG	Fischerella_sp._PCC7521_5084	-	WP_016872076.1	UDP-N-acetylmuramoylalanine--D-glutamate ligase	NZ_AJLL01000060.1	20337	20287	NZ_AJLL01000070.1	92822	92887
	F. thermalis	755_s2a	a	4919318	4920376	+	0.4256	GGACTTTGCACCGATGCTAACCCAACCTCGGCTGCGTCATAATTAGTAGCT	Fischerella_sp._PCC7521_5084	-	WP_016872076.1	UDP-N-acetylmuramoylalanine--D-glutamate ligase	NZ_AJLL01000060.1	20337	20287	NZ_AJLL01000070.1	92822	92887
782	F. muscicola	782_o1g	g	6725790	6725709	-	0.1141	AATGATCAATGACTAATGACTAATGACTTAAATTAGATTAAAGTTAAAAAG	FisPCC7414_7426	UYI_RS0115970	WP_016867646.1	hypothetical protein	NZ_AJLK01000047.1	10327	10377	NZ_AJLK01000109.1	63716	64519
	F. thermalis	782_o1g	g	4205636	4205555	-	-0.964	TTGATCTCTTCCCAGATGACTAATGACTTAAATTAGATTAAAGTTAAAAAG	Fischerella_sp._PCC7521_4399	UYK_RS0123415	WP_009456528.1	hypothetical protein	NZ_AJLL01000060.1	20337	20287	NZ_AJLL01000106.1	113866	114669
	F. muscicola	782_o4g	gi	6726635	6725709	-	2.4957	GCAAACTCTCAATTGGCAACCAACAGCCGAACAGCAGGTACAATTGCAGAG	FisPCC7414_7426	UYI_RS0115970	WP_016867646.1	hypothetical protein	NZ_AJLK01000047.1	10327	10377	NZ_AJLK01000109.1	63716	64519
	F. thermalis	782_o4g	gi	4206384	4205555	-	1.3883	GCAAACTCTCAATTGGCAACCGACCACTAAACAGCAAGTACAATTGCAGAG	Fischerella_sp._PCC7521_4399	UYK_RS0123415	WP_009456528.1	hypothetical protein	NZ_AJLL01000060.1	20337	20287	NZ_AJLL01000106.1	113866	114669
	F. muscicola	782_s1i	gi	6725404	6725709	-	0.7521	CCTGGTTTAGCAGTTAAAAACTTTTGGAAACTTGATGATAAAAGTGTTTTA	FisPCC7414_7426	UYI_RS0115970	WP_016867646.1	hypothetical protein	NZ_AJLK01000047.1	10327	10377	NZ_AJLK01000109.1	63716	64519
	F. thermalis	782_s2g	gi	4205852	4205555	-	0.3413	ACTACAGCTTTAACAGATGCTGTGAAACTGCTTGGTGGTGAAATAGAAGCA	Fischerella_sp._PCC7521_4399	UYK_RS0123415	WP_009456528.1	hypothetical protein	NZ_AJLL01000060.1	20337	20287	NZ_AJLL01000106.1	113866	114669
	F. thermalis	782_s3g	gi	4206076	4205555	-	2.1819	TAGCTTTTCTGGAACAGATCTTACCTGAGTTAGCACTGGAGAATGTTAAAA	Fischerella_sp._PCC7521_4399	UYK_RS0123415	WP_009456528.1	hypothetical protein	NZ_AJLL01000060.1	20337	20287	NZ_AJLL01000106.1	113866	114669
787	F. muscicola	787_o1a	ga	3003425	3003318	-	Inf	AAGTCATCTATTCCTAAAGGCAAGTTTTGACACTGTGACATACTGGCTGTA	FisPCC7414_3646	UYI_RS0110505	WP_016866622.1	phosphoribosylamine--glycine ligase	NZ_AJLK01000047.1	10327	10377	NZ_AJLK01000073.1	9365	8421
	F. thermalis	787_o1a	a	3590455	3590348	-	0.965	AAGTCATCTATTCCTAAAGGCAAGTTTTGACACTGTGACATACTGGCTGTA	Fischerella_sp._PCC7521_3811	UYK_RS0102505	WP_009455628.1	phosphoribosylamine--glycine ligase	NZ_AJLL01000060.1	20337	20287	NZ_AJLL01000009.1	60575	60748
	F. muscicola	787_o1i	gi	3004180	3003318	+	0.4213	AGGATTGATGATTACTCCTGATGGCGATTTTAAGGTTTTAGAATTTAATTG	FisPCC7414_3646	UYI_RS0110505	WP_016866622.1	phosphoribosylamine--glycine ligase	NZ_AJLK01000047.1	10327	10377	NZ_AJLK01000073.1	9365	8421
	F. thermalis	787_o1i	gi	3591210	3590348	+	-0.0333	TGGATTGATGATTACTCCTGATGGGGATTTTAAGGTTTTAGAATTTAATTG	Fischerella_sp._PCC7521_3811	UYK_RS0102505	WP_009455628.1	phosphoribosylamine--glycine ligase	NZ_AJLL01000060.1	20337	20287	NZ_AJLL01000009.1	60575	60748
	F. muscicola	787_o2a	a	3004396	3003318	-	2.7584	GCAATTGTCCGTCTTGTAAGTTAGTACCAGCATGAAATACAATTGCTCCTG	FisPCC7414_3646	UYI_RS0110505	WP_016866622.1	phosphoribosylamine--glycine ligase	NZ_AJLK01000047.1	10327	10377	NZ_AJLK01000073.1	9365	8421
	F. thermalis	787_o2a	a	3591426	3590348	-	1.2123	GCAATTGCTGATCCTGTAACTTAGTACCAGCATGAAATACAATTGCTCCTG	Fischerella_sp._PCC7521_3811	UYK_RS0102505	WP_009455628.1	phosphoribosylamine--glycine ligase	NZ_AJLL01000060.1	20337	20287	NZ_AJLL01000009.1	60575	60748
	F. muscicola	787_o2i	gi	3004351	3003318	+	1.2438	AGGTGCTGCTGCCACAGTCGTTGCTGCTGCGCTTGGTTATCCCGGGACTTA	FisPCC7414_3646	UYI_RS0110505	WP_016866622.1	phosphoribosylamine--glycine ligase	NZ_AJLK01000047.1	10327	10377	NZ_AJLK01000073.1	9365	8421
	F. thermalis	787_o2i	gi	3591381	3590348	+	1.5924	AGGTGCAGCTGCTACTGTTGTTGCTGCTGCACTTGGTTATCCTGGGACTTA	Fischerella_sp._PCC7521_3811	UYK_RS0102505	WP_009455628.1	phosphoribosylamine--glycine ligase	NZ_AJLL01000060.1	20337	20287	NZ_AJLL01000009.1	60575	60748
	F. muscicola	787_o3a	a	3004507	3003318	-	Inf	AATACATACCCTCAAAGTTAATACATCTCATACCAGCATATGCTTGAGCTA	FisPCC7414_3646	UYI_RS0110505	WP_016866622.1	phosphoribosylamine--glycine ligase	NZ_AJLK01000047.1	10327	10377	NZ_AJLK01000073.1	9365	8421
	F. thermalis	787_o3a	a	3591537	3590348	-	0.5172	AATACATACCCTCAAAGTTAATACATCTCATACCAACATATGCTTGAGCTA	Fischerella_sp._PCC7521_3811	UYK_RS0102505	WP_009455628.1	phosphoribosylamine--glycine ligase	NZ_AJLL01000060.1	20337	20287	NZ_AJLL01000009.1	60575	60748
	F. thermalis	787_s1g	gi	3589899	3590348	+	0.3789	CTACACCATCACCTTGAGCTTTCAGGTTGGTCTGAATTACAAGTAGTAGCA	Fischerella_sp._PCC7521_3811	UYK_RS0102505	WP_009455628.1	phosphoribosylamine--glycine ligase	NZ_AJLL01000060.1	20337	20287	NZ_AJLL01000009.1	60575	60748
806	F. muscicola	806_o2g	gi	3245406	3246038	+	2.9218	TTGTAAATGCTAGCTGCTTCCAATCAACTGTTATGGTCTATGATTGGCTTA	FisPCC7414_3870	-	WP_026085896.1	Lipoprotein signal peptidase	NZ_AJLK01000047.1	10327	10377	NZ_AJLK01000076.1	48943	49434
	F. thermalis	806_o2g	gi	1095717	1096328	+	2.2039	TTGTAAATGCTAGCCGCGTCAAATCAACTTTTATGGTCTATGATTGGCTTA	Fischerella_sp._PCC7521_1390	-	WP_026086460.1	Lipoprotein signal peptidase	NZ_AJLL01000060.1	20337	20287	#N/A	#N/A	#N/A
	F. muscicola	806_s1a	a	3246340	3246038	-	0.3405	AAAGCAAAGCGATCTATACCATTACCCATAGCACCGCCTAAGATTAAACCA	FisPCC7414_3870	-	WP_026085896.1	Lipoprotein signal peptidase	NZ_AJLK01000047.1	10327	10377	NZ_AJLK01000076.1	48943	49434
	F. muscicola	806_s1g	gi	3245652	3246038	+	1.5807	TTACCCGTATTTGCTGCTGGCGGTGGTCCTGGCTATGTTAAGCTATCACAG	FisPCC7414_3870	-	WP_026085896.1	Lipoprotein signal peptidase	NZ_AJLK01000047.1	10327	10377	NZ_AJLK01000076.1	48943	49434
	F. thermalis	806_s1i	i	1096483	1096328	+	-0.4031	ACCTTTAGCTTGCAACAAACATTACCATTGTTACCTGGTATATTTCACCTA	Fischerella_sp._PCC7521_1390	-	WP_026086460.1	Lipoprotein signal peptidase	NZ_AJLL01000060.1	20337	20287	#N/A	#N/A	#N/A
809	F. muscicola	809_o1i	gi	6726635	6726735	-	2.4957	GCAAACTCTCAATTGGCAACCAACAGCCGAACAGCAGGTACAATTGCAGAG	FisPCC7414_7427	UYI_RS0115965	WP_026085983.1	16S rRNA methyltransferase G	NZ_AJLK01000047.1	10327	10377	NZ_AJLK01000109.1	63716	64519
	F. thermalis	809_o1i	gi	4206384	4206484	-	1.3883	GCAAACTCTCAATTGGCAACCGACCACTAAACAGCAAGTACAATTGCAGAG	Fischerella_sp._PCC7521_4400	UYK_RS0123410	WP_009456530.1	16S rRNA methyltransferase G	NZ_AJLL01000060.1	20337	20287	NZ_AJLL01000106.1	113866	114669
	F. muscicola	809_s1a	a	6726429	6726735	+	-1.6244	GATCGCTACAGGAATACCAGGAAAACCTGCACCTGTGCCAATATCAATGAA	FisPCC7414_7427	UYI_RS0115965	WP_026085983.1	16S rRNA methyltransferase G	NZ_AJLK01000047.1	10327	10377	NZ_AJLK01000109.1	63716	64519
	F. thermalis	809_s1g	gi	4206946	4206484	-	0.9068	TGAAGGCAAATATCCAATAATCGGTAATGATGTATGGGAACATGCTTATTA	Fischerella_sp._PCC7521_4400	UYK_RS0123410	WP_009456530.1	16S rRNA methyltransferase G	NZ_AJLL01000060.1	20337	20287	NZ_AJLL01000106.1	113866	114669
	F. muscicola	809_s2a	a	6726319	6726735	+	1.7359	CCGATTAATGTTTTAACATTATCTAGTTTCAACTCAGGTAGGATGTTTTCA	FisPCC7414_7427	UYI_RS0115965	WP_026085983.1	16S rRNA methyltransferase G	NZ_AJLK01000047.1	10327	10377	NZ_AJLK01000109.1	63716	64519
	F. thermalis	809_s2i	gi	4206076	4206484	-	2.1819	TAGCTTTTCTGGAACAGATCTTACCTGAGTTAGCACTGGAGAATGTTAAAA	Fischerella_sp._PCC7521_4400	UYK_RS0123410	WP_009456530.1	16S rRNA methyltransferase G	NZ_AJLL01000060.1	20337	20287	NZ_AJLL01000106.1	113866	114669
	F. thermalis	809_s3a	a	4205853	4206484	+	0.0189	ACAAACAATGACGAAGACTTTTACTCAAAGGAGTGGTAAATTGTTCAATTG	Fischerella_sp._PCC7521_4400	UYK_RS0123410	WP_009456530.1	16S rRNA methyltransferase G	NZ_AJLL01000060.1	20337	20287	NZ_AJLL01000106.1	113866	114669
	F. thermalis	809_s3i	gi	4205852	4206484	-	0.3413	ACTACAGCTTTAACAGATGCTGTGAAACTGCTTGGTGGTGAAATAGAAGCA	Fischerella_sp._PCC7521_4400	UYK_RS0123410	WP_009456530.1	16S rRNA methyltransferase G	NZ_AJLL01000060.1	20337	20287	NZ_AJLL01000106.1	113866	114669
866	F. muscicola	866_o2i	gi	6077579	6077097	+	1.9724	ACTCTCTCTTATTTAGGAGCCGTCAGAGCAGTTCCCAACTATAATGTGATG	FisPCC7414_6731	UYI_RS0129675	WP_016870321.1	enoyl-[acyl-carrier-protein] reductase	NZ_AJLK01000047.1	10327	10377	NZ_AJLK01000189.1	91144	91917
	F. thermalis	866_o2i	gi	2896605	2896123	+	2.04	ACTCTCTCTTATTTAGGAGCCGTCAGAGCAGTTCCCAACTATAATGTGATG	Fischerella_sp._PCC7521_3132	UYK_RS0110680	WP_009459528.1	enoyl-[acyl-carrier-protein] reductase	NZ_AJLL01000060.1	20337	20287	NZ_AJLL01000047.1	8647	7874
	F. thermalis	866_s1g	g	2895789	2896123	+	0.0274	TTTTTAAGAAAAAAGTAAGATTCATAGAGAATTTATGAAAACATAAAATGG	Fischerella_sp._PCC7521_3132	UYK_RS0110680	WP_009459528.1	enoyl-[acyl-carrier-protein] reductase	NZ_AJLL01000060.1	20337	20287	NZ_AJLL01000047.1	8647	7874
	F. muscicola	866_s1i	gi	6077365	6077097	+	Inf	AATTAAGTCTACTTTTGAGACAATTCACCAGAAGTGGGGTAGCTTAGACAT	FisPCC7414_6731	UYI_RS0129675	WP_016870321.1	enoyl-[acyl-carrier-protein] reductase	NZ_AJLK01000047.1	10327	10377	NZ_AJLK01000189.1	91144	91917
	F. thermalis	866_s2g	g	2895684	2896123	+	-1.1918	ACTTAACCTTTTGTCTAATTGACGTTTGTTTAACATGATACAAAATTTATA	Fischerella_sp._PCC7521_3132	UYK_RS0110680	WP_009459528.1	enoyl-[acyl-carrier-protein] reductase	NZ_AJLL01000060.1	20337	20287	NZ_AJLL01000047.1	8647	7874
868	F. muscicola	868_o1a	ga	5947342	5947041	-	3.0481	CTACACCTTCATAGTGACCACAAATCACCACCAATTGGTCATAATTGGTTG	FisPCC7414_6610	UYI_RS0129120	WP_016870216.1	tRNA (guanine(37)-N(1))-methyltransferase	NZ_AJLK01000047.1	10327	10377	NZ_AJLK01000186.1	5013	4579
	F. thermalis	868_o1a	a	2420412	2420111	-	2.7654	CTACACCTTCATAGTGACCACAAATGACCACCAATTGGTCATAATTGGTTG	Fischerella_sp._PCC7521_2671	UYK_RS0109305	WP_009455997.1	tRNA (guanine(37)-N(1))-methyltransferase	NZ_AJLL01000060.1	20337	20287	NZ_AJLL01000037.1	86640	86377
	F. muscicola	868_o1i	gi	5947065	5947041	+	0.5546	ATTAGTGTTCTCCAATACGAAATACTGTGCGCTTTGATATAGTTACGCTAT	FisPCC7414_6610	UYI_RS0129120	WP_016870216.1	tRNA (guanine(37)-N(1))-methyltransferase	NZ_AJLK01000047.1	10327	10377	NZ_AJLK01000186.1	5013	4579
	F. thermalis	868_o1i	gi	2420135	2420111	+	-0.7438	ATTAGTGTTCTCCAATACGAAATACTGTGCGCTTTGATATAGTTACGCTAT	Fischerella_sp._PCC7521_2671	UYK_RS0109305	WP_009455997.1	tRNA (guanine(37)-N(1))-methyltransferase	NZ_AJLL01000060.1	20337	20287	NZ_AJLL01000037.1	86640	86377
	F. muscicola	868_o2g	g	5946675	5947041	+	0.675	CCAGGGACTGACGCCGAATTAATTAAATTTAGATGTGACAATATTTAAACA	FisPCC7414_6610	UYI_RS0129120	WP_016870216.1	tRNA (guanine(37)-N(1))-methyltransferase	NZ_AJLK01000047.1	10327	10377	NZ_AJLK01000186.1	5013	4579
	F. thermalis	868_o2g	g	2419735	2420111	+	0.2041	CCCAGGACTTAAGCCGAATTAGTTAAATTTAGATGTGACAATATTTAAACA	Fischerella_sp._PCC7521_2671	UYK_RS0109305	WP_009455997.1	tRNA (guanine(37)-N(1))-methyltransferase	NZ_AJLL01000060.1	20337	20287	NZ_AJLL01000037.1	86640	86377
	F. muscicola	868_o4g	ga	5946195	5947041	+	-0.0037	ATATTCCTTGCCGTCACGGTGGCGACACATTTGCAGTTATAGTTAATAGCA	FisPCC7414_6610	UYI_RS0129120	WP_016870216.1	tRNA (guanine(37)-N(1))-methyltransferase	NZ_AJLK01000047.1	10327	10377	NZ_AJLK01000186.1	5013	4579
	F. thermalis	868_o4g	ga	2419254	2420111	+	0.1793	ATATTCCTTGCCGTCACGGTGGCAACAGATTTGCAGTTATAGTTAATAGCA	Fischerella_sp._PCC7521_2671	UYK_RS0109305	WP_009455997.1	tRNA (guanine(37)-N(1))-methyltransferase	NZ_AJLL01000060.1	20337	20287	NZ_AJLL01000037.1	86640	86377
	F. thermalis	868_s1g	g	2419792	2420111	+	Inf	AAGTAATTAGAAAAACTTTTATTGACTCATAGAATGCCACTATTTCTAGTA	Fischerella_sp._PCC7521_2671	UYK_RS0109305	WP_009455997.1	tRNA (guanine(37)-N(1))-methyltransferase	NZ_AJLL01000060.1	20337	20287	NZ_AJLL01000037.1	86640	86377
	F. muscicola	868_s2a	a	5947557	5947041	-	1.4923	TTTCCAACCACGGAAATTTGCTGGACGGGTGTATTGGGGATAATCTAATAA	FisPCC7414_6610	UYI_RS0129120	WP_016870216.1	tRNA (guanine(37)-N(1))-methyltransferase	NZ_AJLK01000047.1	10327	10377	NZ_AJLK01000186.1	5013	4579
	F. thermalis	868_s2i	gi	2420459	2420111	+	0.5519	TAGCAACCAATTATGACCAATTGGTGGTCATTTGTGGTCACTATGAAGGTG	Fischerella_sp._PCC7521_2671	UYK_RS0109305	WP_009455997.1	tRNA (guanine(37)-N(1))-methyltransferase	NZ_AJLL01000060.1	20337	20287	NZ_AJLL01000037.1	86640	86377
	F. muscicola	868_s3g	g	5946358	5947041	+	0.9096	GGTATTGACGCACTTTCTTTTTGAGGCTGGTTCGATGCATCCTGGAAGTTG	FisPCC7414_6610	UYI_RS0129120	WP_016870216.1	tRNA (guanine(37)-N(1))-methyltransferase	NZ_AJLK01000047.1	10327	10377	NZ_AJLK01000186.1	5013	4579
	F. muscicola	868_s3i	gi	5947633	5947041	+	1.9544	TCCAGCAAATTTCCGTGGTTGGAAAGTACCAGATGTGCTACTGTCTGGCAA	FisPCC7414_6610	UYI_RS0129120	WP_016870216.1	tRNA (guanine(37)-N(1))-methyltransferase	NZ_AJLK01000047.1	10327	10377	NZ_AJLK01000186.1	5013	4579
	F. thermalis	868_s4i	gi	2420808	2420111	+	0.1862	TCGCCGTCCTGATTTGCTCAAGGCTTGGCTAGAAGAGAAGGAAGGGAAAGA	Fischerella_sp._PCC7521_2671	UYK_RS0109305	WP_009455997.1	tRNA (guanine(37)-N(1))-methyltransferase	NZ_AJLL01000060.1	20337	20287	NZ_AJLL01000037.1	86640	86377
870	F. muscicola	870_o1g	g	288031	287992	-	1.0497	CTGTGCAAAAACTTGTCTTCACAACTTCCAGCAATTTGTAAAATAATCTTC	FisPCC7414_873	UYI_RS0102990	WP_016865199.1	bifunctional phosphoribosylaminoimidazolecarboxamide formyltransferase/inosine monophosphate cyclohydrolase	NZ_AJLK01000047.1	10327	10377	NZ_AJLK01000204.1	7561	7085
	F. thermalis	870_o1g	g	3229744	3229705	-	-0.4991	CTGTGCAAAAACTTGTCTTCACAACTTCCAGCAATTTGTAAAATAATCTTC	Fischerella_sp._PCC7521_3433	UYK_RS0100785	WP_009455180.1	bifunctional phosphoribosylaminoimidazolecarboxamide formyltransferase/inosine monophosphate cyclohydrolase	NZ_AJLL01000060.1	20337	20287	NZ_AJLL01000005.1	153596	152061
	F. muscicola	870_o2a	a	287436	287992	+	2.7796	TTTCTGGTAGAGTCTGTGTTGGTTGTGTTCGTGCCAAGTAAGATGTGATCG	FisPCC7414_873	UYI_RS0102990	WP_016865199.1	bifunctional phosphoribosylaminoimidazolecarboxamide formyltransferase/inosine monophosphate cyclohydrolase	NZ_AJLK01000047.1	10327	10377	NZ_AJLK01000204.1	7561	7085
	F. thermalis	870_o2a	ga	3229149	3229705	+	1.9125	TTTCTGGTAGAGTCTGTGTTGGCTGTGTTTTTGTCAAGTAAGATGCGATCG	Fischerella_sp._PCC7521_3433	UYK_RS0100785	WP_009455180.1	bifunctional phosphoribosylaminoimidazolecarboxamide formyltransferase/inosine monophosphate cyclohydrolase	NZ_AJLL01000060.1	20337	20287	NZ_AJLL01000005.1	153596	152061
	F. muscicola	870_o2i	i	287237	287992	-	0.6834	TGGGCTGCTGCTAGCAAACTGCAAGGGAAAGAACTCAGTTACAATAACTTA	FisPCC7414_873	UYI_RS0102990	WP_016865199.1	bifunctional phosphoribosylaminoimidazolecarboxamide formyltransferase/inosine monophosphate cyclohydrolase	NZ_AJLK01000047.1	10327	10377	NZ_AJLK01000204.1	7561	7085
	F. thermalis	870_o2i	i	3228950	3229705	-	-0.0316	TGGGCTGCTGCTAGCAAACTGCAAGGCAAAGAACTCAGTTACAATAACTTA	Fischerella_sp._PCC7521_3433	UYK_RS0100785	WP_009455180.1	bifunctional phosphoribosylaminoimidazolecarboxamide formyltransferase/inosine monophosphate cyclohydrolase	NZ_AJLL01000060.1	20337	20287	NZ_AJLL01000005.1	153596	152061
	F. thermalis	870_s1a	ga	3229467	3229705	+	-0.1787	CTATCGGGCGAATTTGATTATTTGCCAAATCTGTCATATCTTGTGGAATTG	Fischerella_sp._PCC7521_3433	UYK_RS0100785	WP_009455180.1	bifunctional phosphoribosylaminoimidazolecarboxamide formyltransferase/inosine monophosphate cyclohydrolase	NZ_AJLL01000060.1	20337	20287	NZ_AJLL01000005.1	153596	152061
	F. muscicola	870_s1i	i	287636	287992	-	0.6662	CTCTATCCTTTTGAGGAAACCATCGCCAAGCCAGATGTTACATTAGCAGAA	FisPCC7414_873	UYI_RS0102990	WP_016865199.1	bifunctional phosphoribosylaminoimidazolecarboxamide formyltransferase/inosine monophosphate cyclohydrolase	NZ_AJLK01000047.1	10327	10377	NZ_AJLK01000204.1	7561	7085
891	F. muscicola	891_o1a	a	5950761	5950516	-	3.4072	TCTCTCACCTTGGGTTGCAGTGCTGCGTAAATCTCCGGTTCGATGCGAGTT	FisPCC7414_6613	UYI_RS0129135	WP_016870219.1	1-(5-phosphoribosyl)-5-amino-4-imidazole-carboxylate carboxylase	NZ_AJLK01000047.1	10327	10377	NZ_AJLK01000187.1	2532	3317
	F. thermalis	891_o1a	a	2423918	2423674	-	0.5406	CTCTCACCTTGGGTTGCAGTGCTGCATAAATCTCCGGTACAATGCGAGTTG	Fischerella_sp._PCC7521_2674	UYK_RS0109320	WP_009455990.1	1-(5-phosphoribosyl)-5-amino-4-imidazole-carboxylate carboxylase	NZ_AJLL01000096.1	62254	62204	NZ_AJLL01000037.1	90908	91693
	F. muscicola	891_o1g	gi	5950298	5950516	+	1.4968	AATTTATTACGAGTATCAGCGCATAGCCTCAGAACAATTACCATTTATTCA	FisPCC7414_6613	UYI_RS0129135	WP_016870219.1	1-(5-phosphoribosyl)-5-amino-4-imidazole-carboxylate carboxylase	NZ_AJLK01000047.1	10327	10377	NZ_AJLK01000187.1	2532	3317
	F. thermalis	891_o1g	gi	2423234	2423674	+	0.2691	AATTTATTACGAGTATCAGCGCATAGCCTCAGAACAATTACCATTTATTCA	Fischerella_sp._PCC7521_2674	UYK_RS0109320	WP_009455990.1	1-(5-phosphoribosyl)-5-amino-4-imidazole-carboxylate carboxylase	NZ_AJLL01000096.1	62254	62204	NZ_AJLL01000037.1	90908	91693
	F. muscicola	891_s1i	gi	5951225	5950516	+	0.8139	GACAATGCTCAACTCTTGTGCTGCTGGAGTTGGTGTAGTAAATATTGATAA	FisPCC7414_6613	UYI_RS0129135	WP_016870219.1	1-(5-phosphoribosyl)-5-amino-4-imidazole-carboxylate carboxylase	NZ_AJLK01000047.1	10327	10377	NZ_AJLK01000187.1	2532	3317
	F. muscicola	891_s2a	a	5950808	5950516	-	2.3371	TGGGAGGAGCGATCGCACAAATTCGTGCTGATTCGTAGTATCGTAAATCTC	FisPCC7414_6613	UYI_RS0129135	WP_016870219.1	1-(5-phosphoribosyl)-5-amino-4-imidazole-carboxylate carboxylase	NZ_AJLK01000047.1	10327	10377	NZ_AJLK01000187.1	2532	3317
903	F. muscicola	903_o1g	g	5714145	5714308	+	3.0601	TGCAATAAATTTCTCTCGAATAATTTGAATATATAAATAGAATATTTAACA	FisPCC7414_6384	UYI_RS0107705	WP_009457963.1	GntR family transcriptional regulator	NZ_AJLK01000047.1	10327	10377	NZ_AJLK01000055.1	10929	9946
	F. thermalis	903_o1g	g	1543728	1543572	-	1.387	TACTATAAATTTCCCTCGAATAATTTGAATATATAAATAAAATATTTAACA	Fischerella_sp._PCC7521_1816	UYK_RS0105450	WP_009457963.1	GntR family transcriptional regulator	NZ_AJLL01000096.1	62254	62204	NZ_AJLL01000023.1	65939	64956
	F. muscicola	903_o1i	i	5714869	5714308	+	2.2564	AAGAATTACCTGCTGTACTTGATAAAACTTCCTCTGCTACAGTTGTCACCA	FisPCC7414_6384	UYI_RS0107705	WP_009457963.1	GntR family transcriptional regulator	NZ_AJLK01000047.1	10327	10377	NZ_AJLK01000055.1	10929	9946
	F. thermalis	903_o1i	i	1543011	1543572	-	0.9237	AAGAATTACCTGCTGTACTTGATAAAACCTCCTCTGCTACCGTTGTTACCA	Fischerella_sp._PCC7521_1816	UYK_RS0105450	WP_009457963.1	GntR family transcriptional regulator	NZ_AJLL01000096.1	62254	62204	NZ_AJLL01000023.1	65939	64956
	F. muscicola	903_o2g	g	5714044	5714308	+	-Inf	TCGATTGCTCGTGCCATAACAATTTTTACCAGTACTATGTATTATTTTAGA	FisPCC7414_6384	UYI_RS0107705	WP_009457963.1	GntR family transcriptional regulator	NZ_AJLK01000047.1	10327	10377	NZ_AJLK01000055.1	10929	9946
	F. thermalis	903_o2g	g	1543847	1543572	-	-0.5898	GATTGCTCGTGCCATAACAAATTTTACCAGTACTATGTATTATTTTAGATA	Fischerella_sp._PCC7521_1816	UYK_RS0105450	WP_009457963.1	GntR family transcriptional regulator	NZ_AJLL01000096.1	62254	62204	NZ_AJLL01000023.1	65939	64956
	F. muscicola	903_s1a	ai	5715287	5714308	-	-1.2938	TGTTGGTAGTTGGTTGGAACAAACAACAAACAACAAACAACCATTAACCCA	FisPCC7414_6384	UYI_RS0107705	WP_009457963.1	GntR family transcriptional regulator	NZ_AJLK01000047.1	10327	10377	NZ_AJLK01000055.1	10929	9946
918	F. muscicola	918_o1g	g	5551245	5551212	-	1.3118	GATGCGATCGCTTAACGCCAAAAACACAGTGTGTGACGTAACCTAAATAAA	FisPCC7414_6197	UYI_RS0108495	WP_016866251.1	biotin synthase BioB	NZ_AJLK01000047.1	10327	10377	NZ_AJLK01000058.1	102809	102874
	F. thermalis	918_o1g	g	854142	854175	+	1.6134	GATGCGATCGCTTAACGCCAAAAACACAGTGTCTGACGTAACCTAAATAAA	Fischerella_sp._PCC7521_1133	UYK_RS0114300	WP_009457097.1	biotin synthase BioB	NZ_AJLL01000106.1	66603	66553	#N/A	#N/A	#N/A
	F. muscicola	918_o1i	gi	5550336	5551212	-	0.484	TATGCTTCTTAGCAGGGGCTAATTCTATATTTTCTAGCGATGACGGACATA	FisPCC7414_6197	UYI_RS0108495	WP_016866251.1	biotin synthase BioB	NZ_AJLK01000047.1	10327	10377	NZ_AJLK01000058.1	102809	102874
	F. thermalis	918_o1i	gi	855051	854175	+	-0.2041	TATGCTTTCTAGCAGGGGCTAATTCTATCTTTTCCAGCGATGATGGACATA	Fischerella_sp._PCC7521_1133	UYK_RS0114300	WP_009457097.1	biotin synthase BioB	NZ_AJLL01000106.1	66603	66553	#N/A	#N/A	#N/A
	F. muscicola	918_o2g	ga	5551341	5551212	-	2.6004	TTATTCACTATTTCATATCAACTCCACATTTATTGTTAAAATTCTCATGCG	FisPCC7414_6197	UYI_RS0108495	WP_016866251.1	biotin synthase BioB	NZ_AJLK01000047.1	10327	10377	NZ_AJLK01000058.1	102809	102874
	F. thermalis	918_o2g	g	854044	854175	+	1.1012	AATTATTCACTAGTTGATATCAACATCAAATTTATTGTTACAATTATCATG	Fischerella_sp._PCC7521_1133	UYK_RS0114300	WP_009457097.1	biotin synthase BioB	NZ_AJLL01000106.1	66603	66553	#N/A	#N/A	#N/A
	F. muscicola	918_o2i	gi	5550272	5551212	-	-0.0455	CACTCCTTGTCCTGGCTATGACGCAGACCAAGAAATGCTAAATTTACTTGG	FisPCC7414_6197	UYI_RS0108495	WP_016866251.1	biotin synthase BioB	NZ_AJLK01000047.1	10327	10377	NZ_AJLK01000058.1	102809	102874
	F. thermalis	918_o2i	gi	855115	854175	+	0.1716	CACTCCTTGTCCTGGGTATGACGCAGACCAAGAAATGCTAAATTTGCTTGG	Fischerella_sp._PCC7521_1133	UYK_RS0114300	WP_009457097.1	biotin synthase BioB	NZ_AJLL01000106.1	66603	66553	#N/A	#N/A	#N/A
	F. muscicola	918_s3g	ga	5551784	5551212	-	1.5383	AAGTATTGCTGAGATTGCCAAGAATCAGCAAAAGCCCTAATACTAATAGAA	FisPCC7414_6197	UYI_RS0108495	WP_016866251.1	biotin synthase BioB	NZ_AJLK01000047.1	10327	10377	NZ_AJLK01000058.1	102809	102874
925	F. muscicola	925_o1a	a	6134389	6134694	+	2.345	ATTTTTTCACATGGTCTGTGGCAATTTGGAGGACACTCTGTAGAATTAAAT	FisPCC7414_6776	UYI_RS0118800	WP_016868207.1	4Fe-4S ferredoxin	NZ_AJLK01000047.1	10327	10377	NZ_AJLK01000118.1	37475	39205
	F. thermalis	925_o1a	a	803984	803678	-	2.5564	AATTTTTTCACATGGTCTGTGGCAATTTGGAGGACACTCTGTATAATTGAT	Fischerella_sp._PCC7521_1085	UYK_RS0114535	WP_009457025.1	4Fe-4S ferredoxin	NZ_AJLL01000106.1	66603	66553	#N/A	#N/A	#N/A
	F. muscicola	925_o2i	gi	6134255	6134694	-	0.7719	ACCAGAGCTTTTTTCAGGAGTTATATCTGAAAAGTGCTACGGTTGTGGCCG	FisPCC7414_6776	UYI_RS0118800	WP_016868207.1	4Fe-4S ferredoxin	NZ_AJLK01000047.1	10327	10377	NZ_AJLK01000118.1	37475	39205
	F. thermalis	925_o2i	gi	804117	803678	+	1.9145	ACCAGAGCTGTTTTCGGGAGTTATACCCGAAAAATGTTACGGTTGTGGTCG	Fischerella_sp._PCC7521_1085	UYK_RS0114535	WP_009457025.1	4Fe-4S ferredoxin	NZ_AJLL01000106.1	66603	66553	#N/A	#N/A	#N/A
	F. muscicola	925_o3g	gi	6135145	6134694	-	1.9603	ACAGATCGCCCTGCAATTGAAGTAGTAAAAGAGTATGGTAATTTACCCCTA	FisPCC7414_6776	UYI_RS0118800	WP_016868207.1	4Fe-4S ferredoxin	NZ_AJLK01000047.1	10327	10377	NZ_AJLK01000118.1	37475	39205
	F. thermalis	925_o3g	gi	803227	803678	+	-0.3375	ACAGATCGCCCTGCAATTGAAGTAGTAAAAGAGTATGGTAATTTACCCTTA	Fischerella_sp._PCC7521_1085	UYK_RS0114535	WP_009457025.1	4Fe-4S ferredoxin	NZ_AJLL01000106.1	66603	66553	#N/A	#N/A	#N/A
	F. muscicola	925_s1g	gi	6134694	6134694	-	-0.8303	ATTAGGCAAATGCCTACAACATTTTTCTGTCACATAGCATAATAGATAATG	FisPCC7414_6776	UYI_RS0118800	WP_016868207.1	4Fe-4S ferredoxin	NZ_AJLK01000047.1	10327	10377	NZ_AJLK01000118.1	37475	39205
	F. muscicola	925_s1i	gi	6134694	6134694	-	-0.8303	ATTAGGCAAATGCCTACAACATTTTTCTGTCACATAGCATAATAGATAATG	FisPCC7414_6776	UYI_RS0118800	WP_016868207.1	4Fe-4S ferredoxin	NZ_AJLK01000047.1	10327	10377	NZ_AJLK01000118.1	37475	39205
	F. muscicola	925_s2a	a	6134326	6134694	+	1.2881	TCAGATATAACTCCTGAAAAAAGCTCTGGTTTATTGCTAAACTTTATTGCC	FisPCC7414_6776	UYI_RS0118800	WP_016868207.1	4Fe-4S ferredoxin	NZ_AJLK01000047.1	10327	10377	NZ_AJLK01000118.1	37475	39205
	F. muscicola	925_s2g	gi	6134853	6134694	-	0.649	TTTTTACTACAAAGCCACCAGGCAAAGGCAGTGGACTAGGATTGGCAATTA	FisPCC7414_6776	UYI_RS0118800	WP_016868207.1	4Fe-4S ferredoxin	NZ_AJLK01000047.1	10327	10377	NZ_AJLK01000118.1	37475	39205
927	F. muscicola	927_o1g	g	1778588	1778607	+	0.1269	ATAAATCAAAACCTTAATCTACATCAGAACTTAACATTAACCTATATATTA	FisPCC7414_2403	UYI_RS0119150	WP_016868286.1	cob(I)yrinic acid a,c-diamide adenosyltransferase	NZ_AJLK01000047.1	10327	10377	NZ_AJLK01000120.1	16944	16270
	F. thermalis	927_o1g	g	5292155	5292129	-	-0.0853	AACACAGATAAATCAAAACCTTAATCTACATCAGAACTTAACATTAACCTA	Fischerella_sp._PCC7521_5387	UYK_RS0118990	WP_009454041.1	cob(I)yrinic acid a,c-diamide adenosyltransferase	NZ_AJLL01000106.1	66603	66553	NZ_AJLL01000089.1	167153	167827
	F. muscicola	927_o1i	gi	1779070	1778607	+	2.2422	AAAAGGATTAGAATACATCCGCAACCCAGAATTTAAGCTAGTGTTATTAGA	FisPCC7414_2403	UYI_RS0119150	WP_016868286.1	cob(I)yrinic acid a,c-diamide adenosyltransferase	NZ_AJLK01000047.1	10327	10377	NZ_AJLK01000120.1	16944	16270
	F. thermalis	927_o1i	gi	5291666	5292129	-	1.4687	AAAAGGATTGGAATACATCCGCAACCCAGACTTTAAGCTAGTGTTATTAGA	Fischerella_sp._PCC7521_5387	UYK_RS0118990	WP_009454041.1	cob(I)yrinic acid a,c-diamide adenosyltransferase	NZ_AJLL01000106.1	66603	66553	NZ_AJLL01000089.1	167153	167827
948	F. muscicola	948_o1i	gi	1431361	1430917	+	0.0254	CAGTCAAAGACACTATCAAAGTCGTAGATGGAAATGGCATAATCCAGAGTA	FisPCC7414_2020	-	WP_016867025.1	2-C-methyl-D-erythritol 4-phosphate cytidylyltransferase	NZ_AJLK01000047.1	10327	10377	NZ_AJLK01000085.1	88409	87453
	F. thermalis	948_o1i	gi	2825645	2826089	-	0.2235	CAGTCAAAGACACTATCAAAGTCGTAGATGAAAATGGCATAATTCAGAGTA	Fischerella_sp._PCC7521_3067	-	WP_016871403.1	2-C-methyl-D-erythritol 4-phosphate cytidylyltransferase	NZ_AJLL01000106.1	66603	66553	NZ_AJLL01000048.1	47551	48078
	F. muscicola	948_o2a	ga	1431350	1430917	-	2.308	GAGGAGTCTGTGCTGCCCAGAGTTGGCTTCGTTCCGGTGTACTCTGGATTA	FisPCC7414_2020	-	WP_016867025.1	2-C-methyl-D-erythritol 4-phosphate cytidylyltransferase	NZ_AJLK01000047.1	10327	10377	NZ_AJLK01000085.1	88409	87453
	F. thermalis	948_o2a	ga	2825656	2826089	+	1.5807	GGGGAGTTTGTGCTGCCCACAGCTGGCTTCGTTCTGGTGTACTCTGAATTA	Fischerella_sp._PCC7521_3067	-	WP_016871403.1	2-C-methyl-D-erythritol 4-phosphate cytidylyltransferase	NZ_AJLL01000106.1	66603	66553	NZ_AJLL01000048.1	47551	48078
	F. thermalis	948_s1a	ga	2826008	2826089	+	0.6171	AATCTGATCTGATGCTTGTGCAGCTAACAGCGTCCAAGCAATAATTGGTTG	Fischerella_sp._PCC7521_3067	-	WP_016871403.1	2-C-methyl-D-erythritol 4-phosphate cytidylyltransferase	NZ_AJLL01000106.1	66603	66553	NZ_AJLL01000048.1	47551	48078
	F. muscicola	948_s1g	g	1430838	1430917	+	0.9179	GTCGCTTATTCCACCAGGGACAAGGGCTACTATTCGCATAATATTAATTTA	FisPCC7414_2020	-	WP_016867025.1	2-C-methyl-D-erythritol 4-phosphate cytidylyltransferase	NZ_AJLK01000047.1	10327	10377	NZ_AJLK01000085.1	88409	87453
973	F. muscicola	973_o1a	a	5823240	5822793	-	2.6473	TTCTTTTGCAGGAACTTCTGTGCGTCCGCTGATGCGCGTCAGGATGATTGT	FisPCC7414_6493	UYI_RS0107225	WP_016866009.1	precorrin-4 C(11)-methyltransferase	NZ_AJLK01000047.1	10327	10377	NZ_AJLK01000047.1	25166	24363
	F. thermalis	973_o1a	ga	2574747	2574300	-	1.714	TTCCGTTGCAGGAACTTCTGTGCGTCCGCTGATGCGCGTTAGAATGATTGT	Fischerella_sp._PCC7521_2836	-	WP_016871345.1	precorrin-4 C(11)-methyltransferase	NZ_AJLL01000106.1	66603	66553	NZ_AJLL01000039.1	77062	77649
	F. muscicola	973_s1g	g	5822470	5822793	+	-1.2185	ATCGCAACCGCTCTGTTCTGTCTTGCGTGATCACACTCTATAATGCTGCTA	FisPCC7414_6493	UYI_RS0107225	WP_016866009.1	precorrin-4 C(11)-methyltransferase	NZ_AJLK01000047.1	10327	10377	NZ_AJLK01000047.1	25166	24363
	F. muscicola	973_s1i	gi	5823449	5822793	+	-9	CCTGTGGCAATTTGTTATCGTCTGGGCTGGGCTGATGAGAAGATTTTGGTA	FisPCC7414_6493	UYI_RS0107225	WP_016866009.1	precorrin-4 C(11)-methyltransferase	NZ_AJLK01000047.1	10327	10377	NZ_AJLK01000047.1	25166	24363
985	F. muscicola	985_o1g	g	2660829	2660876	+	-0.5025	TGAGTATAGGGGTGTTAGAGTATCGGTGAAAATTAATTTAAAATTTATTTA	FisPCC7414_3264	UYI_RS0101035	WP_016864838.1	16S rRNA (cytosine(967)-C(5))-methyltransferase	NZ_AJLK01000047.1	10327	10377	NZ_AJLK01000008.1	3078	5669
	F. thermalis	985_o1g	g	411474	411427	-	-0.5564	TGGGTATAGGGGTGTTAGAGTATCGGTGAAAATTAATTTAAAATTTATTTA	Fischerella_sp._PCC7521_685	UYK_RS0116250	WP_016871772.1	16S rRNA (cytosine(967)-C(5))-methyltransferase	NZ_AJLL01000106.1	66603	66553	NZ_AJLL01000141.1	244	50
	F. muscicola	985_o2a	a	2662082	2660876	-	-0.247	TACCCCTTCTTCTTTGACAAAAGTACTTGTATGTGATAATAATTCTTTCTG	FisPCC7414_3264	UYI_RS0101035	WP_016864838.1	16S rRNA (cytosine(967)-C(5))-methyltransferase	NZ_AJLK01000047.1	10327	10377	NZ_AJLK01000008.1	3078	5669
	F. thermalis	985_o2a	a	410221	411427	+	0.1222	TACCCCTCCTTCCTTGACAAAAGTGCTTGTATGTGATAACAATTCTTTTTG	Fischerella_sp._PCC7521_685	UYK_RS0116250	WP_016871772.1	16S rRNA (cytosine(967)-C(5))-methyltransferase	NZ_AJLL01000106.1	66603	66553	NZ_AJLL01000141.1	244	50
	F. muscicola	985_o2g	g	2660703	2660876	+	-0.2069	GTCTTTGTCTTGATGACAAATTCATAAAAATACAATAATAGAATAAAAATA	FisPCC7414_3264	UYI_RS0101035	WP_016864838.1	16S rRNA (cytosine(967)-C(5))-methyltransferase	NZ_AJLK01000047.1	10327	10377	NZ_AJLK01000008.1	3078	5669
	F. thermalis	985_o2g	g	411600	411427	-	-0.4754	TTCTTTGTCTTGATGACAAATTCATAAAAATACAATAATAGAATAAAAATA	Fischerella_sp._PCC7521_685	UYK_RS0116250	WP_016871772.1	16S rRNA (cytosine(967)-C(5))-methyltransferase	NZ_AJLL01000106.1	66603	66553	NZ_AJLL01000141.1	244	50
	F. muscicola	985_o4g	ga	2660190	2660876	+	2.105	TTCAGAAAAATATGTTCAACCTGTCCGGGGCGATCAGGGTTATAGTGTGGT	FisPCC7414_3264	UYI_RS0101035	WP_016864838.1	16S rRNA (cytosine(967)-C(5))-methyltransferase	NZ_AJLK01000047.1	10327	10377	NZ_AJLK01000008.1	3078	5669
	F. thermalis	985_o4g	ga	412113	411427	-	2.1195	TCCAGAAAAATATGTTCAACCTGTCCGGAGCGATCAGGGTTATAGTGTGGT	Fischerella_sp._PCC7521_685	UYK_RS0116250	WP_016871772.1	16S rRNA (cytosine(967)-C(5))-methyltransferase	NZ_AJLL01000106.1	66603	66553	NZ_AJLL01000141.1	244	50
	F. muscicola	985_s1a	ga	2661054	2660876	-	0.7804	TAATGGCATCGAGAGTGCGCTGTCTTCTGGTGCAGCCGTAGACTAATTCTG	FisPCC7414_3264	UYI_RS0101035	WP_016864838.1	16S rRNA (cytosine(967)-C(5))-methyltransferase	NZ_AJLK01000047.1	10327	10377	NZ_AJLK01000008.1	3078	5669
	F. muscicola	985_s3g	g	2660489	2660876	+	1.5581	CTCCAAACATTTATATAGCTTTAGGATAGCTTGTTGCTATTGTTAATATTA	FisPCC7414_3264	UYI_RS0101035	WP_016864838.1	16S rRNA (cytosine(967)-C(5))-methyltransferase	NZ_AJLK01000047.1	10327	10377	NZ_AJLK01000008.1	3078	5669
986	F. muscicola	986_o1a	ga	3067831	3067708	-	0.5628	AGTAGATTCTTCACCCAGCTGAGTAAGAGAAACTGTGTTACCCTGAGATTT	FisPCC7414_3693	UYI_RS0110725	WP_016866661.1	thiol:disulfide interchange protein	NZ_AJLK01000047.1	10327	10377	NZ_AJLK01000073.1	74063	74650
	F. thermalis	986_o1a	ga	3778038	3778161	+	1.0491	AGTAGATTCCTCACCCAGCTGAGTGAGAGAAACTGTGTTACCCTGAGATTT	Fischerella_sp._PCC7521_3998	UYK_RS0103320	WP_009457640.1	thiol:disulfide interchange protein	NZ_AJLL01000106.1	66603	66553	NZ_AJLL01000011.1	41700	41113
	F. muscicola	986_o2g	ga	3067404	3067708	+	0.942	ACACTTCTTCGTCTATGACTATTTCTCCTAAAGTGTGAGATACACTGATAT	FisPCC7414_3693	UYI_RS0110725	WP_016866661.1	thiol:disulfide interchange protein	NZ_AJLK01000047.1	10327	10377	NZ_AJLK01000073.1	74063	74650
	F. thermalis	986_o2g	ga	3778465	3778161	-	Inf	AGATTTCTTCGTCTATGACTATTTCTCCTAAAGTGTGAGATACGCTGATAT	Fischerella_sp._PCC7521_3998	UYK_RS0103320	WP_009457640.1	thiol:disulfide interchange protein	NZ_AJLL01000106.1	66603	66553	NZ_AJLL01000011.1	41700	41113
	F. muscicola	986_o3a	ga	3068143	3067708	-	2.7915	CAGGGATGAGCCAACAGCCAAGGCTTCTAAATTACTTGCCATAATTGTGCG	FisPCC7414_3693	UYI_RS0110725	WP_016866661.1	thiol:disulfide interchange protein	NZ_AJLK01000047.1	10327	10377	NZ_AJLK01000073.1	74063	74650
	F. thermalis	986_o3a	ga	3777726	3778161	+	1.1031	CAGGGGTGACCCAACAGCCAAGGCGTCTAGATTACTTGCCATAATAGTACG	Fischerella_sp._PCC7521_3998	UYK_RS0103320	WP_009457640.1	thiol:disulfide interchange protein	NZ_AJLL01000106.1	66603	66553	NZ_AJLL01000011.1	41700	41113
	F. muscicola	986_o4g	gi	3066872	3067708	+	0.4523	GCAAGTTTATCGTTTGCATGTTGACCCTAATTTGCAAGATGATGTCCTACA	FisPCC7414_3693	UYI_RS0110725	WP_016866661.1	thiol:disulfide interchange protein	NZ_AJLK01000047.1	10327	10377	NZ_AJLK01000073.1	74063	74650
	F. thermalis	986_o4g	gi	3778901	3778161	-	0.1138	GCAAGTTTATCGTTTGCATGTTAACCCCTGTTTGCAAGATGATGTCCTACA	Fischerella_sp._PCC7521_3998	UYK_RS0103320	WP_009457640.1	thiol:disulfide interchange protein	NZ_AJLL01000106.1	66603	66553	NZ_AJLL01000011.1	41700	41113
	F. muscicola	986_s1g	g	3067675	3067708	+	-0.567	GAAATTTGGAAGTCGGAAGTCAGAATTAAATAAAGCGGTAAACTGAAAATA	FisPCC7414_3693	UYI_RS0110725	WP_016866661.1	thiol:disulfide interchange protein	NZ_AJLK01000047.1	10327	10377	NZ_AJLK01000073.1	74063	74650
	F. muscicola	986_s2a	ga	3067982	3067708	-	0.3768	TATCCACATTCAGCATCACAAAATTAATTTTTTCTGTATACTGCTTTTCCA	FisPCC7414_3693	UYI_RS0110725	WP_016866661.1	thiol:disulfide interchange protein	NZ_AJLK01000047.1	10327	10377	NZ_AJLK01000073.1	74063	74650
	F. thermalis	986_s3g	ga	3778617	3778161	-	0.4699	AATATTTGTGGAAATTGCTTGCACTGGACAGGTAGGTATACACTGTTCGCA	Fischerella_sp._PCC7521_3998	UYK_RS0103320	WP_009457640.1	thiol:disulfide interchange protein	NZ_AJLL01000106.1	66603	66553	NZ_AJLL01000011.1	41700	41113
987	F. muscicola	987_o2a	ga	1394029	1393589	-	Inf	TCTTTGAGAAATTCGTTAATTTGCAATGCAAGATGGATTATACTGTCAACT	FisPCC7414_1983	UYI_RS0112440	WP_016866993.1	phosphoribosylaminoimidazolesuccinocarboxamide synthase	NZ_AJLK01000047.1	10327	10377	NZ_AJLK01000085.1	51172	51906
	F. thermalis	987_o2a	ga	2310500	2310982	+	Inf	TCTTTGAGAAATTCGTTAATTTGCAATGCAAGATGGATTATACTGTCAACT	Fischerella_sp._PCC7521_2570	-	WP_026086411.1	phosphoribosylaminoimidazolesuccinocarboxamide synthase	NZ_AJLL01000106.1	66603	66553	NZ_AJLL01000036.1	83384	82608
	F. muscicola	987_o2i	gi	1394051	1393589	+	0.8475	TGCTGATGGAATTAGCAACTCCGGAACAAGTTGACAGTATAATCCATCTTG	FisPCC7414_1983	UYI_RS0112440	WP_016866993.1	phosphoribosylaminoimidazolesuccinocarboxamide synthase	NZ_AJLK01000047.1	10327	10377	NZ_AJLK01000085.1	51172	51906
	F. thermalis	987_o2i	gi	2310478	2310982	-	0.2593	TGCTGATGGAATTAGCAACTCCGGAACAAGTTGACAGTATAATCCATCTTG	Fischerella_sp._PCC7521_2570	-	WP_026086411.1	phosphoribosylaminoimidazolesuccinocarboxamide synthase	NZ_AJLL01000106.1	66603	66553	NZ_AJLL01000036.1	83384	82608
	F. muscicola	987_o3i	gi	1394133	1393589	+	2.5836	TTTCCAGGGGTGTGGCATTACCTTAGTGGACTTCAAACTAGAATTTGGTTT	FisPCC7414_1983	UYI_RS0112440	WP_016866993.1	phosphoribosylaminoimidazolesuccinocarboxamide synthase	NZ_AJLK01000047.1	10327	10377	NZ_AJLK01000085.1	51172	51906
	F. thermalis	987_o3i	gi	2310396	2310982	-	2.4346	TTTCCAGGGGTGTGGCATTACCTTAGTGGATTTCAAACTAGAATTTGGTTT	Fischerella_sp._PCC7521_2570	-	WP_026086411.1	phosphoribosylaminoimidazolesuccinocarboxamide synthase	NZ_AJLL01000106.1	66603	66553	NZ_AJLL01000036.1	83384	82608
	F. muscicola	987_s1a	ga	1393730	1393589	-	0.9202	CCGGGCTTCTAGCTGTTGAAATATTTTACTAGAGATGATATTATTTATATT	FisPCC7414_1983	UYI_RS0112440	WP_016866993.1	phosphoribosylaminoimidazolesuccinocarboxamide synthase	NZ_AJLK01000047.1	10327	10377	NZ_AJLK01000085.1	51172	51906
	F. muscicola	987_s1g	g	1393541	1393589	+	0.2907	AGGTATTTCACTGATGACTAATGGCTAAAAACAAAAGATAAAATGGTTAAG	FisPCC7414_1983	UYI_RS0112440	WP_016866993.1	phosphoribosylaminoimidazolesuccinocarboxamide synthase	NZ_AJLK01000047.1	10327	10377	NZ_AJLK01000085.1	51172	51906
	F. muscicola	987_s1i	gi	1393765	1393589	+	1.814	ATTCAAAATAAAGGGAATATAAATAATATCATCTCTAGTAAAATATTTCAA	FisPCC7414_1983	UYI_RS0112440	WP_016866993.1	phosphoribosylaminoimidazolesuccinocarboxamide synthase	NZ_AJLK01000047.1	10327	10377	NZ_AJLK01000085.1	51172	51906
	F. muscicola	987_s2g	g	1393322	1393589	+	-0.1817	TTTTGAGTAAGTTTGCCGAACTTTCATAATTTCTGCAAAATAACAATCGTA	FisPCC7414_1983	UYI_RS0112440	WP_016866993.1	phosphoribosylaminoimidazolesuccinocarboxamide synthase	NZ_AJLK01000047.1	10327	10377	NZ_AJLK01000085.1	51172	51906
	F. thermalis	987_s3g	gi	2311378	2310982	-	-0.4413	TTACCTTCTTCATTGCTTTTAATCACAAACTAACAATTTACAATCCTTATA	Fischerella_sp._PCC7521_2570	-	WP_026086411.1	phosphoribosylaminoimidazolesuccinocarboxamide synthase	NZ_AJLL01000106.1	66603	66553	NZ_AJLL01000036.1	83384	82608
1004	F. muscicola	1004_o1i	i	6222429	6222476	-	0.0578	TATATGATGCTGCCAACGTGGTTGACCCCCAGTCATTTTATAATGTTGGGA	FisPCC7414_6860	UYI_RS0118440	WP_016868124.1	NnrU protein	#N/A	#N/A	#N/A	NZ_AJLK01000117.1	66698	67411
	F. thermalis	1004_o1i	i	2541423	2541470	-	-0.4738	ATTATGATGCTGCCACCGTGGTTGACCCCCAGTCATTTTATAATGTTGGGA	Fischerella_sp._PCC7521_2801	UYK_RS0109890	WP_016871334.1	NnrU protein	#N/A	#N/A	#N/A	NZ_AJLL01000039.1	44232	43519
	F. muscicola	1004_o2a	ga	6222252	6222476	+	2.2762	ATTGCCGACAGTACCCAAACAAATGGTTTTATCCAAGGTAAACTTTGGACT	FisPCC7414_6860	UYI_RS0118440	WP_016868124.1	NnrU protein	#N/A	#N/A	#N/A	NZ_AJLK01000117.1	66698	67411
	F. thermalis	1004_o2a	ga	2541246	2541470	+	1.5961	ATTGCCGACAGTACCCAAACCAATGGTTTGATCCAAGGTATACTTTGGACT	Fischerella_sp._PCC7521_2801	UYK_RS0109890	WP_016871334.1	NnrU protein	#N/A	#N/A	#N/A	NZ_AJLL01000039.1	44232	43519
	F. muscicola	1004_o2i	gi	6221831	6222476	-	2.0781	GTCAATCTCTACGGTGGCAAGAATTCCTTCGTCCTGCTTATATTGGAGTTG	FisPCC7414_6860	UYI_RS0118440	WP_016868124.1	NnrU protein	#N/A	#N/A	#N/A	NZ_AJLK01000117.1	66698	67411
	F. thermalis	1004_o2i	gi	2540825	2541470	-	0.9057	GTCAATCTCTACGGTGGCAAGAATTCCTTCGTCCTGCTTATATTGGAGTTG	Fischerella_sp._PCC7521_2801	UYK_RS0109890	WP_016871334.1	NnrU protein	#N/A	#N/A	#N/A	NZ_AJLL01000039.1	44232	43519
	F. thermalis	1004_s1a	ga	2541445	2541470	+	1.4002	TATGAGCAATTGCAAAACCAAATTGTAATCCCAACATTATAAAATGACTGG	Fischerella_sp._PCC7521_2801	UYK_RS0109890	WP_016871334.1	NnrU protein	#N/A	#N/A	#N/A	NZ_AJLL01000039.1	44232	43519
	F. muscicola	1004_s1g	ga	6222618	6222476	-	0.6398	GAAAGGAGCAGCATTAGCAAAAAACCAGCGATTCATAGTATTCTGGCTGGA	FisPCC7414_6860	UYI_RS0118440	WP_016868124.1	NnrU protein	#N/A	#N/A	#N/A	NZ_AJLK01000117.1	66698	67411
	F. thermalis	1004_s2g	ga	2542262	2541470	-	0.2828	TTACGGATTGTTGATTGAGAATCAAGGGCAATGAATTGTAATTTATATAAG	Fischerella_sp._PCC7521_2801	UYK_RS0109890	WP_016871334.1	NnrU protein	#N/A	#N/A	#N/A	NZ_AJLL01000039.1	44232	43519
	F. muscicola	1004_s3a	ga	6222177	6222476	+	-1.6811	AGGTGGACTTGGGGCTTTTGAATGGCAGCAATTTCTAGTAGATTGAAAGTA	FisPCC7414_6860	UYI_RS0118440	WP_016868124.1	NnrU protein	#N/A	#N/A	#N/A	NZ_AJLK01000117.1	66698	67411
1006	F. muscicola	1006_o1a	a	815219	815244	+	-1.0008	AAGAGTGAAGTTCCATGATGAGGGTGGCAACTGACTGTAGGGTAGAAAATG	FisPCC7414_1414	UYI_RS0105435	WP_016865660.1	glycerol acyltransferase	#N/A	#N/A	#N/A	NZ_AJLK01000036.1	22765	24864
	F. thermalis	1006_o1a	a	2333868	2333843	-	0.263	AAGAGTGAAGTTCCATGATGAGGGTGGCAACTGACTGTAGGGTAGAAAATG	Fischerella_sp._PCC7521_2596	UYK_RS0108975	WP_009456082.1	glycerol acyltransferase	#N/A	#N/A	#N/A	NZ_AJLL01000037.1	534	1016
	F. muscicola	1006_o1g	gi	815668	815244	-	0.3719	ATGGCGGGTGATGCGGGTGAAGTGCCTGTAGGTGCTGTTATTATTAATTCA	FisPCC7414_1414	UYI_RS0105435	WP_016865660.1	glycerol acyltransferase	#N/A	#N/A	#N/A	NZ_AJLK01000036.1	22765	24864
	F. thermalis	1006_o1g	gi	2333419	2333843	+	0.4525	ATGGCGGGTGATGCGGGTGAAGTGCCTGTAGGTGCTGTTATTATTGATTCA	Fischerella_sp._PCC7521_2596	UYK_RS0108975	WP_009456082.1	glycerol acyltransferase	#N/A	#N/A	#N/A	NZ_AJLL01000037.1	534	1016
	F. muscicola	1006_o2a	a	815154	815244	+	2.458	AGAAATCGCCGTCTCACCATTGACTGGAGTGTGGGCTAGTGTTCGGTGGCA	FisPCC7414_1414	UYI_RS0105435	WP_016865660.1	glycerol acyltransferase	#N/A	#N/A	#N/A	NZ_AJLK01000036.1	22765	24864
	F. thermalis	1006_o2a	a	2333935	2333843	-	2.0401	GTAGAAATCGCCGTCTCACCATTGGCTGGAGTATGGGCTAGTGTTGGATGG	Fischerella_sp._PCC7521_2596	UYK_RS0108975	WP_009456082.1	glycerol acyltransferase	#N/A	#N/A	#N/A	NZ_AJLL01000037.1	534	1016
	F. muscicola	1006_s1i	i	815236	815244	-	-1.172	CTGTCCAGCTGCGACAACACAACTTTAGGAAGAAAATCTACGGTGTATCTA	FisPCC7414_1414	UYI_RS0105435	WP_016865660.1	glycerol acyltransferase	#N/A	#N/A	#N/A	NZ_AJLK01000036.1	22765	24864
1017	F. muscicola	1017_o1a	a	4333803	4334414	+	0.5673	GAATTGAGATAGGTATAAGCGTCTTGGATACTTTGGGATAGGGTAAAAGTA	FisPCC7414_4986	-	WP_016868635.1	FAD-dependent oxidoreductase	#N/A	#N/A	#N/A	NZ_AJLK01000128.1	30213	30124
	F. thermalis	1017_o1a	a	4335271	4335849	+	-0.1949	GAATTTTGATAGGTATAGGCGTCTTGGATGGTTTGGGATAGGGTAAAAGTA	Fischerella_sp._PCC7521_4529	UYK_RS0122825	WP_016872223.1	FAD-dependent oxidoreductase	#N/A	#N/A	#N/A	NZ_AJLL01000105.1	2011	4041
	F. muscicola	1017_o2i	i	4334072	4334414	-	3.8323	CAGCACTGGATGAACGACCAACCCAACGAGCAAAGTTATACTACTCTCGCG	FisPCC7414_4986	-	WP_016868635.1	FAD-dependent oxidoreductase	#N/A	#N/A	#N/A	NZ_AJLK01000128.1	30213	30124
	F. thermalis	1017_o2i	i	4335542	4335849	-	0.3876	TTCGGCGTTGGATGAACGACCAACCCAACGAGCAAAGTTATACTACTCTCG	Fischerella_sp._PCC7521_4529	UYK_RS0122825	WP_016872223.1	FAD-dependent oxidoreductase	#N/A	#N/A	#N/A	NZ_AJLL01000105.1	2011	4041
	F. muscicola	1017_o3a	a	4333686	4334414	+	0.2155	TCAGCAAGACCAACAACTTCTCCAGTTTCACTGGCATCTACAATATACCAG	FisPCC7414_4986	-	WP_016868635.1	FAD-dependent oxidoreductase	#N/A	#N/A	#N/A	NZ_AJLK01000128.1	30213	30124
	F. thermalis	1017_o3a	a	4335148	4335849	+	-0.3133	GGAACATCAGCAAGACCAACAATTTCTCCAGTTTCGCTAGCATCTACAACA	Fischerella_sp._PCC7521_4529	UYK_RS0122825	WP_016872223.1	FAD-dependent oxidoreductase	#N/A	#N/A	#N/A	NZ_AJLL01000105.1	2011	4041
	F. muscicola	1017_s1g	g	4334608	4334414	-	-0.0376	CTACTTTCAGTATTATTTTTTCTGATAATACTTTTCACTAAAATTGGGGAA	FisPCC7414_4986	-	WP_016868635.1	FAD-dependent oxidoreductase	#N/A	#N/A	#N/A	NZ_AJLK01000128.1	30213	30124
	F. thermalis	1017_s1i	i	4335812	4335849	-	1.101	AATCGGATTTAACATGAAACCTAAACACCTAATCTCTTGTCACCACACCTG	Fischerella_sp._PCC7521_4529	UYK_RS0122825	WP_016872223.1	FAD-dependent oxidoreductase	#N/A	#N/A	#N/A	NZ_AJLL01000105.1	2011	4041
	F. muscicola	1017_s2a	a	4333763	4334414	+	Inf	TTTGGGAGCCAGGCGAATAATTGTTTTGGTAAAGCGGGAAGAATTGAGATA	FisPCC7414_4986	-	WP_016868635.1	FAD-dependent oxidoreductase	#N/A	#N/A	#N/A	NZ_AJLK01000128.1	30213	30124
	F. thermalis	1017_s2g	g	4336265	4335849	-	1.0008	TTGTCTATCTGACTACTTTAACTTAACAACCAAAGAATACATAATTGTCCA	Fischerella_sp._PCC7521_4529	UYK_RS0122825	WP_016872223.1	FAD-dependent oxidoreductase	#N/A	#N/A	#N/A	NZ_AJLL01000105.1	2011	4041
	F. muscicola	1017_s3g	ga	4335124	4334414	-	-1.2572	ATTTCGTACTCAGAGGAATGGGTCTCAGTAAACCTAAGAATAATATTCGTA	FisPCC7414_4986	-	WP_016868635.1	FAD-dependent oxidoreductase	#N/A	#N/A	#N/A	NZ_AJLK01000128.1	30213	30124
	F. thermalis	1017_s3i	i	4335321	4335849	-	0.4772	ATACAGTCATCAAGGACTTGAATATCAGTTCTGATGGCAAAATCATTAATA	Fischerella_sp._PCC7521_4529	UYK_RS0122825	WP_016872223.1	FAD-dependent oxidoreductase	NZ_AJLL01000105.1	2489	2539	NZ_AJLL01000105.1	2011	4041
	F. muscicola	1017_s4a	a	4333495	4334414	+	-0.3117	GTTGCAATTCATAACTGTAGTAGGGCGAGTACTGCATGTAGAATGGGGGCA	FisPCC7414_4986	-	WP_016868635.1	FAD-dependent oxidoreductase	#N/A	#N/A	#N/A	NZ_AJLK01000128.1	30213	30124
	F. thermalis	1017_s4g	ga	4336733	4335849	-	9	ATGCCAACAGCACCAAATCTAATTGGGTTTTAATATTTTCCCATTGAGTTG	Fischerella_sp._PCC7521_4529	UYK_RS0122825	WP_016872223.1	FAD-dependent oxidoreductase	NZ_AJLL01000105.1	1077	1127	NZ_AJLL01000105.1	2011	4041
	F. muscicola	1017_s4i	i	4333312	4334414	-	1.7664	AACTTTTACGGCTCCCGTACCTGGCGACATCTCCATGCAAAACTGGACTTG	FisPCC7414_4986	-	WP_016868635.1	FAD-dependent oxidoreductase	#N/A	#N/A	#N/A	NZ_AJLK01000128.1	30213	30124
	F. thermalis	1017_s5a	a	4334724	4335849	+	1.2243	TAGTCCACCCAGCCAACCACCGGGGTTAAGCTGTCCGGTAGCTTGGAGTTG	Fischerella_sp._PCC7521_4529	UYK_RS0122825	WP_016872223.1	FAD-dependent oxidoreductase	NZ_AJLL01000105.1	3186	3136	NZ_AJLL01000105.1	2011	4041
	F. thermalis	1017_s5i	gi	4334425	4335849	-	-0.4297	ATCATCGGTCGTCCCAGCTGGGGTGCGCCTCAAGGCTTTAGTATTTGGGAA	Fischerella_sp._PCC7521_4529	UYK_RS0122825	WP_016872223.1	FAD-dependent oxidoreductase	NZ_AJLL01000105.1	3385	3435	NZ_AJLL01000105.1	2011	4041
	F. thermalis	1017_s6i	gi	4334387	4335849	-	0.2228	TAGTATTTGGGAAGTTGACATTTCTCGCCGCAATTATGATGATGAGTACTA	Fischerella_sp._PCC7521_4529	UYK_RS0122825	WP_016872223.1	FAD-dependent oxidoreductase	NZ_AJLL01000105.1	3423	3473	NZ_AJLL01000105.1	2011	4041
1032	F. muscicola	1032_o1g	gi	6077579	6077952	+	1.9724	ACTCTCTCTTATTTAGGAGCCGTCAGAGCAGTTCCCAACTATAATGTGATG	FisPCC7414_6732	UYI_RS0129680	WP_026086261.1	imidazoleglycerol-phosphate dehydratase	#N/A	#N/A	#N/A	NZ_AJLK01000189.1	91999	92637
	F. thermalis	1032_o1g	gi	2896605	2896981	+	2.04	ACTCTCTCTTATTTAGGAGCCGTCAGAGCAGTTCCCAACTATAATGTGATG	Fischerella_sp._PCC7521_3133	UYK_RS0110675	WP_009459530.1	imidazoleglycerol-phosphate dehydratase	NZ_AJLL01000047.1	8215	8165	NZ_AJLL01000047.1	7789	7151
	F. muscicola	1032_o4a	a	6078188	6077952	-	0.2421	ATTGCTTGTCCTAAGGTAATGCCTACATCTTCGTTGGTGTGGTGGTCATCA	FisPCC7414_6732	UYI_RS0129680	WP_026086261.1	imidazoleglycerol-phosphate dehydratase	#N/A	#N/A	#N/A	NZ_AJLK01000189.1	91999	92637
	F. thermalis	1032_o4a	a	2897217	2896981	-	-0.5857	ATAGCTTGTCCTAAGGTAATGCCCACATCTTCGTTGGTATGATGGTCATCA	Fischerella_sp._PCC7521_3133	UYK_RS0110675	WP_009459530.1	imidazoleglycerol-phosphate dehydratase	NZ_AJLL01000047.1	7503	7553	NZ_AJLL01000047.1	7789	7151
	F. thermalis	1032_s1a	a	2897000	2896981	-	2.1107	CAGAAGCAATACGGGGAGTTTGTGTGAGGTTGGTGGGTGAAGATAGAGTTT	Fischerella_sp._PCC7521_3133	UYK_RS0110675	WP_009459530.1	imidazoleglycerol-phosphate dehydratase	NZ_AJLL01000047.1	7720	7770	NZ_AJLL01000047.1	7789	7151
	F. thermalis	1032_s2a	a	2897091	2896981	-	-0.4818	AAAAATGGAATGCCTGTAGCTGCATTACAAACTCCTGTACCATCTAAATTA	Fischerella_sp._PCC7521_3133	UYK_RS0110675	WP_009459530.1	imidazoleglycerol-phosphate dehydratase	NZ_AJLL01000047.1	7629	7679	NZ_AJLL01000047.1	7789	7151
	F. muscicola	1032_s2g	gi	6077365	6077952	+	Inf	AATTAAGTCTACTTTTGAGACAATTCACCAGAAGTGGGGTAGCTTAGACAT	FisPCC7414_6732	UYI_RS0129680	WP_026086261.1	imidazoleglycerol-phosphate dehydratase	#N/A	#N/A	#N/A	NZ_AJLK01000189.1	91999	92637
	F. muscicola	1032_s3a	a	6078108	6077952	-	-0.3787	TAAGTCAATTAGTCCGTGGGAGGCGATTTGATGCAGCATATGATCTAAAAA	FisPCC7414_6732	UYI_RS0129680	WP_026086261.1	imidazoleglycerol-phosphate dehydratase	#N/A	#N/A	#N/A	NZ_AJLK01000189.1	91999	92637
1056	F. muscicola	1056_o1g	gi	5377808	5377970	+	1.3257	TTTGTAGCAGAGCAAACTGTTGTCTGTGGTGATTCTGGTAATGATATTGCT	FisPCC7414_6027	UYI_RS0126615	WP_016869724.1	Holliday junction ATP-dependent DNA helicase RuvA	#N/A	#N/A	#N/A	NZ_AJLK01000167.1	34072	33437
	F. thermalis	1056_o1g	gi	1600182	1600020	-	1.0731	TTTGTAGCAGAGCAAACTGTTGTCTGTGGTGATTCTGGTAATGATATTGCT	Fischerella_sp._PCC7521_1882	UYK_RS0105730	WP_009457874.1	Holliday junction ATP-dependent DNA helicase RuvA	NZ_AJLL01000023.1	122599	122549	NZ_AJLL01000023.1	122387	121752
	F. muscicola	1056_o2g	gi	5377730	5377970	+	3.1975	AGCGGTATAGACCTTGACATTGTGCCTCGCAGGAGCGATAAAGGTCAGGCA	FisPCC7414_6027	UYI_RS0126615	WP_016869724.1	Holliday junction ATP-dependent DNA helicase RuvA	#N/A	#N/A	#N/A	NZ_AJLK01000167.1	34072	33437
	F. thermalis	1056_o2g	gi	1600260	1600020	-	0.9044	AGCGGTATAGACCTTGACATTGTGCCTCGCAGGAGCGATAAAGGTCAGGCA	Fischerella_sp._PCC7521_1882	UYK_RS0105730	WP_009457874.1	Holliday junction ATP-dependent DNA helicase RuvA	NZ_AJLL01000023.1	122677	122627	NZ_AJLL01000023.1	122387	121752
	F. muscicola	1056_o4g	gi	5377450	5377970	+	-0.0181	TAAACCAGATGCCCTGATTTTATCTGTAGGAACAGAAATATACTTGGATGG	FisPCC7414_6027	UYI_RS0126615	WP_016869724.1	Holliday junction ATP-dependent DNA helicase RuvA	#N/A	#N/A	#N/A	NZ_AJLK01000167.1	34072	33437
	F. thermalis	1056_o4g	gi	1600540	1600020	-	0.5241	TGAACCAGATGCCCTGATTTTATCTGTAGGAACGGAAATATACTTGGATGG	Fischerella_sp._PCC7521_1882	UYK_RS0105730	WP_009457874.1	Holliday junction ATP-dependent DNA helicase RuvA	NZ_AJLL01000023.1	122957	122907	NZ_AJLL01000023.1	122387	121752
	F. muscicola	1056_s1i	gi	5377991	5377970	+	-Inf	GGCTTAAGATATTTTGGACTGATGGAATAATGATTAGTTATCTTAAAGGCA	FisPCC7414_6027	UYI_RS0126615	WP_016869724.1	Holliday junction ATP-dependent DNA helicase RuvA	#N/A	#N/A	#N/A	NZ_AJLK01000167.1	34072	33437
	F. thermalis	1056_s2i	i	1599696	1600020	-	0.8436	TCGCTTTATTAGATACTCTGGAACTTCCAGAGTTAGTCCAGACTATTATCA	Fischerella_sp._PCC7521_1882	UYK_RS0105730	WP_009457874.1	Holliday junction ATP-dependent DNA helicase RuvA	NZ_AJLL01000023.1	122113	122063	NZ_AJLL01000023.1	122387	121752
	F. muscicola	1056_s3g	gi	5377677	5377970	+	1.4409	AACTAGAGTCGGAATTGCTCAAATCTAATTTAAATGTAAAGTTAATCTACA	FisPCC7414_6027	UYI_RS0126615	WP_016869724.1	Holliday junction ATP-dependent DNA helicase RuvA	#N/A	#N/A	#N/A	NZ_AJLK01000167.1	34072	33437
1067	F. muscicola	1067_o1i	gi	3245406	3245362	+	2.9218	TTGTAAATGCTAGCTGCTTCCAATCAACTGTTATGGTCTATGATTGGCTTA	FisPCC7414_3869	UYI_RS0111445	WP_016866802.1	biotin transporter BioY	#N/A	#N/A	#N/A	NZ_AJLK01000076.1	48267	48851
	F. thermalis	1067_o1i	gi	1095717	1095673	+	2.2039	TTGTAAATGCTAGCCGCGTCAAATCAACTTTTATGGTCTATGATTGGCTTA	Fischerella_sp._PCC7521_1389	UYK_RS0113210	WP_009457293.1	biotin transporter BioY	NZ_AJLL01000061.1	92027	91977	#N/A	#N/A	#N/A
	F. muscicola	1067_o3g	g	3245108	3245362	+	0.0004	ACAGCGGTTAAACTATAATGATATTTCTCAAAAAAAGGATAAAATATAGCA	FisPCC7414_3869	UYI_RS0111445	WP_016866802.1	biotin transporter BioY	#N/A	#N/A	#N/A	NZ_AJLK01000076.1	48267	48851
	F. thermalis	1067_o3g	g	1095564	1095673	+	0.633	AGACAAATTAAATTATAATGATCTTTCTCAAGAAAAGGATAAAATATAGCA	Fischerella_sp._PCC7521_1389	UYK_RS0113210	WP_009457293.1	biotin transporter BioY	NZ_AJLL01000061.1	92180	92130	#N/A	#N/A	#N/A
	F. thermalis	1067_s1a	ga	1096123	1095673	-	0.7183	GTATTTGAGGATTGCTTGCATCAGGGTCAGAGTTTCTGTACTATGCAACTG	Fischerella_sp._PCC7521_1389	UYK_RS0113210	WP_009457293.1	biotin transporter BioY	NZ_AJLL01000061.1	91521	91571	#N/A	#N/A	#N/A
	F. muscicola	1067_s1g	g	3245314	3245362	+	-1.0313	CTCAAGCTGAATATCTTACAAATCAAGTTTTACTGACGCATCATTAAATTA	FisPCC7414_3869	UYI_RS0111445	WP_016866802.1	biotin transporter BioY	#N/A	#N/A	#N/A	NZ_AJLK01000076.1	48267	48851
	F. muscicola	1067_s2g	g	3245240	3245362	+	0.3793	TAACTTGCTCCTTGGGTTATTGCTTAGCAGTGGTTTGGTATGGTGAATATA	FisPCC7414_3869	UYI_RS0111445	WP_016866802.1	biotin transporter BioY	#N/A	#N/A	#N/A	NZ_AJLK01000076.1	48267	48851
	F. muscicola	1067_s2i	gi	3245652	3245362	+	1.5807	TTACCCGTATTTGCTGCTGGCGGTGGTCCTGGCTATGTTAAGCTATCACAG	FisPCC7414_3869	UYI_RS0111445	WP_016866802.1	biotin transporter BioY	#N/A	#N/A	#N/A	NZ_AJLK01000076.1	48267	48851
1073	F. muscicola	1073_o1a	ga	311943	312050	+	1.9531	GGTGTGAGAACAGTGTTGCCATGCACCTGTTTTAAGCGATATCCTGAAGCA	FisPCC7414_889	-	WP_016865213.1	laccase	#N/A	#N/A	#N/A	NZ_AJLK01000204.1	7561	7085
	F. thermalis	1073_o1a	ga	2024029	2024136	+	1.4854	GGTGTGAGAACAGTGTTGCCATGCACCTGTTTTAAGCGATATCCTGAAGCA	Fischerella_sp._PCC7521_2281	-	WP_016871193.1	laccase	NZ_AJLL01000033.1	138533	138583	NZ_AJLL01000033.1	138690	137929
	F. muscicola	1073_o1g	gi	312118	312050	-	2.967	GTTGCTGACAGAGTTTCCCCAAATTTGCTTGTTCAAGTTAGCATGAATTGG	FisPCC7414_889	-	WP_016865213.1	laccase	#N/A	#N/A	#N/A	NZ_AJLK01000204.1	7561	7085
	F. thermalis	1073_o1g	gi	2024204	2024136	-	1.5887	CAATCCCACAGAGTTTCCCGAAATTTGCTTGTTCAAGTTAGCATTAATTGG	Fischerella_sp._PCC7521_2281	-	WP_016871193.1	laccase	NZ_AJLL01000033.1	138808	138758	NZ_AJLL01000033.1	138690	137929
	F. muscicola	1073_o1i	i	311404	312050	-	Inf	CCGTTTGGATGTCAGACGGATAAATTTTTTACAGATGGAAAAATTAGGTGT	FisPCC7414_889	-	WP_016865213.1	laccase	#N/A	#N/A	#N/A	NZ_AJLK01000204.1	7561	7085
	F. thermalis	1073_o1i	gi	2023491	2024136	-	2.0884	TCCGTTTGGATGTAAGACGGATAAACTTTTTACAGATGGAAAAATTAGGCA	Fischerella_sp._PCC7521_2281	-	WP_016871193.1	laccase	NZ_AJLL01000033.1	138095	138045	NZ_AJLL01000033.1	138690	137929
	F. thermalis	1073_s2a	ga	2023639	2024136	+	1.0709	TGTAACGCCTCAACTATTGCATTCTCGTCATCATGTGGTATAATTGTCATC	Fischerella_sp._PCC7521_2281	-	WP_016871193.1	laccase	NZ_AJLL01000033.1	138143	138193	NZ_AJLL01000033.1	138690	137929
1077	F. muscicola	1077_o1a	ga	3747569	3747559	-	-0.046	GTGCTTGGTAGAGAACAGTGGAAGAGTCTAATCCACCAGACAATAAAATAA	FisPCC7414_4367	UYI_RS0115555	WP_016867569.1	7-cyano-7-deazaguanine synthase	#N/A	#N/A	#N/A	NZ_AJLK01000106.1	18528	17857
	F. thermalis	1077_o1a	ga	4128212	4128222	+	0.0789	GTGCTTGGTAGAGAACAGTAGAAGAGTCTAATCCACCAGACAATAAAATAA	Fischerella_sp._PCC7521_4326	UYK_RS0104800	WP_009459874.1	7-cyano-7-deazaguanine synthase	NZ_AJLL01000017.1	35470	35520	NZ_AJLL01000017.1	35530	34853
	F. muscicola	1077_o2a	ga	3747728	3747559	-	2.0152	CTGTAAGTGCCGAACCGCCCCACTGCCGTAAATCAAAGGTTACTATTTGAT	FisPCC7414_4367	UYI_RS0115555	WP_016867569.1	7-cyano-7-deazaguanine synthase	#N/A	#N/A	#N/A	NZ_AJLK01000106.1	18528	17857
	F. thermalis	1077_o2a	ga	4128053	4128222	+	2.0606	CTGTAAGTGCCGAACCGCCCCACTGCCGTAAGTCAAAGGTTACTATTTGAT	Fischerella_sp._PCC7521_4326	UYK_RS0104800	WP_009459874.1	7-cyano-7-deazaguanine synthase	NZ_AJLL01000017.1	35311	35361	NZ_AJLL01000017.1	35530	34853
	F. muscicola	1077_o2i	i	3747736	3747559	+	-1.1648	ACTCAGCATTAGCGATCGCAAAAACAGCAGGTGTAGTCCAAAATCAAATAG	FisPCC7414_4367	UYI_RS0115555	WP_016867569.1	7-cyano-7-deazaguanine synthase	#N/A	#N/A	#N/A	NZ_AJLK01000106.1	18528	17857
	F. thermalis	1077_o2i	i	4128045	4128222	-	1.0009	GCTCAGCATTAGCGATCGCAAAAACAGCAGGCGTAGTCCAAAATCAAATAG	Fischerella_sp._PCC7521_4326	UYK_RS0104800	WP_009459874.1	7-cyano-7-deazaguanine synthase	NZ_AJLL01000017.1	35403	35353	NZ_AJLL01000017.1	35530	34853
	F. muscicola	1077_o3a	ga	3748035	3747559	-	-0.1583	TGAATAATTTCAGTTTTTTTTAAGTGAAGTAGAGGTGCAACAATGGTAATG	FisPCC7414_4367	UYI_RS0115555	WP_016867569.1	7-cyano-7-deazaguanine synthase	#N/A	#N/A	#N/A	NZ_AJLK01000106.1	18528	17857
	F. thermalis	1077_o3a	a	4127746	4128222	+	1.0623	TGAATAATTTCAGTTTTTTTTAGGTGAAGTAGAGGTGCAACAATGTTAATG	Fischerella_sp._PCC7521_4326	UYK_RS0104800	WP_009459874.1	7-cyano-7-deazaguanine synthase	NZ_AJLL01000017.1	35004	35054	NZ_AJLL01000017.1	35530	34853
	F. muscicola	1077_o3g	g	3747225	3747559	+	-0.0443	TATAGTTGGTTAGTTACATTTAATAAACTAATTAGCGGTATAATTATCCAA	FisPCC7414_4367	UYI_RS0115555	WP_016867569.1	7-cyano-7-deazaguanine synthase	#N/A	#N/A	#N/A	NZ_AJLK01000106.1	18528	17857
	F. thermalis	1077_o3g	g	4128482	4128222	-	-0.1501	GTTACTTAGTTGGTTAAATTTAATAAATTAATTAGCGGTATAATTATCCAA	Fischerella_sp._PCC7521_4326	UYK_RS0104800	WP_009459874.1	7-cyano-7-deazaguanine synthase	NZ_AJLL01000017.1	35840	35790	NZ_AJLL01000017.1	35530	34853
	F. muscicola	1077_o3i	i	3748148	3747559	+	Inf	ATTGGGAGTTCCTTGGGAACTGACTTGGTCTTGCTACGCTGGTGGTGATAT	FisPCC7414_4367	UYI_RS0115555	WP_016867569.1	7-cyano-7-deazaguanine synthase	#N/A	#N/A	#N/A	NZ_AJLK01000106.1	18528	17857
	F. thermalis	1077_o3i	i	4127637	4128222	-	0.7256	ATAAATTGGGAGTTCCTTGGGAACTGACTTGGTCTTGCTATGCTGGTGATG	Fischerella_sp._PCC7521_4326	UYK_RS0104800	WP_009459874.1	7-cyano-7-deazaguanine synthase	NZ_AJLL01000017.1	34995	34945	NZ_AJLL01000017.1	35530	34853
	F. muscicola	1077_o5g	g	3747024	3747559	+	2.4356	AACTGCCACTGATTAGTCGTCTAAAACCATCCAGATGGTAACATAGAGGTT	FisPCC7414_4367	UYI_RS0115555	WP_016867569.1	7-cyano-7-deazaguanine synthase	#N/A	#N/A	#N/A	NZ_AJLK01000106.1	18528	17857
	F. thermalis	1077_o5g	g	4128696	4128222	-	1.2788	AACTGCCACTGATTAGTCGTCTAAAACCATCCAGATGGTAACATAGAGGTT	Fischerella_sp._PCC7521_4326	UYK_RS0104800	WP_009459874.1	7-cyano-7-deazaguanine synthase	NZ_AJLL01000017.1	36054	36004	NZ_AJLL01000017.1	35530	34853
	F. thermalis	1077_s1g	g	4128369	4128222	-	-1.2116	GATTTCAAAAGGCTTTATTGGAATAGCACGGGTCTGCATTAAGATCAGCAA	Fischerella_sp._PCC7521_4326	UYK_RS0104800	WP_009459874.1	7-cyano-7-deazaguanine synthase	NZ_AJLL01000017.1	35727	35677	NZ_AJLL01000017.1	35530	34853
	F. thermalis	1077_s1i	i	4128129	4128222	-	0.7978	CTGTTCTCTACCAAGCACTAGCAGATGGTTGCGAGTGTTACACTATTTCCT	Fischerella_sp._PCC7521_4326	UYK_RS0104800	WP_009459874.1	7-cyano-7-deazaguanine synthase	NZ_AJLL01000017.1	35487	35437	NZ_AJLL01000017.1	35530	34853
	F. muscicola	1077_s2g	ga	3747304	3747559	+	-1.2677	TTGTGAGTTAAATTACCAACTACAGAGAAGTTTTGATTTAAAAAGGCTTTA	FisPCC7414_4367	UYI_RS0115555	WP_016867569.1	7-cyano-7-deazaguanine synthase	#N/A	#N/A	#N/A	NZ_AJLK01000106.1	18528	17857
	F. muscicola	1077_s4g	g	3747123	3747559	+	Inf	CCTGTTTTGTATACTCAGTAGAGTTTGATGTTTGTTGTTAAACTTAGCAAA	FisPCC7414_4367	UYI_RS0115555	WP_016867569.1	7-cyano-7-deazaguanine synthase	#N/A	#N/A	#N/A	NZ_AJLK01000106.1	18528	17857
1093	F. muscicola	1093_o2a	a	139355	140081	+	1.8432	TTAGGGATTCTCCTGTTGTTGGTTTTCTGGCTTGGGATATACTGTCACCCA	FisPCC7414_725	UYI_RS0102400	WP_016865092.1	rod shape-determining protein MreC	#N/A	#N/A	#N/A	NZ_AJLK01000110.1	13995	13768
	F. thermalis	1093_o2a	a	1503033	1503759	+	0.472	TTAGGGATTCTCCTGTTGTTGATTTTCTGGCTTGGGATATACTGTCACCCA	Fischerella_sp._PCC7521_1775	UYK_RS0105275	WP_009458022.1	rod shape-determining protein MreC	NZ_AJLL01000023.1	25350	25400	NZ_AJLL01000023.1	26126	25353
Fig. 4B	F. muscicola	1093_o2i	gi	139615	140081	-	3.1315	TTTAGTAGAGAGTGTAACTCCTAATACTAGCCGCGTGTTATTAATTAGTGA	FisPCC7414_725	UYI_RS0102400	WP_016865092.1	rod shape-determining protein MreC	#N/A	#N/A	#N/A	NZ_AJLK01000110.1	13995	13768
Fig. 4B	F. thermalis	1093_o2i	gi	1503293	1503759	-	1.3122	TTTGGTAGAGAGTGTAACTCCTAATACTAGCCGTGTGTTATTAATTAGTGA	Fischerella_sp._PCC7521_1775	UYK_RS0105275	WP_009458022.1	rod shape-determining protein MreC	NZ_AJLL01000023.1	25710	25660	NZ_AJLL01000023.1	26126	25353
	F. muscicola	1093_s1a	a	139491	140081	+	-Inf	ATTGGCAAACCAGAGGGAAACTTTTGGCTATAGGTCGATGTCACAACTACA	FisPCC7414_725	UYI_RS0102400	WP_016865092.1	rod shape-determining protein MreC	#N/A	#N/A	#N/A	NZ_AJLK01000110.1	13995	13768
	F. thermalis	1093_s1g	gi	1504296	1503759	-	0.7728	CGAATCAGTACGTATTGCTGGAGATGAACTAACAGAATCAATAATGCAGTA	Fischerella_sp._PCC7521_1775	UYK_RS0105275	WP_009458022.1	rod shape-determining protein MreC	NZ_AJLL01000023.1	26713	26663	NZ_AJLL01000023.1	26126	25353
	F. thermalis	1093_s1i	gi	1503550	1503759	-	0.5729	ACAAATCCAGAGGAACGGTTGAAAGATGCTCGTGTATTAGAATTAGAAGCT	Fischerella_sp._PCC7521_1775	UYK_RS0105275	WP_009458022.1	rod shape-determining protein MreC	NZ_AJLL01000023.1	25967	25917	NZ_AJLL01000023.1	26126	25353
1113	F. muscicola	1113_o1g	g	4451391	4451781	+	3.7255	AATATAATTAAATTAATATTTATCAGTACTTACGCCGAAATCGCCAAATAA	FisPCC7414_5104	UYI_RS0120465	WP_016868530.1	nitrate reductase catalytic subunit	#N/A	#N/A	#N/A	NZ_AJLK01000126.1	8543	6264
	F. thermalis	1113_o1g	g	334761	334369	-	1.9369	TGGCTCTCAATTTTCATAATTTAAATAGAATGACCAAGTATAATTAAATTA	Fischerella_sp._PCC7521_607	UYK_RS0116595	WP_016871796.1	nitrate reductase catalytic subunit	NZ_AJLL01000077.1	113006	113056	NZ_AJLL01000141.1	244	50
	F. muscicola	1113_s1i	i	4452592	4451781	+	-2.2269	TATTGATGACTGTACCAGCAACTTCCCCGCCTATGCTGAGGTAATCCGTCA	FisPCC7414_5104	UYI_RS0120465	WP_016868530.1	nitrate reductase catalytic subunit	#N/A	#N/A	#N/A	NZ_AJLK01000126.1	8543	6264
1139	F. muscicola	1139_o1a	a	2615778	2616814	+	0.8698	GCTCACACTGCATCGCTCGTTCTAAAGCAATTCCCATATCATCTGTAGTTA	FisPCC7414_3217	UYI_RS0101250	WP_016864880.1	single-stranded DNA exonuclease	#N/A	#N/A	#N/A	NZ_AJLK01000010.1	265	146
	F. thermalis	1139_o1a	a	1244290	1245294	+	-0.532	AAAGCAATCCCCATATCATCTGTAGTTAGTAACTCAATTACAATTTGGGGA	Fischerella_sp._PCC7521_1524	UYK_RS0112600	WP_016871506.1	single-stranded DNA exonuclease	NZ_AJLL01000060.1	23271	23221	#N/A	#N/A	#N/A
	F. muscicola	1139_o2a	a	2615162	2616814	+	1.8555	ATTTTAAATTGTTGTTGGTCAATTGTTTGAGCAAGTGTTAGTTTAATATGA	FisPCC7414_3217	UYI_RS0101250	WP_016864880.1	single-stranded DNA exonuclease	#N/A	#N/A	#N/A	NZ_AJLK01000010.1	265	146
	F. thermalis	1139_o2a	a	1243651	1245294	+	2.5457	ATTTTAAATTGTTGTTGGTCAATTGTTTGAGCAACTGTTAGTTTAATATGA	Fischerella_sp._PCC7521_1524	UYK_RS0112600	WP_016871506.1	single-stranded DNA exonuclease	NZ_AJLL01000060.1	23910	23860	#N/A	#N/A	#N/A
	F. muscicola	1139_o2i	i	2615590	2616814	-	-0.2903	AGGAAGACCGTGTTTTGGTTGTGGTGCAACCCAACTGGCATCATGGGGTTA	FisPCC7414_3217	UYI_RS0101250	WP_016864880.1	single-stranded DNA exonuclease	#N/A	#N/A	#N/A	NZ_AJLK01000010.1	265	146
	F. thermalis	1139_o2i	i	1244079	1245294	-	-0.6852	AGGAAGACCGGGTTTTAGTTGTGGTGCAACCCAACTGGCATCATGGAGTTA	Fischerella_sp._PCC7521_1524	UYK_RS0112600	WP_016871506.1	single-stranded DNA exonuclease	NZ_AJLL01000060.1	23382	23432	#N/A	#N/A	#N/A
	F. muscicola	1139_s1i	i	2616073	2616814	-	1.393	CTAACAGTGGCATCATTAAACCAATGTTAGAACTGTTTACATTGGGAACCA	FisPCC7414_3217	UYI_RS0101250	WP_016864880.1	single-stranded DNA exonuclease	#N/A	#N/A	#N/A	NZ_AJLK01000010.1	265	146
	F. muscicola	1139_s3a	a	2614931	2616814	+	-1.6092	CCGTTTTGATAGATACCACAGGTATATTGACGCTGATTATACTCAAAAGCA	FisPCC7414_3217	UYI_RS0101250	WP_016864880.1	single-stranded DNA exonuclease	#N/A	#N/A	#N/A	NZ_AJLK01000010.1	265	146
1140	F. muscicola	1140_o1i	gi	6490767	6491777	-	-2.5841	TCTATCCATTCTGGTGGCAATAAGTCGGCAATTATTTGCAAAATAGGAGTG	FisPCC7414_7140	UYI_RS0117220	WP_016867888.1	glycolate oxidase	#N/A	#N/A	#N/A	NZ_AJLK01000113.1	31221	32519
	F. thermalis	1140_o1i	gi	2215064	2216074	-	-2.3469	TCTATCTATTTTGCTGGCGATGAGTCGGCAATTATTTGCAAAATAGGAGTG	Fischerella_sp._PCC7521_2474	UYK_RS0108430	WP_016871256.1	glycolate oxidase	NZ_AJLL01000035.1	56866	56816	NZ_AJLL01000035.1	57826	56528
	F. muscicola	1140_o2i	gi	6490678	6491777	-	Inf	AAAAGGTTGGATTCACATTGGTAGTGGTTTGGGGGTGTTACGGTTTGAGGG	FisPCC7414_7140	UYI_RS0117220	WP_016867888.1	glycolate oxidase	#N/A	#N/A	#N/A	NZ_AJLK01000113.1	31221	32519
	F. thermalis	1140_o2i	gi	2214975	2216074	-	0.6208	AAAGGGTTTAATTCACATAGGTAGCGGTTTGGGGATGTTATGGTTTGAGGG	Fischerella_sp._PCC7521_2474	UYK_RS0108430	WP_016871256.1	glycolate oxidase	NZ_AJLL01000035.1	56777	56727	NZ_AJLL01000035.1	57826	56528
	F. muscicola	1140_o3i	gi	6490559	6491777	-	0.3997	CGCCAGTGGCGGTGAAGCAAGGGTTGGATGTGTGGGGTTACACTGGCAATG	FisPCC7414_7140	UYI_RS0117220	WP_016867888.1	glycolate oxidase	#N/A	#N/A	#N/A	NZ_AJLK01000113.1	31221	32519
	F. thermalis	1140_o3i	gi	2214856	2216074	-	0.3416	CGCCTGTGGGGGTGAAGCAAAAATTGGATGTGTGGGGTTACACTGGCAATG	Fischerella_sp._PCC7521_2474	UYK_RS0108430	WP_016871256.1	glycolate oxidase	NZ_AJLL01000035.1	56658	56608	NZ_AJLL01000035.1	57826	56528
	F. muscicola	1140_s1a	ga	6491745	6491777	+	-0.4126	TCCCAAGGGTAGAAAGTATTTTCACCAACGATATATGCAAGACTAGAGGTA	FisPCC7414_7140	UYI_RS0117220	WP_016867888.1	glycolate oxidase	#N/A	#N/A	#N/A	NZ_AJLK01000113.1	31221	32519
1151	F. muscicola	1151_o1g	gi	6490559	6490430	-	0.3997	CGCCAGTGGCGGTGAAGCAAGGGTTGGATGTGTGGGGTTACACTGGCAATG	FisPCC7414_7139	UYI_RS0117225	WP_026086011.1	glycolate oxidase	#N/A	#N/A	#N/A	NZ_AJLK01000113.1	32568	33920
	F. thermalis	1151_o1g	gi	2214856	2214718	-	0.3416	CGCCTGTGGGGGTGAAGCAAAAATTGGATGTGTGGGGTTACACTGGCAATG	Fischerella_sp._PCC7521_2473	UYK_RS0108425	WP_009756658.1	glycolate oxidase	NZ_AJLL01000035.1	56658	56608	NZ_AJLL01000035.1	56470	55118
	F. muscicola	1151_o2g	gi	6490678	6490430	-	Inf	AAAAGGTTGGATTCACATTGGTAGTGGTTTGGGGGTGTTACGGTTTGAGGG	FisPCC7414_7139	UYI_RS0117225	WP_026086011.1	glycolate oxidase	#N/A	#N/A	#N/A	NZ_AJLK01000113.1	32568	33920
	F. thermalis	1151_o2g	gi	2214975	2214718	-	0.6208	AAAGGGTTTAATTCACATAGGTAGCGGTTTGGGGATGTTATGGTTTGAGGG	Fischerella_sp._PCC7521_2473	UYK_RS0108425	WP_009756658.1	glycolate oxidase	NZ_AJLL01000035.1	56777	56727	NZ_AJLL01000035.1	56470	55118
	F. muscicola	1151_o3g	gi	6490767	6490430	-	-2.5841	TCTATCCATTCTGGTGGCAATAAGTCGGCAATTATTTGCAAAATAGGAGTG	FisPCC7414_7139	UYI_RS0117225	WP_026086011.1	glycolate oxidase	#N/A	#N/A	#N/A	NZ_AJLK01000113.1	32568	33920
	F. thermalis	1151_o3g	gi	2215064	2214718	-	-2.3469	TCTATCTATTTTGCTGGCGATGAGTCGGCAATTATTTGCAAAATAGGAGTG	Fischerella_sp._PCC7521_2473	UYK_RS0108425	WP_009756658.1	glycolate oxidase	NZ_AJLL01000035.1	56866	56816	NZ_AJLL01000035.1	56470	55118
	F. thermalis	1151_s1a	a	2214231	2214718	+	-0.616	CTGGTAAAAGCGACTCCATCGCCGCTAGCCGAGGTGATATATTCTTCAATA	Fischerella_sp._PCC7521_2473	UYK_RS0108425	WP_009756658.1	glycolate oxidase	NZ_AJLL01000035.1	55933	55983	NZ_AJLL01000035.1	56470	55118
	F. thermalis	1151_s1i	i	2213823	2214718	-	-0.8311	TGGTCATACTTTGAAAGAATACGGACACATTTTGAAGGATGATCCAGAGTA	Fischerella_sp._PCC7521_2473	UYK_RS0108425	WP_009756658.1	glycolate oxidase	NZ_AJLL01000035.1	55625	55575	NZ_AJLL01000035.1	56470	55118
1168	F. muscicola	1168_o2a	a	3771725	3772712	+	3.5833	TGTGCCGAGTATGGGTTGACCTGGTGCTAGATCCATATAAACATAGGCTTC	FisPCC7414_4399	-	WP_016867543.1	3-isopropylmalate dehydratase large subunit	#N/A	#N/A	#N/A	NZ_AJLK01000105.1	12259	13686
	F. thermalis	1168_o2a	a	1988093	1987133	-	1.1462	TGTGCCGAGTATGGGTTGACCTGGTGTTAGATCCATGTAAACATAAGCTTC	Fischerella_sp._PCC7521_2242	UYK_RS0107385	WP_009458315.1	3-isopropylmalate dehydratase large subunit	NZ_AJLL01000033.1	102697	102647	NZ_AJLL01000033.1	101687	103090
	F. muscicola	1168_s1a	ga	3772501	3772712	+	-0.7208	GGGCATCAACAAAAGGACGTGCCTGATTAGTTGTCGGTACAATATGGTCTA	FisPCC7414_4399	-	WP_016867543.1	3-isopropylmalate dehydratase large subunit	#N/A	#N/A	#N/A	NZ_AJLK01000105.1	12259	13686
	F. muscicola	1168_s1g	gi	3772712	3772712	-	0.6128	GCATTTAACTTATCGGTGGGTGATTTACTATTTTTGATACCATCTAAAAAA	FisPCC7414_4399	-	WP_016867543.1	3-isopropylmalate dehydratase large subunit	#N/A	#N/A	#N/A	NZ_AJLK01000105.1	12259	13686
	F. muscicola	1168_s1i	gi	3772712	3772712	-	0.6128	GCATTTAACTTATCGGTGGGTGATTTACTATTTTTGATACCATCTAAAAAA	FisPCC7414_4399	-	WP_016867543.1	3-isopropylmalate dehydratase large subunit	#N/A	#N/A	#N/A	NZ_AJLK01000105.1	12259	13686
	F. muscicola	1168_s2g	g	3772829	3772712	-	1.5817	CAATTAAAATATATTGGACATTATTAACCAGCTTTTTTATTGTGGTGATTA	FisPCC7414_4399	-	WP_016867543.1	3-isopropylmalate dehydratase large subunit	#N/A	#N/A	#N/A	NZ_AJLK01000105.1	12259	13686
	F. thermalis	1168_s2i	i	1987273	1987133	+	-0.2803	CACCTGATTCATGAAGTTACTAGTCCCCAAGCCTTTGCTATGTTGAGGGAG	Fischerella_sp._PCC7521_2242	UYK_RS0107385	WP_009458315.1	3-isopropylmalate dehydratase large subunit	NZ_AJLL01000033.1	101777	101827	NZ_AJLL01000033.1	101687	103090
	F. thermalis	1168_s3a	a	1988404	1987133	-	Inf	CCAGAGGCGGAACCTTGACGACCTTTGAAGTTGCGGTTAGAAGAAGAAGCG	Fischerella_sp._PCC7521_2242	UYK_RS0107385	WP_009458315.1	3-isopropylmalate dehydratase large subunit	NZ_AJLL01000033.1	103008	102958	NZ_AJLL01000033.1	101687	103090
	F. muscicola	1168_s3g	g	3772869	3772712	-	-Inf	GATATAGGGGACAATTCATATTTTTTAAGTATTAGTTAGACAATTAAAATA	FisPCC7414_4399	-	WP_016867543.1	3-isopropylmalate dehydratase large subunit	#N/A	#N/A	#N/A	NZ_AJLK01000105.1	12259	13686
	F. thermalis	1168_s3i	i	1987646	1987133	+	0.1269	CCTCCCAAACCCTAGCCCTGTCTAAACTCAAAGTCCGTAAAATCGAAGTTA	Fischerella_sp._PCC7521_2242	UYK_RS0107385	WP_009458315.1	3-isopropylmalate dehydratase large subunit	NZ_AJLL01000033.1	102150	102200	NZ_AJLL01000033.1	101687	103090
	F. muscicola	1168_s4g	g	3772927	3772712	-	1.5883	TTGTCGTTAAGTAGACTACAGAAAATGTCATTTTATGGTATATAAAACTAA	FisPCC7414_4399	-	WP_016867543.1	3-isopropylmalate dehydratase large subunit	#N/A	#N/A	#N/A	NZ_AJLK01000105.1	12259	13686
	F. muscicola	1168_s5g	ga	3773205	3772712	-	0.6096	TTATCTTGAGAAACTATGAAACGAGATAGCCTCCTGGTACGATAGTTACCT	FisPCC7414_4399	-	WP_016867543.1	3-isopropylmalate dehydratase large subunit	#N/A	#N/A	#N/A	NZ_AJLK01000105.1	12259	13686
1188	F. muscicola	1188_o2g	g	263294	263015	-	0.7157	TAAATGCGATATGTGCTTTTTCTGTGGTTGACTTGTGCTAAATATGGGTTA	FisPCC7414_853	UYI_RS0102910	WP_016865184.1	hypothetical protein	#N/A	#N/A	#N/A	NZ_AJLK01000204.1	7561	7085
	F. thermalis	1188_o2g	g	2392005	2391719	-	0.7084	TAGCAGAGATTTGTAGTTTTTCTGTGGTTGACTTGTGCTAAATATGGGTTA	Fischerella_sp._PCC7521_2650	UYK_RS0109205	WP_009456028.1	hypothetical protein	NZ_AJLL01000037.1	59289	59239	NZ_AJLL01000037.1	56347	58458
Fig. 4G	F. muscicola	1188_o3g	g	263645	263015	-	2.6864	TTAATCTTAAATACTGCCGAAATGGCAACATCACCTGATAACGTTTAGTTA	FisPCC7414_853	UYI_RS0102910	WP_016865184.1	hypothetical protein	#N/A	#N/A	#N/A	NZ_AJLK01000204.1	7561	7085
Fig. 4G	F. thermalis	1188_o3g	g	2392357	2391719	-	2.4027	TTAATCTTAAATACTGCCGAAATGGCAACATCACCTGATAACGTTTAGTTA	Fischerella_sp._PCC7521_2650	UYK_RS0109205	WP_009456028.1	hypothetical protein	NZ_AJLL01000037.1	59641	59591	NZ_AJLL01000037.1	56347	58458
	F. thermalis	1188_s1g	g	2391942	2391719	-	-1.3106	ATCGTTTTAACCGGCCATCTACCCTGACAGAAATGTATAAAGATAAAGATA	Fischerella_sp._PCC7521_2650	UYK_RS0109205	WP_009456028.1	hypothetical protein	NZ_AJLL01000037.1	59226	59176	NZ_AJLL01000037.1	56347	58458
1309	F. muscicola	1309_o1i	i	2580316	2580376	-	3.2415	GACTAATCAAAACAACATTAACTTTTCTGTCTGTGTACTACGCTTATATGG	FisPCC7414_3175	-	WP_016864912.1	multidrug ABC transporter permease	#N/A	#N/A	#N/A	NZ_AJLK01000011.1	11323	12111
	F. thermalis	1309_o1i	i	4396392	4396332	+	2.8259	GACTAATCAAAACAACATTAACTTTTCTGTCTGTGTACTACGCTTATATGG	Fischerella_sp._PCC7521_4592	-	WP_016872207.1	multidrug ABC transporter permease	NZ_AJLL01000103.1	63416	63366	NZ_AJLL01000103.1	63426	62638
	F. muscicola	1309_o2a	a	2579933	2580376	+	-0.8185	GAAAAAGTGTGTTGAATAACGAAGCGCAAAATAAAAGCTAATACCACTACA	FisPCC7414_3175	-	WP_016864912.1	multidrug ABC transporter permease	#N/A	#N/A	#N/A	NZ_AJLK01000011.1	11323	12111
	F. thermalis	1309_o2a	a	4396775	4396332	-	1.4659	GAAAAAGTGTGTTGAATAACGAAACGCAAAATAAAAGCTAATATCACTACA	Fischerella_sp._PCC7521_4592	-	WP_016872207.1	multidrug ABC transporter permease	NZ_AJLL01000103.1	62933	62983	NZ_AJLL01000103.1	63426	62638
	F. muscicola	1309_o2i	gi	2579936	2580376	-	0.1322	TATCCCCAAGCATTTTGGATACCAAGTTTCGGAACTTTGTTATTGTTTAGT	FisPCC7414_3175	-	WP_016864912.1	multidrug ABC transporter permease	#N/A	#N/A	#N/A	NZ_AJLK01000011.1	11323	12111
	F. thermalis	1309_o2i	gi	4396772	4396332	+	0.4426	TATCCCCAAGCATTTTGGATACCAAGTTTAGGAACTCTGTTATTGTTTAGT	Fischerella_sp._PCC7521_4592	-	WP_016872207.1	multidrug ABC transporter permease	NZ_AJLL01000103.1	63036	62986	NZ_AJLL01000103.1	63426	62638
	F. muscicola	1309_s1a	a	2580376	2580376	+	Inf	GTAGTACACAGACAGAAAAGTTAATGTTGTTTTGATTAGTCTTTTCATCAT	FisPCC7414_3175	-	WP_016864912.1	multidrug ABC transporter permease	#N/A	#N/A	#N/A	NZ_AJLK01000011.1	11323	12111
	F. thermalis	1309_s1g	gi	4395950	4396332	+	0.8727	TCACTACATGGCAGATATTACCGCTCTGTGTCAACGGGTATTATTAATTCA	Fischerella_sp._PCC7521_4592	-	WP_016872207.1	multidrug ABC transporter permease	NZ_AJLL01000103.1	63858	63808	NZ_AJLL01000103.1	63426	62638
	F. thermalis	1309_s2g	gi	4395465	4396332	+	-0.3978	GTAGGGTTTTTAGGGCCGAATGGTGCAGGAAAAACCACTACACTGAAAATG	Fischerella_sp._PCC7521_4592	-	WP_016872207.1	multidrug ABC transporter permease	NZ_AJLL01000103.1	64343	64293	NZ_AJLL01000103.1	63426	62638
1322	F. muscicola	1322_o1a	ga	3067404	3067603	+	0.942	ACACTTCTTCGTCTATGACTATTTCTCCTAAAGTGTGAGATACACTGATAT	FisPCC7414_3692	UYI_RS0110720	WP_016866660.1	ferredoxin	#N/A	#N/A	#N/A	NZ_AJLK01000073.1	72338	73396
	F. thermalis	1322_o1a	ga	3778465	3778266	-	Inf	AGATTTCTTCGTCTATGACTATTTCTCCTAAAGTGTGAGATACGCTGATAT	Fischerella_sp._PCC7521_3999	UYK_RS0103325	WP_009457639.1	ferredoxin	NZ_AJLL01000011.1	42054	42004	NZ_AJLL01000011.1	41700	41113
	F. muscicola	1322_o1g	ga	3067831	3067603	-	0.5628	AGTAGATTCTTCACCCAGCTGAGTAAGAGAAACTGTGTTACCCTGAGATTT	FisPCC7414_3692	UYI_RS0110720	WP_016866660.1	ferredoxin	#N/A	#N/A	#N/A	NZ_AJLK01000073.1	72338	73396
	F. thermalis	1322_o1g	ga	3778038	3778266	+	1.0491	AGTAGATTCCTCACCCAGCTGAGTGAGAGAAACTGTGTTACCCTGAGATTT	Fischerella_sp._PCC7521_3999	UYK_RS0103325	WP_009457639.1	ferredoxin	NZ_AJLL01000011.1	41527	41577	NZ_AJLL01000011.1	41700	41113
	F. muscicola	1322_o3g	ga	3068143	3067603	-	2.7915	CAGGGATGAGCCAACAGCCAAGGCTTCTAAATTACTTGCCATAATTGTGCG	FisPCC7414_3692	UYI_RS0110720	WP_016866660.1	ferredoxin	#N/A	#N/A	#N/A	NZ_AJLK01000073.1	72338	73396
	F. thermalis	1322_o3g	ga	3777726	3778266	+	1.1031	CAGGGGTGACCCAACAGCCAAGGCGTCTAGATTACTTGCCATAATAGTACG	Fischerella_sp._PCC7521_3999	UYK_RS0103325	WP_009457639.1	ferredoxin	NZ_AJLL01000011.1	41215	41265	NZ_AJLL01000011.1	41700	41113
	F. thermalis	1322_s2a	ga	3778617	3778266	-	0.4699	AATATTTGTGGAAATTGCTTGCACTGGACAGGTAGGTATACACTGTTCGCA	Fischerella_sp._PCC7521_3999	UYK_RS0103325	WP_009457639.1	ferredoxin	NZ_AJLL01000011.1	42206	42156	NZ_AJLL01000011.1	41700	41113
	F. muscicola	1322_s2g	ga	3067982	3067603	-	0.3768	TATCCACATTCAGCATCACAAAATTAATTTTTTCTGTATACTGCTTTTCCA	FisPCC7414_3692	UYI_RS0110720	WP_016866660.1	ferredoxin	#N/A	#N/A	#N/A	NZ_AJLK01000073.1	72338	73396
1328	F. muscicola	1328_o1a	a	1384087	1384087	+	1.8809	GAGGATTTCAGCGTCGGTAATTTTGGTGCGCAGAGTGCTAAAATGAGACAT	FisPCC7414_1973	UYI_RS0112395	WP_009456112.1	hypothetical protein	#N/A	#N/A	#N/A	NZ_AJLK01000085.1	41670	41323
	F. thermalis	1328_o1a	a	2320521	2320521	-	1.8335	GAGGATTTCAGCGTCGGTAATTTTGGTACGCAGAGTGCTAAAATGAGACAT	Fischerella_sp._PCC7521_2581	UYK_RS0108915	WP_009456112.1	hypothetical protein	NZ_AJLL01000036.1	92973	92923	NZ_AJLL01000036.1	92923	93270
	F. muscicola	1328_o2a	a	1383959	1384087	+	0.9803	CGAGACCAACCGAGGTCATATTCGCCTTCCAATACTGCTACAATGTCAGCA	FisPCC7414_1973	UYI_RS0112395	WP_009456112.1	hypothetical protein	#N/A	#N/A	#N/A	NZ_AJLK01000085.1	41670	41323
	F. thermalis	1328_o2a	a	2320649	2320521	-	0.4273	CGAGACCAACCGAGGTCATATTCGCCTTCTAATACTGCTACAATGTCAGCA	Fischerella_sp._PCC7521_2581	UYK_RS0108915	WP_009456112.1	hypothetical protein	NZ_AJLL01000036.1	93101	93051	NZ_AJLL01000036.1	92923	93270
1333	F. muscicola	1333_o10i	i	187792	191326	-	2.5111	AATTATTAGCTACAAGCAGTAAGGATAGAACTGTTAAGCTATGGCGTCGAG	FisPCC7414_778	UYI_RS0102620	WP_016865131.1	hypothetical protein	#N/A	#N/A	#N/A	NZ_AJLK01000204.1	7561	7085
	F. thermalis	1333_o10i	i	4365978	4369540	-	1.4347	TGGAAAATTATTAGCTACAAGCAGTAAGGATAGAACTGTTAAGCTATGGCA	Fischerella_sp._PCC7521_4558	UYK_RS0122685	WP_009456800.1	hypothetical protein	NZ_AJLL01000104.1	24780	24830	NZ_AJLL01000104.1	21268	26355
	F. muscicola	1333_o12i	gi	187015	191326	-	0.606	GTTTTGACCCCAAAAATCAAATGCTAGCTTCCGGAAGTTATGATCGAACCG	FisPCC7414_778	UYI_RS0102620	WP_016865131.1	hypothetical protein	#N/A	#N/A	#N/A	NZ_AJLK01000204.1	7561	7085
	F. thermalis	1333_o12i	i	4365196	4369540	-	-0.0848	GTTTTGACCCCAAAAATCAAATGCTAGCCTCTGGAAGCTATGATAAAACCG	Fischerella_sp._PCC7521_4558	UYK_RS0122685	WP_009456800.1	hypothetical protein	NZ_AJLL01000104.1	25562	25612	NZ_AJLL01000104.1	21268	26355
	F. muscicola	1333_o1i	i	191154	191326	-	-2.2254	TTACAGGCAACTATGCGAACAGATGCTAGAGAATCTCCGTTCTCTAACTCA	FisPCC7414_778	UYI_RS0102620	WP_016865131.1	hypothetical protein	#N/A	#N/A	#N/A	NZ_AJLK01000204.1	7561	7085
	F. thermalis	1333_o1i	i	4369368	4369540	-	0.3557	TTACAGGCAGCTAAGGGAACAAATGCTAGAGAATCTCCGTTCTCTAACTCA	Fischerella_sp._PCC7521_4558	UYK_RS0122685	WP_009456800.1	hypothetical protein	NZ_AJLL01000104.1	21390	21440	NZ_AJLL01000104.1	21268	26355
	F. muscicola	1333_o2a	a	190582	191326	+	0.5088	CCTATCTAAAGAAAGCTGCCAAAGCTCTAAACTATGTTGAAAATAATCTAA	FisPCC7414_778	UYI_RS0102620	WP_016865131.1	hypothetical protein	#N/A	#N/A	#N/A	NZ_AJLK01000204.1	7561	7085
	F. thermalis	1333_o2a	a	4368796	4369540	+	-0.8205	CCTATCTAAAGAAAGCTGCCAAAGCTCTAAACTATGTTGAAAATAATCTAA	Fischerella_sp._PCC7521_4558	UYK_RS0122685	WP_009456800.1	hypothetical protein	NZ_AJLL01000104.1	22062	22012	NZ_AJLL01000104.1	21268	26355
	F. muscicola	1333_o4a	a	189413	191326	+	-0.0482	AAAAATTCTTCAAATTGATCTAAAATGAGAATAATAGTATAATTACGCTCA	FisPCC7414_778	UYI_RS0102620	WP_016865131.1	hypothetical protein	#N/A	#N/A	#N/A	NZ_AJLK01000204.1	7561	7085
	F. thermalis	1333_o4a	a	4367609	4369540	+	0.4111	TTATTTTTATTGACAAAGAAAAATTCTTCAAATTGATCTAAAATTAGAATA	Fischerella_sp._PCC7521_4558	UYK_RS0122685	WP_009456800.1	hypothetical protein	NZ_AJLL01000104.1	23249	23199	NZ_AJLL01000104.1	21268	26355
	F. muscicola	1333_o6i	i	188954	191326	-	-0.2228	CAAATAGTCTGCGCGCAACTCCAAACAGAAAATATCACTACAATTGAAGAA	FisPCC7414_778	UYI_RS0102620	WP_016865131.1	hypothetical protein	#N/A	#N/A	#N/A	NZ_AJLK01000204.1	7561	7085
	F. thermalis	1333_o6i	i	4367168	4369540	-	-0.2159	CAAATAGTCTGCGCGCAACTGCAAACAGAAAATATCACTACAATTGAAGAA	Fischerella_sp._PCC7521_4558	UYK_RS0122685	WP_009456800.1	hypothetical protein	NZ_AJLL01000104.1	23590	23640	NZ_AJLL01000104.1	21268	26355
	F. muscicola	1333_o7i	i	188685	191326	-	0.941	TCTTTATCACTCTGTCACCAATATAGAAATGATTTTAGATATATTGGTCGG	FisPCC7414_778	UYI_RS0102620	WP_016865131.1	hypothetical protein	#N/A	#N/A	#N/A	NZ_AJLK01000204.1	7561	7085
	F. thermalis	1333_o7i	i	4366864	4369540	-	0.9609	CCCACCATACCATAACCAATATAGAAATGATTTTAGATATATTGGTCGGTA	Fischerella_sp._PCC7521_4558	UYK_RS0122685	WP_009456800.1	hypothetical protein	NZ_AJLL01000104.1	23894	23944	NZ_AJLL01000104.1	21268	26355
	F. muscicola	1333_o8i	i	188139	191326	-	1.076	AGTCTACGGAGTCACCGAGGTCAATCGGCTAGAGGGACATAATGATATTGT	FisPCC7414_778	UYI_RS0102620	WP_016865131.1	hypothetical protein	#N/A	#N/A	#N/A	NZ_AJLK01000204.1	7561	7085
	F. thermalis	1333_o8i	i	4366320	4369540	-	1.3262	AGTATATGGAGTCACCGAACTCAATCGGCTAGAGGGACATAATGATATTAT	Fischerella_sp._PCC7521_4558	UYK_RS0122685	WP_009456800.1	hypothetical protein	NZ_AJLL01000104.1	24438	24488	NZ_AJLL01000104.1	21268	26355
	F. thermalis	1333_s11i	i	4365694	4369540	-	0.1345	TCAAACTTTGGCGTTTGGACAAAAATGGTAAAAATGGCTATAATTTCCATC	Fischerella_sp._PCC7521_4558	UYK_RS0122685	WP_009456800.1	hypothetical protein	NZ_AJLL01000104.1	25064	25114	NZ_AJLL01000104.1	21268	26355
	F. thermalis	1333_s1a	a	4369116	4369540	+	-0.908	TGATCGTAGTTGCTGCCCAACTCCTAAAATCAGGTGCTAATTTTGACAATA	Fischerella_sp._PCC7521_4558	UYK_RS0122685	WP_009456800.1	hypothetical protein	NZ_AJLL01000104.1	21742	21692	NZ_AJLL01000104.1	21268	26355
	F. thermalis	1333_s1g	gi	4369960	4369540	-	-0.4661	CAGTGGTGGTCATATTCGTAACTTATTAGGGCTGTTGTACAGTTGTCTGCA	Fischerella_sp._PCC7521_4558	UYK_RS0122685	WP_009456800.1	hypothetical protein	NZ_AJLL01000104.1	20798	20848	NZ_AJLL01000104.1	21268	26355
	F. muscicola	1333_s2i	i	190658	191326	-	-0.0875	GAAATAGAGTCAGCACGTCATGACCTGCAAACATGCTATGGTGTCAAATTA	FisPCC7414_778	UYI_RS0102620	WP_016865131.1	hypothetical protein	#N/A	#N/A	#N/A	NZ_AJLK01000204.1	7561	7085
	F. thermalis	1333_s3a	a	4368665	4369540	+	2.4004	CGTAATTCCGCCATCCGGCGATAGCACAGTCCTTGATGAAAGAGTACTACA	Fischerella_sp._PCC7521_4558	UYK_RS0122685	WP_009456800.1	hypothetical protein	NZ_AJLL01000104.1	22193	22143	NZ_AJLL01000104.1	21268	26355
	F. thermalis	1333_s3i	i	4368648	4369540	-	-0.0645	CACCACCCCATCACCCCATCTTCTTCGTCAGGCTGTAGTACTCTTTCATCA	Fischerella_sp._PCC7521_4558	UYK_RS0122685	WP_009456800.1	hypothetical protein	NZ_AJLL01000104.1	22110	22160	NZ_AJLL01000104.1	21268	26355
	F. thermalis	1333_s4i	i	4368477	4369540	-	0.1923	TTTAGTAGCCAAATTCATTTTGTCAGCTTGCGAAATGTTACAACGTTTACA	Fischerella_sp._PCC7521_4558	UYK_RS0122685	WP_009456800.1	hypothetical protein	NZ_AJLL01000104.1	22281	22331	NZ_AJLL01000104.1	21268	26355
	F. thermalis	1333_s5a	a	4366917	4369540	+	Inf	CGACCAATATATCTAAAATCATTTCTATATTGGTTATGGTATGGTGGGAAT	Fischerella_sp._PCC7521_4558	UYK_RS0122685	WP_009456800.1	hypothetical protein	NZ_AJLL01000104.1	23941	23891	NZ_AJLL01000104.1	21268	26355
	F. thermalis	1333_s5i	i	4367402	4369540	-	1.3684	TTAGAACGTCTGTGTAATCAGAATAATGAGTTTGGTTGTAAGTTAGACGTA	Fischerella_sp._PCC7521_4558	UYK_RS0122685	WP_009456800.1	hypothetical protein	NZ_AJLL01000104.1	23356	23406	NZ_AJLL01000104.1	21268	26355
	F. muscicola	1333_s9i	i	187889	191326	-	1.576	CTCAACGCAAAAACAGGAAGATTTGATTCACAACCAGAAAAAATCCTCCAA	FisPCC7414_778	UYI_RS0102620	WP_016865131.1	hypothetical protein	#N/A	#N/A	#N/A	NZ_AJLK01000204.1	7561	7085
1336	F. muscicola	1336_o5a	a	5615522	5613608	-	2.783	CTGATGGGTGTGATCTAAATACCAAGTACCCAACATGATATTATCGTTGGG	FisPCC7414_6268	-	WP_016866192.1	lytic transglycosylase	#N/A	#N/A	#N/A	NZ_AJLK01000058.1	39196	36983
	F. thermalis	1336_o5a	a	1913456	1915346	+	1.9342	CTGATGGGTATGATCTAAATACCAAGTACCCAGCATGATATTATCGTTGGG	Fischerella_sp._PCC7521_2160	UYK_RS0107000	WP_009458237.1	lytic transglycosylase	NZ_AJLL01000033.1	27960	28010	NZ_AJLL01000033.1	29873	27711
	F. muscicola	1336_s1a	ga	5614236	5613608	-	-0.1272	CGGGAATAATTCCTGGTTGGTCATAGGCGTGTTTTGCCAAAATTAATTGTA	FisPCC7414_6268	-	WP_016866192.1	lytic transglycosylase	#N/A	#N/A	#N/A	NZ_AJLK01000058.1	39196	36983
	F. muscicola	1336_s1g	ga	5613490	5613608	+	-0.758	TATACCTATTGAATGATGCTAAATATAAAATCTGTTGCTAATTTTTTCTTA	FisPCC7414_6268	-	WP_016866192.1	lytic transglycosylase	#N/A	#N/A	#N/A	NZ_AJLK01000058.1	39196	36983
	F. thermalis	1336_s1i	i	1913648	1915346	-	-Inf	AACAGATTATCTACTGGCAAGCTCGTTATCCCTTTCCTTATCTTAAAGAAA	Fischerella_sp._PCC7521_2160	UYK_RS0107000	WP_009458237.1	lytic transglycosylase	NZ_AJLL01000033.1	28252	28202	NZ_AJLL01000033.1	29873	27711
	F. muscicola	1336_s2a	a	5614813	5613608	-	0.3641	CCGACCCAAAAACCTGCTCTCGGAGCCAAAATACTGTTAGGGTTAGTGGTA	FisPCC7414_6268	-	WP_016866192.1	lytic transglycosylase	#N/A	#N/A	#N/A	NZ_AJLK01000058.1	39196	36983
	F. muscicola	1336_s2g	g	5613388	5613608	+	-2.0622	TGATTCATTTGGATGAAGACGAGTAGCAAGTATTAATTCCAATATAAATTA	FisPCC7414_6268	-	WP_016866192.1	lytic transglycosylase	#N/A	#N/A	#N/A	NZ_AJLK01000058.1	39196	36983
	F. muscicola	1336_s3a	a	5615066	5613608	-	-0.1911	CCACTGCAACCAAGCATCACGGTCTTGACCGAGCAGATATAATTCTTTGAA	FisPCC7414_6268	-	WP_016866192.1	lytic transglycosylase	#N/A	#N/A	#N/A	NZ_AJLK01000058.1	39196	36983
	F. muscicola	1336_s3g	g	5613314	5613608	+	0.4859	AACGCGATCGCTTCTGGTTAAAGTCAGCTTGTAGCCAGTACTATGGAAAAA	FisPCC7414_6268	-	WP_016866192.1	lytic transglycosylase	#N/A	#N/A	#N/A	NZ_AJLK01000058.1	39196	36983
	F. muscicola	1336_s4a	a	5615312	5613608	-	0.6554	ATTTAGCTGACGTTGCCGTGACCAATATTCTATTTCTTTAAGATAAGGAAA	FisPCC7414_6268	-	WP_016866192.1	lytic transglycosylase	#N/A	#N/A	#N/A	NZ_AJLK01000058.1	39196	36983
	F. muscicola	1336_s4g	g	5612925	5613608	+	1.0219	TTTTTTGTCGATAACTATACAATTTTGCTGATATTTGGTATCACACATTAA	FisPCC7414_6268	-	WP_016866192.1	lytic transglycosylase	#N/A	#N/A	#N/A	NZ_AJLK01000058.1	39196	36983
1357	F. muscicola	1357_o1a	ga	1567914	1568005	+	3.1354	CATTAATACCATGAGCGGAGTAAATTTTCATGATATGCCACAATATTGGCT	FisPCC7414_2163	UYI_RS0113210	WP_016867132.1	glucose-1-phosphate cytidylyltransferase	#N/A	#N/A	#N/A	NZ_AJLK01000087.1	24009	23239
	F. thermalis	1357_o1a	a	3097794	3097885	+	0.6225	CATTAATACCATGAGCAGAGTAAATTTTCATGATATGCCACAATATTGGCT	Fischerella_sp._PCC7521_3319	UYK_RS0100270	WP_009459706.1	glucose-1-phosphate cytidylyltransferase	NZ_AJLL01000005.1	21635	21685	NZ_AJLL01000005.1	21776	21006
	F. muscicola	1357_o1g	ga	1568094	1568005	-	0.1306	TTTACCTGCTCTTCATAATTATCTAGCAAAATACGGTTAGATTGTATACTG	FisPCC7414_2163	UYI_RS0113210	WP_016867132.1	glucose-1-phosphate cytidylyltransferase	#N/A	#N/A	#N/A	NZ_AJLK01000087.1	24009	23239
	F. thermalis	1357_o1g	g	3097974	3097885	-	2.7594	TTTACCTGCTCTTCATACTTATCTAGCAAAATACGGTTAGATTGTATACTG	Fischerella_sp._PCC7521_3319	UYK_RS0100270	WP_009459706.1	glucose-1-phosphate cytidylyltransferase	NZ_AJLL01000005.1	21915	21865	NZ_AJLL01000005.1	21776	21006
	F. muscicola	1357_o1i	gi	1567858	1568005	-	0.8647	TATTGTGGCATATCATGAAAATTTACTCCGCTCATGGTATTAATGATTTCA	FisPCC7414_2163	UYI_RS0113210	WP_016867132.1	glucose-1-phosphate cytidylyltransferase	#N/A	#N/A	#N/A	NZ_AJLK01000087.1	24009	23239
	F. thermalis	1357_o1i	gi	3097738	3097885	-	-0.4533	TATTGTGGCATATCATGAAAATTTACTCTGCTCATGGTATTAATGATTTCA	Fischerella_sp._PCC7521_3319	UYK_RS0100270	WP_009459706.1	glucose-1-phosphate cytidylyltransferase	NZ_AJLL01000005.1	21679	21629	NZ_AJLL01000005.1	21776	21006
	F. muscicola	1357_o2i	gi	1567670	1568005	-	0.7627	ACTTTGGTAAATACAGGTGATAACACCATGACAGGTGGTAGATTAAAGCGA	FisPCC7414_2163	UYI_RS0113210	WP_016867132.1	glucose-1-phosphate cytidylyltransferase	#N/A	#N/A	#N/A	NZ_AJLK01000087.1	24009	23239
	F. thermalis	1357_o2i	gi	3097550	3097885	-	1.8217	ACTCTGGTGAATACAGGTGATAACACCATGACAGGTGGTAGATTAAAGCGA	Fischerella_sp._PCC7521_3319	UYK_RS0100270	WP_009459706.1	glucose-1-phosphate cytidylyltransferase	NZ_AJLL01000005.1	21491	21441	NZ_AJLL01000005.1	21776	21006
	F. thermalis	1357_s2a	a	3097754	3097885	+	-0.1239	TTAATTACGTATCCTTTATAACCACAGCAAATAATGAAATCATTAATACCA	Fischerella_sp._PCC7521_3319	UYK_RS0100270	WP_009459706.1	glucose-1-phosphate cytidylyltransferase	NZ_AJLL01000005.1	21595	21645	NZ_AJLL01000005.1	21776	21006
1362	F. muscicola	1362_o1g	ga	6705834	6706114	+	0.0347	GCGCTCACTTTTACAAACACGCGATCGCCTAAAGGTTTTACAGTAGAAACG	FisPCC7414_7398	UYI_RS0116070	WP_016867665.1	ferredoxin	#N/A	#N/A	#N/A	NZ_AJLK01000109.1	83311	82793
	F. thermalis	1362_o1g	ga	3877552	3878094	+	0.0208	GCGCTCACTTTTACAAACACGCGATCGCCTAAAGGTTTTACAGTAGAAACG	Fischerella_sp._PCC7521_4102	-	WP_009457501.1	ferredoxin	NZ_AJLL01000012.1	95563	95613	NZ_AJLL01000100.1	67830	67889
	F. muscicola	1362_o2g	ga	6705571	6706114	+	1.6968	ACCAATGACCAATGACCAATGACTAAGAAACAATTGCTAAAATGTCTTTCT	FisPCC7414_7398	UYI_RS0116070	WP_016867665.1	ferredoxin	#N/A	#N/A	#N/A	NZ_AJLK01000109.1	83311	82793
	F. thermalis	1362_o2g	ga	3877285	3878094	+	0.3164	AATGACTAATGACCAATGACCAATCACTAAGAAACAATTGCTAAAATGTCT	Fischerella_sp._PCC7521_4102	-	WP_009457501.1	ferredoxin	NZ_AJLL01000012.1	95296	95346	NZ_AJLL01000100.1	67830	67889
	F. muscicola	1362_o2i	gi	6706339	6706114	+	2.5561	TGGAAGCGTGGGAGTATTTAAAAAAACGCCTGAAGGAATTAAGGTTAGATG	FisPCC7414_7398	UYI_RS0116070	WP_016867665.1	ferredoxin	#N/A	#N/A	#N/A	NZ_AJLK01000109.1	83311	82793
	F. thermalis	1362_o2i	gi	3878304	3878094	+	2.5006	TAGAAGCATGGGAGTATTTAAAAAAACGTCTGAAGGAATTAAGGTTAGATG	Fischerella_sp._PCC7521_4102	-	WP_009457501.1	ferredoxin	NZ_AJLL01000012.1	95296	95346	NZ_AJLL01000100.1	67830	67889
	F. muscicola	1362_o3i	gi	6706424	6706114	+	1.882	AACCAAAGCTAATTGCTTGCGAGTTTGTTGCTCTGGGCCGATAATAGTGGT	FisPCC7414_7398	UYI_RS0116070	WP_016867665.1	ferredoxin	#N/A	#N/A	#N/A	NZ_AJLK01000109.1	83311	82793
	F. thermalis	1362_o3i	gi	3878389	3878094	+	1.2904	AACCAAAGCTAATTGCTTGCGAGTTTGTTGCTCTGGGCCGATAATGGTGGT	Fischerella_sp._PCC7521_4102	-	WP_009457501.1	ferredoxin	NZ_AJLL01000012.1	96400	96450	NZ_AJLL01000100.1	67830	67889
	F. muscicola	1362_o4i	gi	6706510	6706114	+	0.0317	CGGAAGTTATCGAGCGGATTATCCAGGAACATTTAATCGAAAATAAGATTG	FisPCC7414_7398	UYI_RS0116070	WP_016867665.1	ferredoxin	#N/A	#N/A	#N/A	NZ_AJLK01000109.1	83311	82793
	F. thermalis	1362_o4i	gi	3878475	3878094	+	0.0458	CGGAAGTCATTGAGCGGATTATCCAAGAACATTTAATCGAAAATAAGATTG	Fischerella_sp._PCC7521_4102	-	WP_009457501.1	ferredoxin	NZ_AJLL01000012.1	96486	96536	NZ_AJLL01000100.1	67830	67889
	F. thermalis	1362_s1i	gi	3878123	3878094	+	-0.7536	CGCGAGATGGGTAACAAAATAGTGATCCAGTCCAGCCACAAAATAGAGAAA	Fischerella_sp._PCC7521_4102	-	WP_009457501.1	ferredoxin	NZ_AJLL01000012.1	96134	96184	NZ_AJLL01000100.1	67830	67889
1367	F. muscicola	1367_o3g	g	2232764	2232175	-	2.4734	ACCTTTGACTTCAGTGAAGTCAAGCAGTCACAGCGCCCCCTTTTTTCACTA	FisPCC7414_2860	UYI_RS0124680	WP_009454195.1	hypothetical protein	#N/A	#N/A	#N/A	NZ_AJLK01000156.1	87671	87922
	F. thermalis	1367_o3g	g	5174691	5174261	-	1.7433	CCTTTGACTTCAGTGAAGTCAAGCAGTCACAGCGCCCCCTTTCTTTCACTA	Fischerella_sp._PCC7521_5292	UYK_RS0119405	WP_009454195.1	hypothetical protein	NZ_AJLL01000090.1	100752	100802	NZ_AJLL01000090.1	101232	101483
	F. muscicola	1367_s1g	g	2232543	2232175	-	0.8899	TTTGAAACTAAACTTTACTAATTTTGGTTGTTGGTTGTTGATTGTTGATTG	FisPCC7414_2860	UYI_RS0124680	WP_009454195.1	hypothetical protein	#N/A	#N/A	#N/A	NZ_AJLK01000156.1	87671	87922
	F. thermalis	1367_s1i	gi	5174148	5174261	-	0.7006	GTACGTTTTCCGACGATTCAGGATTTTCAGAAGTGGTATAGTGGCGAACTG	Fischerella_sp._PCC7521_5292	UYK_RS0119405	WP_009454195.1	hypothetical protein	NZ_AJLL01000090.1	101295	101345	NZ_AJLL01000090.1	101232	101483
	F. muscicola	1367_s2g	g	2232608	2232175	-	0.0959	TCTGCCAGGGAAGCTTTGTTTAGCTTCAATTATTAGATTAGCATTCTTAGA	FisPCC7414_2860	UYI_RS0124680	WP_009454195.1	hypothetical protein	#N/A	#N/A	#N/A	NZ_AJLK01000156.1	87671	87922
	F. muscicola	1367_s4g	g	2232837	2232175	-	2.0189	AACACCCAAGCAACTAATAGCTGAGTTACTTCCTCTCATCGTTAATTCTAG	FisPCC7414_2860	UYI_RS0124680	WP_009454195.1	hypothetical protein	#N/A	#N/A	#N/A	NZ_AJLK01000156.1	87671	87922
1385	F. muscicola	1385_o1g	ga	3730806	3730871	+	3.7186	CTGGAAAATACTATCCCCCAATCAAGAGAAATATTGAGTATAGTGGGAGAA	FisPCC7414_4354	UYI_RS0128255	WP_016870052.1	two-component system response regulator	#N/A	#N/A	#N/A	NZ_AJLK01000180.1	10670	11542
	F. thermalis	1385_o1g	ga	4110780	4110845	+	0.3165	CAGGAAAATACTATCCCCCAATCAAGATAAATATTGGGTATAGTGGGAGAA	Fischerella_sp._PCC7521_4313	UYK_RS0104740	WP_016871008.1	two-component system response regulator	NZ_AJLL01000017.1	18038	18088	NZ_AJLL01000017.1	17943	17071
	F. thermalis	1385_s1a	ga	4111261	4110845	-	0.2158	TTAGCTGAGGAAGGAATGCCTGCATCAGGAGTTGTTGTAGCATTGTTCTCA	Fischerella_sp._PCC7521_4313	UYK_RS0104740	WP_016871008.1	two-component system response regulator	NZ_AJLL01000017.1	18619	18569	NZ_AJLL01000017.1	17943	17071
	F. thermalis	1385_s1i	gi	4111286	4110845	+	-0.6868	CTGCACCAGTGGCCGCATCTAGTACTGAGAACAATGCTACAACAACTCCTG	Fischerella_sp._PCC7521_4313	UYK_RS0104740	WP_016871008.1	two-component system response regulator	NZ_AJLL01000017.1	18544	18594	NZ_AJLL01000017.1	17943	17071
1387	F. muscicola	1387_o2g	gi	5091104	5091777	+	0.9182	TGAAGACTGGTTGCACTTTATTATTTCCTTACTATGTCATGATATTGGCTA	FisPCC7414_5732	UYI_RS0122505	WP_016868937.1	ABC transporter substrate-binding protein	#N/A	#N/A	#N/A	NZ_AJLK01000141.1	5502	4390
	F. thermalis	1387_o2g	gi	291401	290742	-	0.5077	TGAAGACTGGTTGCACTTTATTATCTCCTTACTATGTCATGATATTGGCTA	Fischerella_sp._PCC7521_561	UYK_RS0116820	WP_009459145.1	ABC transporter substrate-binding protein	NZ_AJLL01000078.1	33724	33774	NZ_AJLL01000131.1	227	27
	F. muscicola	1387_o3g	gi	5090981	5091777	+	0.5303	GGCTTTAGAAAACATTGCCAACAGCGACGCCCTATATCACAATGTAGAACA	FisPCC7414_5732	UYI_RS0122505	WP_016868937.1	ABC transporter substrate-binding protein	#N/A	#N/A	#N/A	NZ_AJLK01000141.1	5502	4390
	F. thermalis	1387_o3g	gi	291524	290742	-	-0.5421	GGCTTTAGAAAACATTGCCAACAGCGACGCCCTGTATCACAATGTAGAACA	Fischerella_sp._PCC7521_561	UYK_RS0116820	WP_009459145.1	ABC transporter substrate-binding protein	NZ_AJLL01000078.1	33601	33651	NZ_AJLL01000131.1	227	27
	F. muscicola	1387_o4a	a	5092627	5091777	-	3.2101	CGCCGATAAAACTGGGAACTGCCAAGGTAGCAGAGATGATAATATACGTTG	FisPCC7414_5732	UYI_RS0122505	WP_016868937.1	ABC transporter substrate-binding protein	#N/A	#N/A	#N/A	NZ_AJLK01000141.1	5502	4390
	F. thermalis	1387_o4a	a	289892	290742	+	2.7896	CGCCGATAAAACTGGGAACTGCCAGGGTGGCAGAGATGATAATATAGGTTG	Fischerella_sp._PCC7521_561	UYK_RS0116820	WP_009459145.1	ABC transporter substrate-binding protein	NZ_AJLL01000078.1	35333	35283	NZ_AJLL01000131.1	227	27
	F. thermalis	1387_s1a	a	290448	290742	+	0.6826	GTTGGGAGGTAAGGGTAAGCTCAACCGTAAAAGGTGGTATTCTGGGCCTTG	Fischerella_sp._PCC7521_561	UYK_RS0116820	WP_009459145.1	ABC transporter substrate-binding protein	NZ_AJLL01000078.1	34777	34727	NZ_AJLL01000131.1	227	27
	F. muscicola	1387_s1g	gi	5091229	5091777	+	-0.8845	CTCTTGCCCCTGGAGCCTCTGACGCCAGCTTGACACCTTATCATGTAGATA	FisPCC7414_5732	UYI_RS0122505	WP_016868937.1	ABC transporter substrate-binding protein	#N/A	#N/A	#N/A	NZ_AJLK01000141.1	5502	4390
	F. muscicola	1387_s1i	i	5092482	5091777	+	1.4876	TACCACCAGGGTTAAGCAGTACACAGCGATTTTTGTTAATTGTATGTATTA	FisPCC7414_5732	UYI_RS0122505	WP_016868937.1	ABC transporter substrate-binding protein	#N/A	#N/A	#N/A	NZ_AJLK01000141.1	5502	4390
	F. thermalis	1387_s2a	a	290369	290742	+	0.1474	GGTTGATTTTAGCTTCGCCAGTAGTACCAAATAAATGCCAATTTAAAGGAA	Fischerella_sp._PCC7521_561	UYK_RS0116820	WP_009459145.1	ABC transporter substrate-binding protein	NZ_AJLL01000078.1	34856	34806	NZ_AJLL01000131.1	227	27
	F. muscicola	1387_s2i	i	5092779	5091777	+	1.7074	CTTGGGGCAATATGCTTTCCCTGGCAACTAATGCTTCTATCCTGGTACTGC	FisPCC7414_5732	UYI_RS0122505	WP_016868937.1	ABC transporter substrate-binding protein	#N/A	#N/A	#N/A	NZ_AJLK01000141.1	5502	4390
	F. thermalis	1387_s3a	a	290129	290742	+	1.8155	CTGGTGGTAATACTGCACCCAAGGTGACTAATAAATATATGCTGGGAAACG	Fischerella_sp._PCC7521_561	UYK_RS0116820	WP_009459145.1	ABC transporter substrate-binding protein	NZ_AJLL01000078.1	35096	35046	NZ_AJLL01000131.1	227	27
1394	F. muscicola	1394_o3g	ga	1431350	1430826	-	2.308	GAGGAGTCTGTGCTGCCCAGAGTTGGCTTCGTTCCGGTGTACTCTGGATTA	FisPCC7414_2019	UYI_RS0112600	WP_016867024.1	glycosyl transferase	#N/A	#N/A	#N/A	NZ_AJLK01000085.1	88409	87453
	F. thermalis	1394_o3g	ga	2825656	2826246	+	1.5807	GGGGAGTTTGTGCTGCCCACAGCTGGCTTCGTTCTGGTGTACTCTGAATTA	Fischerella_sp._PCC7521_3068	UYK_RS0110980	WP_009459435.1	glycosyl transferase	NZ_AJLL01000048.1	47127	47077	NZ_AJLL01000048.1	46487	45531
	F. thermalis	1394_s1g	gi	2826246	2826246	+	-0.648	GTCCCTATCTTCCCCTAAAATAGGGAGCGAGTAGGCGTACATTAAATATTA	Fischerella_sp._PCC7521_3068	UYK_RS0110980	WP_009459435.1	glycosyl transferase	NZ_AJLL01000048.1	46537	46487	NZ_AJLL01000048.1	46487	45531
	F. thermalis	1394_s1i	gi	2826246	2826246	+	-0.648	GTCCCTATCTTCCCCTAAAATAGGGAGCGAGTAGGCGTACATTAAATATTA	Fischerella_sp._PCC7521_3068	UYK_RS0110980	WP_009459435.1	glycosyl transferase	NZ_AJLL01000048.1	46537	46487	NZ_AJLL01000048.1	46487	45531
	F. thermalis	1394_s2g	ga	2826008	2826246	+	0.6171	AATCTGATCTGATGCTTGTGCAGCTAACAGCGTCCAAGCAATAATTGGTTG	Fischerella_sp._PCC7521_3068	UYK_RS0110980	WP_009459435.1	glycosyl transferase	NZ_AJLL01000048.1	46775	46725	NZ_AJLL01000048.1	46487	45531
	F. muscicola	1394_s4g	g	1431764	1430826	-	0.843	CAGCAAAGGACATCTTGACAATTGACAACCGAACAAGGAAAGAATAAATAA	FisPCC7414_2019	UYI_RS0112600	WP_016867024.1	glycosyl transferase	#N/A	#N/A	#N/A	NZ_AJLK01000085.1	88409	87453
1397	F. muscicola	1397_o1i	i	6553523	6553706	-	2.1121	CGATCGCATCTACTGTTGTCTATGCCCATCCAAGTTGGTATGCTGCCCAAG	FisPCC7414_7212	-	WP_016867823.1	peptidase S15	#N/A	#N/A	#N/A	NZ_AJLK01000110.1	48405	50033
	F. thermalis	1397_o1i	i	4934582	4934780	-	0.6453	TTGTCTATGCCCATCCACGTTGGTACGCTGCCCAAGGTTATATTGTGGTGA	Fischerella_sp._PCC7521_5094	-	WP_016872051.1	peptidase S15	NZ_AJLL01000097.1	583	633	NZ_AJLL01000097.1	435	2063
	F. muscicola	1397_o2i	gi	6552936	6553706	-	0.5326	TTTCATATCGGGGGATGGTTTGATACATATTTGCGTGGTACCCTGAATTTA	FisPCC7414_7212	-	WP_016867823.1	peptidase S15	#N/A	#N/A	#N/A	NZ_AJLK01000110.1	48405	50033
	F. thermalis	1397_o2i	i	4934010	4934780	-	-0.0098	TTTCATATCGGGGGATGGTTTGATACATATTTGCGTGGTACCCTGAATTTA	Fischerella_sp._PCC7521_5094	-	WP_016872051.1	peptidase S15	NZ_AJLL01000097.1	1155	1205	NZ_AJLL01000097.1	435	2063
	F. muscicola	1397_o3i	gi	6552296	6553706	-	3.6516	GAAAAGTATATAACTTGACACAAGGCTATCTACGTTGTCAAGATGGAATGA	FisPCC7414_7212	-	WP_016867823.1	peptidase S15	#N/A	#N/A	#N/A	NZ_AJLK01000110.1	48405	50033
	F. thermalis	1397_o3i	i	4933370	4934780	-	1.3413	GAAAAGTGTATAACTTGACACAAGGTTATCTACGTTGTCAAGATGGTATGA	Fischerella_sp._PCC7521_5094	-	WP_016872051.1	peptidase S15	NZ_AJLL01000097.1	1795	1845	NZ_AJLL01000097.1	435	2063
	F. thermalis	1397_s1a	ga	4934161	4934780	+	-0.2203	AGTAAGCATCGGGTTGGGAGTGTTCTACCCACTCGTGATAAAAAGAATCTG	Fischerella_sp._PCC7521_5094	-	WP_016872051.1	peptidase S15	NZ_AJLL01000097.1	1104	1054	NZ_AJLL01000097.1	435	2063
	F. thermalis	1397_s1g	ga	4934998	4934780	-	-1.2457	CACTCTTCTACTATTAAGTCAACAAAATACTCTCCAACTACAATACTGTCA	Fischerella_sp._PCC7521_5094	-	WP_016872051.1	peptidase S15	NZ_AJLL01000097.1	167	217	NZ_AJLL01000097.1	435	2063
	F. muscicola	1397_s2a	a	6552177	6553706	+	-0.9169	CAACTGATTGTTAATGTCATAATTTCTGCTTCCATACCCATAATTGAATTA	FisPCC7414_7212	-	WP_016867823.1	peptidase S15	#N/A	#N/A	#N/A	NZ_AJLK01000110.1	48405	50033
	F. thermalis	1397_s4i	gi	4933241	4934780	-	-0.9662	GTGCGTCTTGTTTTCCAGCCTATGCAATTAACTTTGGTAATAATTCAAGTA	Fischerella_sp._PCC7521_5094	-	WP_016872051.1	peptidase S15	NZ_AJLL01000097.1	1924	1974	NZ_AJLL01000097.1	435	2063
1421	F. muscicola	1421_o1g	gi	3893491	3893748	+	Inf	CCTGACAAAAGAACTTGATGATGCTAAGCAAGCTGCTGTACAACTTGCACA	FisPCC7414_4558	UYI_RS0114725	WP_016867409.1	branched chain amino acid aminotransferase	#N/A	#N/A	#N/A	NZ_AJLK01000100.1	1144	236
	F. thermalis	1421_o1g	gi	3302846	3302589	-	1.8542	CTTAACAACAGAACTTGACGAAGCCAAGCAAGCTGCTGTACAACTGGCACA	Fischerella_sp._PCC7521_3499	UYK_RS0101080	WP_009455246.1	branched chain amino acid aminotransferase	NZ_AJLL01000005.1	226787	226737	NZ_AJLL01000005.1	226480	225572
	F. muscicola	1421_o2g	gi	3893414	3893748	+	2.9486	CAAAATCAAAAAAAATTACAATCCCAAATAAGTGAGTTGCAATCAGCCTTA	FisPCC7414_4558	UYI_RS0114725	WP_016867409.1	branched chain amino acid aminotransferase	#N/A	#N/A	#N/A	NZ_AJLK01000100.1	1144	236
	F. thermalis	1421_o2g	gi	3302923	3302589	-	0.7549	CAAAATCAAAAAAATCTCCAATCCCGAATTAGTGAGTTACAATCGGTCTTA	Fischerella_sp._PCC7521_3499	UYK_RS0101080	WP_009455246.1	branched chain amino acid aminotransferase	NZ_AJLL01000005.1	226864	226814	NZ_AJLL01000005.1	226480	225572
	F. muscicola	1421_s1a	a	3894278	3893748	-	1.4747	ATACCAGAGGCTTCACTGACTTTCCCCTGGGAATTCATTAAAATTGCTTCA	FisPCC7414_4558	UYI_RS0114725	WP_016867409.1	branched chain amino acid aminotransferase	#N/A	#N/A	#N/A	NZ_AJLK01000100.1	1144	236
	F. muscicola	1421_s1i	i	3894621	3893748	+	0.3521	TCGCTGAAAAACTGAGAGAAAAATTAATAGCAATTACAGAAAATAGAGATC	FisPCC7414_4558	UYI_RS0114725	WP_016867409.1	branched chain amino acid aminotransferase	#N/A	#N/A	#N/A	NZ_AJLK01000100.1	1144	236
1427	F. muscicola	1427_o1g	g	1611906	1611933	+	3.1335	GTCAACATTACTTCTATCAAATTTAGTAGGAGCGTGGTAAGGTTTTAAATC	FisPCC7414_2215	UYI_RS0113420	WP_016867173.1	hypothetical protein	#N/A	#N/A	#N/A	NZ_AJLK01000087.1	67938	71048
	F. thermalis	1427_o1g	g	3133968	3133995	+	0.9579	GTCAAGTTTACTTCTATTAAATCTAGTAGGAGCGTGGTAAGGTTTTAAATC	Fischerella_sp._PCC7521_3358	UYK_RS0100455	WP_009459623.1	hypothetical protein	NZ_AJLL01000005.1	57809	57859	NZ_AJLL01000005.1	57886	61008
	F. muscicola	1427_o2g	ga	1611511	1611933	+	2.4264	TCAAAGTTTTCCGAGTCTTCCAGGTCATCATAATATGTATAATCACCAATG	FisPCC7414_2215	UYI_RS0113420	WP_016867173.1	hypothetical protein	#N/A	#N/A	#N/A	NZ_AJLK01000087.1	67938	71048
	F. thermalis	1427_o2g	ga	3133572	3133995	+	-0.1774	TCAAAGTTTTCCGAGTCTTCCAGGTCATCGTAATATGTATAATCACCAATG	Fischerella_sp._PCC7521_3358	UYK_RS0100455	WP_009459623.1	hypothetical protein	NZ_AJLL01000005.1	57413	57463	NZ_AJLL01000005.1	57886	61008
	F. muscicola	1427_o5i	gi	1614960	1611933	+	1.8703	TTGCAGTTTGGCATCAACGAGATCAGCTGATGTCAGTTAATATGACAGATG	FisPCC7414_2215	UYI_RS0113420	WP_016867173.1	hypothetical protein	#N/A	#N/A	#N/A	NZ_AJLK01000087.1	67938	71048
	F. thermalis	1427_o5i	gi	3137022	3133995	+	0.3502	TTGCAGTTTGGCATCAACGAGACCAGCTGATGTCAGCTAATATAAGAGATG	Fischerella_sp._PCC7521_3358	UYK_RS0100455	WP_009459623.1	hypothetical protein	NZ_AJLL01000005.1	60863	60913	NZ_AJLL01000005.1	57886	61008
	F. muscicola	1427_s1a	ga	1612342	1611933	-	0.7472	GCCAAAAACCCACAGCTTCGCCATTTTCAGCAATGCTAATATCTTCAGGTA	FisPCC7414_2215	UYI_RS0113420	WP_016867173.1	hypothetical protein	#N/A	#N/A	#N/A	NZ_AJLK01000087.1	67938	71048
	F. muscicola	1427_s1i	i	1612341	1611933	+	-0.2707	GAGTCAGTCTCCGTGTGTGGCAGCAAGTCGCTCAACGCTATAATCAAGCCA	FisPCC7414_2215	UYI_RS0113420	WP_016867173.1	hypothetical protein	#N/A	#N/A	#N/A	NZ_AJLK01000087.1	67938	71048
	F. muscicola	1427_s2a	ga	1612544	1611933	-	1.7254	AATGTGCGTTTAGCGATCGCGATCGCATTTAAGTCTGGTATCATTTGACGA	FisPCC7414_2215	UYI_RS0113420	WP_016867173.1	hypothetical protein	#N/A	#N/A	#N/A	NZ_AJLK01000087.1	67938	71048
	F. thermalis	1427_s2i	i	3135362	3133995	+	0.417	CGAGTTAAATTATTAAAATCATTTCAGCAATTAGTTGCTAATATATTAACA	Fischerella_sp._PCC7521_3358	UYK_RS0100455	WP_009459623.1	hypothetical protein	NZ_AJLL01000005.1	59203	59253	NZ_AJLL01000005.1	57886	61008
	F. muscicola	1427_s3a	a	1613656	1611933	-	1.422	CAGTATCGTATTCTGACACTTTTTGATTAATATATGTGATAAAATTAGCTG	FisPCC7414_2215	UYI_RS0113420	WP_016867173.1	hypothetical protein	#N/A	#N/A	#N/A	NZ_AJLK01000087.1	67938	71048
	F. muscicola	1427_s3i	i	1613362	1611933	+	-0.101	AGTTATTGCTCAAGATGCCGATTTATCTGATATTTCTTTAGAATATTTACA	FisPCC7414_2215	UYI_RS0113420	WP_016867173.1	hypothetical protein	#N/A	#N/A	#N/A	NZ_AJLK01000087.1	67938	71048
	F. muscicola	1427_s4a	a	1614973	1611933	-	0.4156	GCACAGATAAATGTTCTTTAGTATGTGTAGATATGTGCCACAATATGTCTG	FisPCC7414_2215	UYI_RS0113420	WP_016867173.1	hypothetical protein	#N/A	#N/A	#N/A	NZ_AJLK01000087.1	67938	71048
	F. thermalis	1427_s4i	gi	3136562	3133995	+	1.503	GTTACTCCCCAACTTAAATTACTAGATGACCAAGGGTATTATGGACAATTG	Fischerella_sp._PCC7521_3358	UYK_RS0100455	WP_009459623.1	hypothetical protein	NZ_AJLL01000005.1	60403	60453	NZ_AJLL01000005.1	57886	61008
1445	F. muscicola	1445_o1a	a	1799609	1799308	-	0.5199	CATCGCCACTAAATAAAACAACTCGGTCATATTGGTCTACTGTATTAAACA	FisPCC7414_2424	-	WP_009454098.1	NYN domain-containing protein	NZ_AJLK01000057.1	24512	24462	NZ_AJLK01000119.1	18392	17883
	F. thermalis	1445_o1a	a	5271469	5271770	+	Inf	CATCTCCACTAAATAAAACAACTCGGTCATATTGATCTACTGTATTAAACA	Fischerella_sp._PCC7521_5371	-	WP_009454098.1	NYN domain-containing protein	NZ_AJLL01000090.1	4074	4024	NZ_AJLL01000090.1	3723	4232
	F. muscicola	1445_o2g	ga	1798517	1799308	+	-2.706	CTTGAGGTTTGATTGGCAGCTGAGACATCTTTTTTAGCTAATGTATATATA	FisPCC7414_2424	-	WP_009454098.1	NYN domain-containing protein	NZ_AJLK01000057.1	24512	24462	NZ_AJLK01000119.1	18392	17883
	F. thermalis	1445_o2g	ga	5272562	5271770	-	-1.1159	CTTGAGGTTTGATTAGCAGCTGAGACATCTTTTTTAGCTAATGTATATATA	Fischerella_sp._PCC7521_5371	-	WP_009454098.1	NYN domain-containing protein	NZ_AJLL01000090.1	2881	2931	NZ_AJLL01000090.1	3723	4232
	F. thermalis	1445_s1g	g	5271837	5271770	-	-0.4378	GACATTATAATTTATAGATAATAGCAAGTCTTTCATTTTATAATTGCTATA	Fischerella_sp._PCC7521_5371	-	WP_009454098.1	NYN domain-containing protein	NZ_AJLL01000090.1	3606	3656	NZ_AJLL01000090.1	3723	4232
1472	F. muscicola	1472_o1i	gi	2607381	2607746	-	1.0365	CAAATCCCTGATTTTAGCAATCTTGCTGATAATGAAAGTAAAATAAGTTTC	FisPCC7414_3206	UYI_RS0101290	WP_016864887.1	hypothetical protein	NZ_AJLK01000057.1	24512	24462	NZ_AJLK01000010.1	7383	8213
	F. thermalis	1472_o1i	gi	4593495	4593860	-	0.7349	CAAATTCCTGATTTTAGCAATCTTGCTGATAATAAAAGTAAAATAAGTTTC	Fischerella_sp._PCC7521_4778	UYK_RS0121695	WP_009756864.1	hypothetical protein	NZ_AJLL01000100.1	91136	91186	NZ_AJLL01000100.1	91453	91587
	F. muscicola	1472_o3i	gi	2607247	2607746	-	2.3053	TAATCGCTTTATCTGGGTGGCTTTAATTGCAATTGGTTTAACATTGGTGAG	FisPCC7414_3206	UYI_RS0101290	WP_016864887.1	hypothetical protein	NZ_AJLK01000057.1	24512	24462	NZ_AJLK01000010.1	7383	8213
	F. thermalis	1472_o3i	gi	4593361	4593860	-	1.8717	TAATCGCTTTATCTGGGTGGCTTTAATTGCAATTGGTTTAACATTGGTAAG	Fischerella_sp._PCC7521_4778	UYK_RS0121695	WP_009756864.1	hypothetical protein	NZ_AJLL01000100.1	91270	91320	NZ_AJLL01000100.1	91453	91587
	F. muscicola	1472_s1g	gi	2608555	2607746	-	-0.1214	TAGTCTCCAGTGTTGCCGCTGATGATAACGGACAAGCTTATAATATCAACG	FisPCC7414_3206	UYI_RS0101290	WP_016864887.1	hypothetical protein	NZ_AJLK01000057.1	24512	24462	NZ_AJLK01000010.1	7383	8213
	F. thermalis	1472_s2i	gi	4593410	4593860	-	-1.4916	AGCCTGCTGAGCGAGAATTAGTTGACCTCAGTCAGGTCAATACTAAAGATA	Fischerella_sp._PCC7521_4778	UYK_RS0121695	WP_009756864.1	hypothetical protein	NZ_AJLL01000100.1	91221	91271	NZ_AJLL01000100.1	91453	91587
1517	F. muscicola	1517_o1a	ai	714715	714707	-	2.2594	TGTGTAAGATGCTGACTCAAACCTTGCATTTGTCGTGTTAGTTTGGTCAGG	FisPCC7414_1313	UYI_RS0104980	WP_026085746.1	nuclease	NZ_AJLK01000057.1	24512	24462	NZ_AJLK01000033.1	75945	77159
	F. thermalis	1517_o1a	a	684427	684435	+	2.4323	TGTGTAAGATGCTGACTCAAACCTTGCATTTGTCGTGTTAGTTTGGTCAGG	Fischerella_sp._PCC7521_967	UYK_RS0115065	WP_016871688.1	nuclease	NZ_AJLL01000069.1	46448	46398	NZ_AJLL01000141.1	244	50
	F. muscicola	1517_o1g	gi	713832	714707	+	0.3266	CCAATCCCAGAGTATCAGTTTTTGATGTTCAATTCGGCTATATTGATGAAA	FisPCC7414_1313	UYI_RS0104980	WP_026085746.1	nuclease	NZ_AJLK01000057.1	24512	24462	NZ_AJLK01000033.1	75945	77159
	F. thermalis	1517_o1g	gi	685321	684435	-	-0.2241	CCAACCCCAGGGTATCAGTTTTTGATGTTCAATTTGGCTATATTGATGAAA	Fischerella_sp._PCC7521_967	UYK_RS0115065	WP_016871688.1	nuclease	NZ_AJLL01000069.1	45454	45504	NZ_AJLL01000141.1	244	50
	F. muscicola	1517_o1i	i	714804	714707	+	-0.6124	GCATCTTACACAAGAAGCTGCTGCTAGTCGCCAACGTTTAGAATTAGCTCA	FisPCC7414_1313	UYI_RS0104980	WP_026085746.1	nuclease	NZ_AJLK01000057.1	24512	24462	NZ_AJLK01000033.1	75945	77159
	F. thermalis	1517_o1i	i	684338	684435	-	-1.3214	GCATCTTACACAAGAAGCTGCTGCTAGTCGCCAACGTTTAGAATTAGCTCA	Fischerella_sp._PCC7521_967	UYK_RS0115065	WP_016871688.1	nuclease	NZ_AJLL01000069.1	46437	46487	NZ_AJLL01000141.1	244	50
	F. muscicola	1517_o2i	gi	715618	714707	+	0.1654	CCAGGACAACGTGGCCCCCTGTGGCGTAGTAATGCCCGTATTCTAGACTTA	FisPCC7414_1313	UYI_RS0104980	WP_026085746.1	nuclease	NZ_AJLK01000057.1	24512	24462	NZ_AJLK01000033.1	75945	77159
	F. thermalis	1517_o2i	i	683473	684435	-	0.9308	CCAGGACAACGTGGTCCCCTGTGGCGTAGTAATGCCCGTATCCTAGACTTA	Fischerella_sp._PCC7521_967	UYK_RS0115065	WP_016871688.1	nuclease	NZ_AJLL01000069.1	47302	47352	NZ_AJLL01000141.1	244	50
	F. muscicola	1517_o3a	ga	715330	714707	-	1.344	GCATCCCGCATTTGCCGCCAAGCTTGCAGGATCGGGGGTAAGATGCGATCG	FisPCC7414_1313	UYI_RS0104980	WP_026085746.1	nuclease	NZ_AJLK01000057.1	24512	24462	NZ_AJLK01000033.1	75945	77159
	F. thermalis	1517_o3a	a	683761	684435	+	0.3449	GCATCCCGCATTTGTCGCCAAGCTTGCAGGATTGGGGGTAAAATGCGATCG	Fischerella_sp._PCC7521_967	UYK_RS0115065	WP_016871688.1	nuclease	NZ_AJLL01000069.1	47114	47064	NZ_AJLL01000141.1	244	50
	F. thermalis	1517_s2a	a	683826	684435	+	0.1874	TAATTGTTCTAAAAACCAGTATATTAACGAACCATCGACCATTGCGAGGGT	Fischerella_sp._PCC7521_967	UYK_RS0115065	WP_016871688.1	nuclease	NZ_AJLL01000069.1	47049	46999	NZ_AJLL01000141.1	244	50
	F. muscicola	1517_s4a	ga	715600	714707	-	-0.1109	ACATAACAAAAGTAAATCTGTAAGTCTTCGTATAAGTCTAGAATACGGGCA	FisPCC7414_1313	UYI_RS0104980	WP_026085746.1	nuclease	NZ_AJLK01000057.1	24512	24462	NZ_AJLK01000033.1	75945	77159
1521	F. muscicola	1521_o5a	a	6082306	6084279	+	2.9911	TTGATTGGTAGAGTTTGTATTACTTCTAACCAACTATTGCTATTACCATTG	FisPCC7414_6734	-	WP_016870323.1	competence protein	NZ_AJLK01000057.1	24512	24462	NZ_AJLK01000189.1	95044	94868
	F. thermalis	1521_o5a	a	1406309	1404513	-	0.7261	TTGATTGGTAGAGCTTGCATTACTTCTAACCAACTATTACTATTGCCATTG	Fischerella_sp._PCC7521_1681	UYK_RS0104880	WP_009458154.1	competence protein	NZ_AJLL01000022.1	3552	3502	NZ_AJLL01000022.1	1706	4039
	F. muscicola	1521_o5i	i	6083462	6084279	-	1.015	ATATCTCCAACAGGAAGGGGCGTTTGCTGGTTTGGTGGGACGATTAGTAAA	FisPCC7414_6734	-	WP_016870323.1	competence protein	NZ_AJLK01000057.1	24512	24462	NZ_AJLK01000189.1	95044	94868
	F. thermalis	1521_o5i	i	1405153	1404513	+	0.5661	ATATCTCCAACAGGAAGGAGCGTTTGCTGGTTTAGTGGGACGATTAGTAAA	Fischerella_sp._PCC7521_1681	UYK_RS0104880	WP_009458154.1	competence protein	NZ_AJLL01000022.1	2296	2346	NZ_AJLL01000022.1	1706	4039
	F. muscicola	1521_o6a	a	6081868	6084279	+	0.1104	CTTTGAGGGGTCCATTGAATTGCCCCATCTTTTCCTGTAAAGTATAGTTTG	FisPCC7414_6734	-	WP_016870323.1	competence protein	NZ_AJLK01000057.1	24512	24462	NZ_AJLK01000189.1	95044	94868
	F. thermalis	1521_o6a	a	1406750	1404513	-	Inf	TCTCTTTGAGGAGTCCATTGAATTGCCCCATCTTTTCCTGTAAAGTATAGT	Fischerella_sp._PCC7521_1681	UYK_RS0104880	WP_009458154.1	competence protein	NZ_AJLL01000022.1	3993	3943	NZ_AJLL01000022.1	1706	4039
	F. thermalis	1521_s1a	a	1404532	1404513	-	-0.5729	AAGGAATTGCTGTAAACAACAACCCAAGAATATAGGCTAGACAAATAATTA	Fischerella_sp._PCC7521_1681	UYK_RS0104880	WP_009458154.1	competence protein	NZ_AJLL01000022.1	1775	1725	NZ_AJLL01000022.1	1706	4039
	F. thermalis	1521_s1g	g	1404472	1404513	+	0.3085	AGTATTACAAGTCCACATCAGTGGACTTTTTTACATCTATACTTAGTTTCA	Fischerella_sp._PCC7521_1681	UYK_RS0104880	WP_009458154.1	competence protein	NZ_AJLL01000022.1	1615	1665	NZ_AJLL01000022.1	1706	4039
	F. muscicola	1521_s1i	i	6084145	6084279	-	0.8275	AGTATTACAAGTCCACATAAGTGGACTTTTTTACATTTATACTTAGTTTCA	FisPCC7414_6734	-	WP_016870323.1	competence protein	NZ_AJLK01000057.1	24512	24462	NZ_AJLK01000189.1	95044	94868
	F. muscicola	1521_s2a	a	6083330	6084279	+	0.9422	GAGCTAAACCAGCTTGGACAAAAGTATCACGGGTATTGTAAGGTAAATCAA	FisPCC7414_6734	-	WP_016870323.1	competence protein	NZ_AJLK01000057.1	24512	24462	NZ_AJLK01000189.1	95044	94868
	F. thermalis	1521_s2g	gi	1404381	1404513	+	-0.0521	GTGCGCTTTGTTTAATGCTTGTTCATGCCTTACTAGGATTACATTTAGGTA	Fischerella_sp._PCC7521_1681	UYK_RS0104880	WP_009458154.1	competence protein	NZ_AJLL01000022.1	1524	1574	NZ_AJLL01000022.1	1706	4039
	F. thermalis	1521_s2i	i	1404623	1404513	+	0.9178	GCAATTCCTTGGGGCGGAGTTTGGATGCTGCTTTTAGGTATAGTAGGAGCA	Fischerella_sp._PCC7521_1681	UYK_RS0104880	WP_009458154.1	competence protein	NZ_AJLL01000022.1	1766	1816	NZ_AJLL01000022.1	1706	4039
	F. muscicola	1521_s3a	a	6082610	6084279	+	0.5164	GCCACCAACTTGTTACCCAAACCAAAATAATTAGTATATAAATAGTAAGTA	FisPCC7414_6734	-	WP_016870323.1	competence protein	NZ_AJLK01000057.1	24512	24462	NZ_AJLK01000189.1	95044	94868
	F. muscicola	1521_s3g	gi	6084289	6084279	-	1.3183	ATTTGGTGGTAATAAACCTGGTTTACGCGCACTTCATGCATACTTGGGTAG	FisPCC7414_6734	-	WP_016870323.1	competence protein	NZ_AJLK01000057.1	24512	24462	NZ_AJLK01000189.1	95044	94868
	F. thermalis	1521_s3i	i	1404869	1404513	+	0.2538	AGTAGTAATCAAGAACAACTTTTGATTGTTCGGGGTGAGATAATCAGTACA	Fischerella_sp._PCC7521_1681	UYK_RS0104880	WP_009458154.1	competence protein	NZ_AJLL01000022.1	2012	2062	NZ_AJLL01000022.1	1706	4039
	F. thermalis	1521_s4a	a	1406234	1404513	-	0.1208	CAGTCAATTTGATTGACTCCCTGTTGTTGTAGAAATGGTAATATTGTAAAG	Fischerella_sp._PCC7521_1681	UYK_RS0104880	WP_009458154.1	competence protein	NZ_AJLL01000022.1	3477	3427	NZ_AJLL01000022.1	1706	4039
	F. thermalis	1521_s4g	gi	1404220	1404513	+	1.7827	GTTATCCCTGGTGATGCAACATCAGCCAATTTTTCAAAGTCCTCACTTTTG	Fischerella_sp._PCC7521_1681	UYK_RS0104880	WP_009458154.1	competence protein	NZ_AJLL01000022.1	1363	1413	NZ_AJLL01000022.1	1706	4039
	F. thermalis	1521_s4i	i	1405033	1404513	+	0.8581	GTATGTAACAGTACCAATACTTCAGGCTACCGGATTGTATCCTGGTCAGGA	Fischerella_sp._PCC7521_1681	UYK_RS0104880	WP_009458154.1	competence protein	NZ_AJLL01000022.1	2176	2226	NZ_AJLL01000022.1	1706	4039
	F. muscicola	1521_s5g	gi	6084435	6084279	-	-0.2111	ATGTTTTTATTTATGGCGTTAGGTTACACCGGAGGAGTATTATCCCTGGTG	FisPCC7414_6734	-	WP_016870323.1	competence protein	NZ_AJLK01000057.1	24512	24462	NZ_AJLK01000189.1	95044	94868
	F. muscicola	1521_s6i	i	6083164	6084279	-	0.9963	GGCTTGAAAAAATCAACGCAAATTACCCTGGGTAGTTTAGCTTTAATTCTA	FisPCC7414_6734	-	WP_016870323.1	competence protein	NZ_AJLK01000057.1	24512	24462	NZ_AJLK01000189.1	95044	94868
	F. thermalis	1521_s7i	i	1405927	1404513	+	9	TCCCGATGCTGGGAGTACTTTAGCTGGATTATTAAACTACCCTAGTGATTG	Fischerella_sp._PCC7521_1681	UYK_RS0104880	WP_009458154.1	competence protein	NZ_AJLL01000022.1	3070	3120	NZ_AJLL01000022.1	1706	4039
	F. thermalis	1521_s8i	i	1406250	1404513	+	-0.3721	CACTTATTAATAGTGGATATGAAGGAACAGGACGCTTTACAATATTACCAT	Fischerella_sp._PCC7521_1681	UYK_RS0104880	WP_009458154.1	competence protein	NZ_AJLL01000022.1	3393	3443	NZ_AJLL01000022.1	1706	4039
1537	F. muscicola	1537_o1a	a	850346	850712	+	2.3132	AATTAATTTAAAAGATTCAACTACTGAACTTGTAGAACTATGATAAATAAA	FisPCC7414_1446	UYI_RS0105600	WP_026085763.1	alginate O-acetyltransferase	NZ_AJLK01000057.1	24512	24462	NZ_AJLK01000038.1	2459	963
	F. thermalis	1537_o1a	a	3287058	3287424	+	2.3407	AATTAATTTAAAAGAATCAAATACTGAACTTATAGAAGTATGATAGGTAAA	Fischerella_sp._PCC7521_3486	UYK_RS0101020	WP_026086319.1	alginate O-acetyltransferase	NZ_AJLL01000005.1	210899	210949	NZ_AJLL01000005.1	211315	209819
	F. muscicola	1537_o2a	a	849938	850712	+	-1.3873	AAGTAAAGCAGTACCACGGGCGATATCTACATAACCGCTAAAATCTAAATA	FisPCC7414_1446	UYI_RS0105600	WP_026085763.1	alginate O-acetyltransferase	NZ_AJLK01000057.1	24512	24462	NZ_AJLK01000038.1	2459	963
	F. thermalis	1537_o2a	a	3286650	3287424	+	0.1403	AAGTAAAGCAGTGCCACGGGCAATATCTACATAACCACTAAAATCTAAATA	Fischerella_sp._PCC7521_3486	UYK_RS0101020	WP_026086319.1	alginate O-acetyltransferase	NZ_AJLL01000005.1	210491	210541	NZ_AJLL01000005.1	211315	209819
	F. muscicola	1537_s1i	i	849962	850712	-	-1.3915	TGTGTTTCGGAAATTTGCAACGGGCAGGTAGTACTGATTTATGGTTGGCAA	FisPCC7414_1446	UYI_RS0105600	WP_026085763.1	alginate O-acetyltransferase	NZ_AJLK01000057.1	24512	24462	NZ_AJLK01000038.1	2459	963
	F. muscicola	1537_s2i	gi	849226	850712	-	-0.5251	CTTTTACGCTGTCTGGATACTAGCTCCAGAAGGGAGTTTACCATATATTTA	FisPCC7414_1446	UYI_RS0105600	WP_026085763.1	alginate O-acetyltransferase	NZ_AJLK01000057.1	24512	24462	NZ_AJLK01000038.1	2459	963
1555	F. muscicola	1555_o1g	ga	2967096	2967372	+	-0.5776	AATAGCATAAAGCACCAACTACAAACTGGTTGCATTGTAAAATTCTTTTCG	FisPCC7414_3604	UYI_RS0110335	WP_016866588.1	hypothetical protein	NZ_AJLK01000057.1	24512	24462	NZ_AJLK01000072.1	25063	25737
	F. thermalis	1555_o1g	g	3467599	3467394	-	0.6538	AATAGCATAAAACCCCAACTACAAACTGGTTGCATTGTAAGATTGTTTTTA	Fischerella_sp._PCC7521_3672	UYK_RS0101880	WP_009455405.1	hypothetical protein	NZ_AJLL01000008.1	35376	35326	NZ_AJLL01000008.1	35121	34447
	F. muscicola	1555_o1i	i	2967832	2967372	+	0.5029	CTGCACTGTATGGATGGCGGGTATTACTGCTGAAACTTTAGTATACGAAAA	FisPCC7414_3604	UYI_RS0110335	WP_016866588.1	hypothetical protein	NZ_AJLK01000057.1	24512	24462	NZ_AJLK01000072.1	25063	25737
	F. thermalis	1555_o1i	i	3466934	3467394	-	0.1115	CTGTACTGTATGGATGGCGGGTATTACTGCTGAAACTTTAGTATATGAAAA	Fischerella_sp._PCC7521_3672	UYK_RS0101880	WP_009455405.1	hypothetical protein	NZ_AJLL01000008.1	34711	34661	NZ_AJLL01000008.1	35121	34447
	F. muscicola	1555_o2i	i	2968019	2967372	+	Inf	GCTTATCAAGCTTTGGTAGATGCGATGCGACAGAAGGCTACAGTAGCAGAA	FisPCC7414_3604	UYI_RS0110335	WP_016866588.1	hypothetical protein	NZ_AJLK01000057.1	24512	24462	NZ_AJLK01000072.1	25063	25737
	F. thermalis	1555_o2i	i	3466747	3467394	-	2.2151	GCTTATCAAGCTTTGGTAGATGCGATGCGACAGAAGGCTACAGTAGCAGAA	Fischerella_sp._PCC7521_3672	UYK_RS0101880	WP_009455405.1	hypothetical protein	NZ_AJLL01000008.1	34524	34474	NZ_AJLL01000008.1	35121	34447
	F. muscicola	1555_o3g	ga	2966709	2967372	+	2.4971	TTACTCCCCTACACCCCTGTTTTAAGTTCAGACTGATGTAAAATCAAACGA	FisPCC7414_3604	UYI_RS0110335	WP_016866588.1	hypothetical protein	NZ_AJLK01000057.1	24512	24462	NZ_AJLK01000072.1	25063	25737
	F. thermalis	1555_o3g	ga	3467986	3467394	-	1.2094	TTACTCCCCTACATCCCTTTTTTGAGTTCAGACTGATGTAAAATCAAACGA	Fischerella_sp._PCC7521_3672	UYK_RS0101880	WP_009455405.1	hypothetical protein	NZ_AJLL01000008.1	35763	35713	NZ_AJLL01000008.1	35121	34447
	F. muscicola	1555_s2g	ga	2966991	2967372	+	-0.3629	TTAGAGATGATATGTTCGGGTTTTTGATTAAAAAGATTAGTATAAAAACTA	FisPCC7414_3604	UYI_RS0110335	WP_016866588.1	hypothetical protein	NZ_AJLK01000057.1	24512	24462	NZ_AJLK01000072.1	25063	25737
	F. thermalis	1555_s4g	g	3468175	3467394	-	0.8529	ATACAAATCTTATGATCTTTTCCACGAAATAAATTCGTGTACATTAGGGTA	Fischerella_sp._PCC7521_3672	UYK_RS0101880	WP_009455405.1	hypothetical protein	NZ_AJLL01000008.1	35952	35902	NZ_AJLL01000008.1	35121	34447
1563	F. muscicola	1563_o1a	a	6712704	6711837	-	0.3297	AACACTACGAATGATTGAGTGGGGAGGAACAGCCCCTGGTATAATAGTGGT	FisPCC7414_7405	UYI_RS0116040	WP_016867660.1	N-acetylmuramoyl-L-alanine amidase	NZ_AJLK01000057.1	24512	24462	NZ_AJLK01000109.1	77588	75807
	F. thermalis	1563_o1a	a	3423785	3424676	+	0.2376	AACACTACGAATGATTGAGTGGGGAGGAACAGCCCCTGGTATAATAGTGGT	Fischerella_sp._PCC7521_3627	UYK_RS0101685	WP_016870793.1	N-acetylmuramoyl-L-alanine amidase	NZ_AJLL01000007.1	64442	64492	NZ_AJLL01000007.1	65383	63578
Fig. 4D	F. muscicola	1563_o1i	i	6711875	6711837	+	-1.5975	TTGTGAATCTTAATGTATTTTGGCGTGAAATCACTTTTAGGATTTTTAATA	FisPCC7414_7405	UYI_RS0116040	WP_016867660.1	N-acetylmuramoyl-L-alanine amidase	NZ_AJLK01000057.1	24512	24462	NZ_AJLK01000109.1	77588	75807
Fig. 4D	F. thermalis	1563_o1i	i	3424638	3424676	-	-2.4729	TTGTGAATCTTAATGTATTTTGGCGTGAAATCACTTTTAGGATTTTTAATA	Fischerella_sp._PCC7521_3627	UYK_RS0101685	WP_016870793.1	N-acetylmuramoyl-L-alanine amidase	NZ_AJLL01000007.1	65395	65345	NZ_AJLL01000007.1	65383	63578
	F. muscicola	1563_o2a	a	6713208	6711837	-	-2.9173	GCGATCGCTAAGTGAAACTTCTTTGTCATCTTCTCGTGTCATCACCACTGT	FisPCC7414_7405	UYI_RS0116040	WP_016867660.1	N-acetylmuramoyl-L-alanine amidase	NZ_AJLK01000057.1	24512	24462	NZ_AJLK01000109.1	77588	75807
	F. thermalis	1563_o2a	a	3423280	3424676	+	0.6779	GACGATCAGGAAGCGAAACTTCTTTGTCATCTTCCCGCGTCATCACCACTA	Fischerella_sp._PCC7521_3627	UYK_RS0101685	WP_016870793.1	N-acetylmuramoyl-L-alanine amidase	NZ_AJLL01000007.1	63937	63987	NZ_AJLL01000007.1	65383	63578
	F. muscicola	1563_o3i	i	6712297	6711837	+	2.2871	TTTTAGTGCGATCGCCACTCCCAACGCCAGTGTCTCTGTAAAACTAGGTAA	FisPCC7414_7405	UYI_RS0116040	WP_016867660.1	N-acetylmuramoyl-L-alanine amidase	NZ_AJLK01000057.1	24512	24462	NZ_AJLK01000109.1	77588	75807
	F. thermalis	1563_o3i	i	3424216	3424676	-	-0.0259	TTTTAGTGCGATCGCCACTCCCAACGCCAGTGTCTCTGTAAAATTGGGTAA	Fischerella_sp._PCC7521_3627	UYK_RS0101685	WP_016870793.1	N-acetylmuramoyl-L-alanine amidase	NZ_AJLL01000007.1	64973	64923	NZ_AJLL01000007.1	65383	63578
	F. thermalis	1563_s1g	ga	3425567	3424676	-	-0.1742	GCAACTCCAGTGTTTGCTGTGCTAGTCCTTCCCGTTCTAAAATTAACGGTA	Fischerella_sp._PCC7521_3627	UYK_RS0101685	WP_016870793.1	N-acetylmuramoyl-L-alanine amidase	NZ_AJLL01000007.1	66324	66274	NZ_AJLL01000007.1	65383	63578
	F. muscicola	1563_s2i	i	6712104	6711837	+	-0.1104	CTGGCCATTTTGCCCCTAGTTTACCTTTACAGGTGGGAGAAAATACTTTTA	FisPCC7414_7405	UYI_RS0116040	WP_016867660.1	N-acetylmuramoyl-L-alanine amidase	NZ_AJLK01000057.1	24512	24462	NZ_AJLK01000109.1	77588	75807
	F. thermalis	1563_s4i	i	3423529	3424676	-	0.7003	TTCTCGCTTAGATTGGCAGCAAGTGAAGCCAGAACAGTTACAATACACCTT	Fischerella_sp._PCC7521_3627	UYK_RS0101685	WP_016870793.1	N-acetylmuramoyl-L-alanine amidase	NZ_AJLL01000007.1	64286	64236	NZ_AJLL01000007.1	65383	63578
	F. thermalis	1563_s5i	i	3422982	3424676	-	-0.4865	AACTTAGCGCTGACGCGTCCAGCGAGTGCACCATCAATATTATTAGAGTTA	Fischerella_sp._PCC7521_3627	UYK_RS0101685	WP_016870793.1	N-acetylmuramoyl-L-alanine amidase	NZ_AJLL01000007.1	63739	63689	NZ_AJLL01000007.1	65383	63578
1568	F. muscicola	1568_o1a	a	4006143	4005679	-	1.5361	ACGTAGCCCTTGTCTGCCGATTGAACAATAAACACGGGTACAATTAAGCCT	FisPCC7414_4673	UYI_RS0114175	WP_016867312.1	Tic22 family protein	NZ_AJLK01000057.1	24512	24462	NZ_AJLK01000094.1	4682	3858
	F. thermalis	1568_o1a	a	1382372	1382836	+	1.3649	ACATAGCCCTTATCTGCTGATTGAACAATAAACACGGGTACAATTAAACCT	Fischerella_sp._PCC7521_1658	UYK_RS0111985	WP_009459072.1	Tic22 family protein	NZ_AJLL01000057.1	20474	20424	NZ_AJLL01000057.1	19960	20784
	F. muscicola	1568_o1g	g	4005449	4005679	+	-1.7774	TGTTATGGGGTAGATGGAACGAATGACTAGCATATGGCGTCAACTATGGCA	FisPCC7414_4673	UYI_RS0114175	WP_016867312.1	Tic22 family protein	NZ_AJLK01000057.1	24512	24462	NZ_AJLK01000094.1	4682	3858
	F. thermalis	1568_o1g	g	1383077	1382836	-	1.3008	TGTCATGGAGGAGATGGAACGAATGACTGGCATATGGCGTCAACTATGGCA	Fischerella_sp._PCC7521_1658	UYK_RS0111985	WP_009459072.1	Tic22 family protein	NZ_AJLL01000057.1	19669	19719	NZ_AJLL01000057.1	19960	20784
	F. muscicola	1568_o2g	g	4005359	4005679	+	3.2608	TAAAACTTTGTAATTTTGCTGTCAGCTTAGCTTTGAGGTATAAAAGACAAA	FisPCC7414_4673	UYI_RS0114175	WP_016867312.1	Tic22 family protein	NZ_AJLK01000057.1	24512	24462	NZ_AJLK01000094.1	4682	3858
	F. thermalis	1568_o2g	g	1383167	1382836	-	1.3554	TAAAACTTTGTAATTTTGCTGCCAGCTTAGTTTTGAGGTATAAAAGACAAA	Fischerella_sp._PCC7521_1658	UYK_RS0111985	WP_009459072.1	Tic22 family protein	NZ_AJLL01000057.1	19579	19629	NZ_AJLL01000057.1	19960	20784
	F. thermalis	1568_s1i	gi	1382611	1382836	-	1.4748	GTACTCTGCCTCCTGCCCAAAATGGACAAAAAAGTACTACGGTGGCAGATG	Fischerella_sp._PCC7521_1658	UYK_RS0111985	WP_009459072.1	Tic22 family protein	NZ_AJLL01000057.1	20135	20185	NZ_AJLL01000057.1	19960	20784
	F. muscicola	1568_s3g	g	4005233	4005679	+	0.0588	CTAAATTATATAGAGCTTTTCATTTTCTCAGAAATAAATAAAAATTGACTA	FisPCC7414_4673	UYI_RS0114175	WP_016867312.1	Tic22 family protein	NZ_AJLK01000057.1	24512	24462	NZ_AJLK01000094.1	4682	3858
	F. muscicola	1568_s4g	g	4005062	4005679	+	-0.5583	TCGTTTCCGACCTGTCCTTCTCCCTATTCTCCCTGCGGGAGAATAGGGAGA	FisPCC7414_4673	UYI_RS0114175	WP_016867312.1	Tic22 family protein	NZ_AJLK01000057.1	24512	24462	NZ_AJLK01000094.1	4682	3858
	F. muscicola	1568_s5g	g	4005010	4005679	+	0.37	ATCTTACCTATCATTTCTGCCTTGTATTAAAACATCATAACATAAGACTTG	FisPCC7414_4673	UYI_RS0114175	WP_016867312.1	Tic22 family protein	NZ_AJLK01000057.1	24512	24462	NZ_AJLK01000094.1	4682	3858
1573	F. muscicola	1573_o1i	i	1457129	1457048	+	2.1482	CCCCCAACCAGGTAGCCACAGACAAACGGGGATACGACTATGATTTGGTCA	FisPCC7414_2047	UYI_RS0112725	WP_016867046.1	2-octaprenyl-6-methoxyphenyl hydroxylase	NZ_AJLK01000057.1	24512	24462	NZ_AJLK01000086.1	18112	19368
	F. thermalis	1573_o1i	i	2804341	2804422	-	1.8093	CCCCCAACCAGGTAGCCACAGACAAACGGGGATACGACTATGATTTGGTCA	Fischerella_sp._PCC7521_3041	UYK_RS0111080	WP_009459411.1	2-octaprenyl-6-methoxyphenyl hydroxylase	NZ_AJLL01000048.1	68342	68392	NZ_AJLL01000048.1	68311	69567
	F. muscicola	1573_s1a	ga	1457690	1457048	-	0.9676	TGCAAATGGGCCGCTAGACCAAAATTTTTCGTAGGCAGTATGATTGTGTGG	FisPCC7414_2047	UYI_RS0112725	WP_016867046.1	2-octaprenyl-6-methoxyphenyl hydroxylase	NZ_AJLK01000057.1	24512	24462	NZ_AJLK01000086.1	18112	19368
	F. thermalis	1573_s1g	g	2804685	2804422	-	0.0951	TTCATCTCAATTACACAACAATGTCATATCCGTTTGAGATTATTGATATTG	Fischerella_sp._PCC7521_3041	UYK_RS0111080	WP_009459411.1	2-octaprenyl-6-methoxyphenyl hydroxylase	NZ_AJLL01000048.1	67998	68048	NZ_AJLL01000048.1	68311	69567
	F. thermalis	1573_s2a	ga	2803737	2804422	+	-0.0195	CAGTCCAGACAATTCTACAACGATTTCCTGGCAGAGGTAAAATTGCAAATG	Fischerella_sp._PCC7521_3041	UYK_RS0111080	WP_009459411.1	2-octaprenyl-6-methoxyphenyl hydroxylase	NZ_AJLL01000048.1	69046	68996	NZ_AJLL01000048.1	68311	69567
	F. muscicola	1573_s2i	i	1457285	1457048	+	0.2206	AGGGACAAGCTTACGCAGTACACATGCTGTCGGCGCTAATATATCAAGGTA	FisPCC7414_2047	UYI_RS0112725	WP_016867046.1	2-octaprenyl-6-methoxyphenyl hydroxylase	NZ_AJLK01000057.1	24512	24462	NZ_AJLK01000086.1	18112	19368
	F. thermalis	1573_s3i	i	2803948	2804422	-	-1.5599	TGACTTATTTATGTCCAGCAGAAGTGGTGAGTACTTGTTATCACCAAGATA	Fischerella_sp._PCC7521_3041	UYK_RS0111080	WP_009459411.1	2-octaprenyl-6-methoxyphenyl hydroxylase	NZ_AJLL01000048.1	68735	68785	NZ_AJLL01000048.1	68311	69567
1580	F. muscicola	1580_o1a	a	149536	149807	+	3.0096	ATTGAGTGACATAGCGAGCGAAGTCAGCTGCCATGCGATATTCTGGACTTT	FisPCC7414_740	UYI_RS0102450	WP_016865100.1	hypothetical protein	NZ_AJLK01000057.1	24512	24462	NZ_AJLK01000109.1	82511	81837
	F. thermalis	1580_o1a	ga	3961842	3961571	-	0.6447	ATTGAGTGACATAGCGAGCGAAGTTAGCTGCCATGTGATATTCTGGCCTTT	Fischerella_sp._PCC7521_4180	UYK_RS0104140	WP_009457388.1	hypothetical protein	NZ_AJLL01000013.1	12012	11962	NZ_AJLL01000013.1	11691	12761
	F. muscicola	1580_s1g	g	150138	149807	-	-0.1425	TTTTCCCTCTTTGTTTGCCGACTCTTAGTCGCGAAAGCTTATGATAAGGCA	FisPCC7414_740	UYI_RS0102450	WP_016865100.1	hypothetical protein	NZ_AJLK01000057.1	24512	24462	NZ_AJLK01000109.1	82511	81837
	F. thermalis	1580_s2g	g	3960990	3961571	+	-0.7268	ACTCCAAAAATTTTCGGTATTTGCTAGCCAAATAAAGGGATACTATAGCTA	Fischerella_sp._PCC7521_4180	UYK_RS0104140	WP_009457388.1	hypothetical protein	NZ_AJLL01000013.1	11060	11110	NZ_AJLL01000013.1	11691	12761
1603	F. muscicola	1603_o1g	gi	1486357	1486520	+	1.8721	GTATACCATTTGGCGGTATTAAACGTTCTGGGTATGGTAGGGAATTAGGTA	FisPCC7414_2088	UYI_RS0112880	WP_009455855.1	acetolactate synthase	NZ_AJLK01000057.1	24512	24462	NZ_AJLK01000086.1	47584	49224
	F. thermalis	1603_o1g	gi	2486585	2486737	+	1.836	GTATACCATTTGGCGGTATTAAACGTTCTGGGTATGGTAGGGAATTAGGTA	Fischerella_sp._PCC7521_2747	UYK_RS0109635	WP_009455855.1	acetolactate synthase	NZ_AJLL01000038.1	52186	52236	NZ_AJLL01000038.1	52388	54028
	F. muscicola	1603_o2g	gi	1486091	1486520	+	1.2481	GGCTGATCGTCCTGGTAACTTCTTTCCACCAACGATGATCACCGATCTTTC	FisPCC7414_2088	UYI_RS0112880	WP_009455855.1	acetolactate synthase	NZ_AJLK01000057.1	24512	24462	NZ_AJLK01000086.1	47584	49224
	F. thermalis	1603_o2g	gi	2486319	2486737	+	1.1006	GGCTGATCGTCCTGGTAACTTCTTTCCACCAACGATGATCACCGATCTTTC	Fischerella_sp._PCC7521_2747	UYK_RS0109635	WP_009455855.1	acetolactate synthase	NZ_AJLL01000038.1	51920	51970	NZ_AJLL01000038.1	52388	54028
	F. thermalis	1603_s1a	a	2487252	2486737	-	-1.1968	GCTGACCGAATACTAGCAAAAGAAGCAAAAGTTTTTTCTATATTATCCTTA	Fischerella_sp._PCC7521_2747	UYK_RS0109635	WP_009455855.1	acetolactate synthase	NZ_AJLL01000038.1	52953	52903	NZ_AJLL01000038.1	52388	54028
	F. thermalis	1603_s2a	a	2487330	2486737	-	1.2643	GCGTCGCTGGCTTGGTCACGAATTGCACCGTTTCCAACTAAGATGATGGGA	Fischerella_sp._PCC7521_2747	UYK_RS0109635	WP_009455855.1	acetolactate synthase	NZ_AJLL01000038.1	53031	52981	NZ_AJLL01000038.1	52388	54028
	F. muscicola	1603_s3g	gi	1485658	1486520	+	0.8303	TTGGCGATTTAATGAGTGATGAGCGCATCAAAGCTGCTACCTTAACAGGCA	FisPCC7414_2088	UYI_RS0112880	WP_009455855.1	acetolactate synthase	NZ_AJLK01000057.1	24512	24462	NZ_AJLK01000086.1	47584	49224
1610	F. muscicola	1610_o1g	ga	811349	811306	-	-0.3526	ATTTTGTGGCTTTATTTTGTTAAAGTCCAAAACAGAGTTAAGATACCCGAA	FisPCC7414_1411	UYI_RS0105420	WP_009456078.1	hypothetical protein	NZ_AJLK01000057.1	24512	24462	NZ_AJLK01000036.1	22466	21858
	F. thermalis	1610_o1g	g	2337114	2337157	+	0.0163	ATTTTGTGGCTTTATTTTGTTAAAGTCCAAAACAGAGTTAAGATACCCGAA	Fischerella_sp._PCC7521_2599	UYK_RS0108990	WP_009456078.1	hypothetical protein	NZ_AJLL01000037.1	4298	4348	NZ_AJLL01000037.1	4391	4999
	F. muscicola	1610_o2a	ga	811141	811306	+	Inf	TGCCATCAGGCGTTTACCACCATCAACACTTAAGATGCTATTATTTTGGAC	FisPCC7414_1411	UYI_RS0105420	WP_009456078.1	hypothetical protein	NZ_AJLK01000057.1	24512	24462	NZ_AJLK01000036.1	22466	21858
	F. thermalis	1610_o2a	ga	2337322	2337157	-	Inf	TGCCATCAGGCGCTTACCACCATCAACACTTAAGATGCTATTATTTTGGAC	Fischerella_sp._PCC7521_2599	UYK_RS0108990	WP_009456078.1	hypothetical protein	NZ_AJLL01000037.1	4606	4556	NZ_AJLL01000037.1	4391	4999
Fig. 4C	F. muscicola	1610_o3g	ga	811662	811306	-	2.4783	CACTTTTTCTAAGATTAATTCTTCGCCACCACGTTGTAAGATGAATCCTTG	FisPCC7414_1411	UYI_RS0105420	WP_009456078.1	hypothetical protein	NZ_AJLK01000057.1	24512	24462	NZ_AJLK01000036.1	22466	21858
Fig. 4C	F. thermalis	1610_o3g	ga	2336801	2337157	+	1.5054	CACTTTTTCTAAGATTAATTCTTCGCCACCACGTTGTAAGATGAATCCTTG	Fischerella_sp._PCC7521_2599	UYK_RS0108990	WP_009456078.1	hypothetical protein	NZ_AJLL01000037.1	3985	4035	NZ_AJLL01000037.1	4391	4999
	F. muscicola	1610_o4g	ga	812143	811306	-	0.9738	GGGGGTCACGGGGTTGATAATGGGATTGCTGATGGGTGATGATATTAGGCT	FisPCC7414_1411	UYI_RS0105420	WP_009456078.1	hypothetical protein	NZ_AJLK01000057.1	24512	24462	NZ_AJLK01000036.1	22466	21858
	F. thermalis	1610_o4g	ga	2336320	2337157	+	0.6291	GGGGGTCACGGGGTTGATAATGGGATTGCTGATGGGTGATGATATTAGGCT	Fischerella_sp._PCC7521_2599	UYK_RS0108990	WP_009456078.1	hypothetical protein	NZ_AJLL01000037.1	3504	3554	NZ_AJLL01000037.1	4391	4999
	F. muscicola	1610_o5g	ga	812199	811306	-	Inf	ACCATTAGCTAACTGATTCCCGCCATTATGGTTGAGATACCATTGTTGGGG	FisPCC7414_1411	UYI_RS0105420	WP_009456078.1	hypothetical protein	NZ_AJLK01000057.1	24512	24462	NZ_AJLK01000036.1	22466	21858
	F. thermalis	1610_o5g	ga	2336264	2337157	+	0.493	ACCATTAGCTAATTGATTTCCGCCGTTGTGGTTGAGATACCATTGTTGGGG	Fischerella_sp._PCC7521_2599	UYK_RS0108990	WP_009456078.1	hypothetical protein	NZ_AJLL01000037.1	3448	3498	NZ_AJLL01000037.1	4391	4999
	F. thermalis	1610_s1a	ga	2337247	2337157	-	-0.0964	GTTGGGGTCTATAGGCTGTGCTTGGTTGGGAATGTTTATAATCTGTGCTTG	Fischerella_sp._PCC7521_2599	UYK_RS0108990	WP_009456078.1	hypothetical protein	NZ_AJLL01000037.1	4531	4481	NZ_AJLL01000037.1	4391	4999
	F. thermalis	1610_s2g	g	2336886	2337157	+	0.4281	GAGGAATTTAGGCGATCGTTCATAGCAGTGATTCAAGCTACTGTTAAGCTA	Fischerella_sp._PCC7521_2599	UYK_RS0108990	WP_009456078.1	hypothetical protein	NZ_AJLL01000037.1	4070	4120	NZ_AJLL01000037.1	4391	4999
	F. thermalis	1610_s3a	ga	2337472	2337157	-	-0.0174	CTGGGAGTCAGCTACTCTATTGTCAATTCCAGCAAAGCTAGAATTTAGTTC	Fischerella_sp._PCC7521_2599	UYK_RS0108990	WP_009456078.1	hypothetical protein	NZ_AJLL01000037.1	4756	4706	NZ_AJLL01000037.1	4391	4999
1625	F. muscicola	1625_o1a	ga	2660190	2660255	+	2.105	TTCAGAAAAATATGTTCAACCTGTCCGGGGCGATCAGGGTTATAGTGTGGT	FisPCC7414_3263	UYI_RS0101040	WP_016864839.1	aminopeptidase	NZ_AJLK01000057.1	24512	24462	NZ_AJLK01000008.1	3078	5669
	F. thermalis	1625_o1a	ga	412113	412048	-	2.1195	TCCAGAAAAATATGTTCAACCTGTCCGGAGCGATCAGGGTTATAGTGTGGT	Fischerella_sp._PCC7521_686	UYK_RS0116245	WP_009455005.1	aminopeptidase	NZ_AJLL01000077.1	35654	35704	NZ_AJLL01000141.1	244	50
	F. muscicola	1625_o1g	g	2660454	2660255	-	-0.0665	TCATCGAAAAAAAATTAATATTAACAATAGCAACAAGCTATCCTAAAGCTA	FisPCC7414_3263	UYI_RS0101040	WP_016864839.1	aminopeptidase	NZ_AJLK01000057.1	24512	24462	NZ_AJLK01000008.1	3078	5669
	F. thermalis	1625_o1g	g	411847	412048	+	0.5754	TTCATCGAAAAAAATTAATATTAACAACAGCAACAAGCTATCCTAAAGCTA	Fischerella_sp._PCC7521_686	UYK_RS0116245	WP_009455005.1	aminopeptidase	NZ_AJLL01000077.1	36020	35970	NZ_AJLL01000141.1	244	50
	F. muscicola	1625_o1i	i	2658367	2660255	-	0.4107	AGAAATTAAGTTAGACCAAACCTTTGATGCTTTAGTGCTAGGGTTAAAAGA	FisPCC7414_3263	UYI_RS0101040	WP_016864839.1	aminopeptidase	NZ_AJLK01000057.1	24512	24462	NZ_AJLK01000008.1	3078	5669
	F. thermalis	1625_o1i	i	413936	412048	+	0.5719	AGAAATCAAATTAGACCAAACCTTTGATGCTTTAGTGCTAGGGTTAAAAGA	Fischerella_sp._PCC7521_686	UYK_RS0116245	WP_009455005.1	aminopeptidase	NZ_AJLL01000077.1	33931	33881	NZ_AJLL01000141.1	244	50
	F. muscicola	1625_o2g	g	2660682	2660255	-	0.6693	AATTCAAAACATCATGTTTTTGTTTTAGGTATTTTTATTCTATTATTGTAT	FisPCC7414_3263	UYI_RS0101040	WP_016864839.1	aminopeptidase	NZ_AJLK01000057.1	24512	24462	NZ_AJLK01000008.1	3078	5669
	F. thermalis	1625_o2g	g	411621	412048	+	0.7426	AATTCAAAACATCAAGTTTTTATTTTAGGTATTTTTATTCTATTATTGTAT	Fischerella_sp._PCC7521_686	UYK_RS0116245	WP_009455005.1	aminopeptidase	NZ_AJLL01000077.1	36246	36196	NZ_AJLL01000141.1	244	50
	F. muscicola	1625_s2a	a	2659870	2660255	+	0.0153	CTTCACCCTGTGTCCAAACTTGGGTGGGTTTGTGGGGATAATGTTTATTTG	FisPCC7414_3263	UYI_RS0101040	WP_016864839.1	aminopeptidase	NZ_AJLK01000057.1	24512	24462	NZ_AJLK01000008.1	3078	5669
	F. muscicola	1625_s3a	a	2659469	2660255	+	0.6004	CATGCCACCAAAGATGAAATCATCAACGCAGACTTGGGCATACTTGGGGTA	FisPCC7414_3263	UYI_RS0101040	WP_016864839.1	aminopeptidase	NZ_AJLK01000057.1	24512	24462	NZ_AJLK01000008.1	3078	5669
	F. muscicola	1625_s3g	ga	2661054	2660255	-	0.7804	TAATGGCATCGAGAGTGCGCTGTCTTCTGGTGCAGCCGTAGACTAATTCTG	FisPCC7414_3263	UYI_RS0101040	WP_016864839.1	aminopeptidase	NZ_AJLK01000057.1	24512	24462	NZ_AJLK01000008.1	3078	5669
1638	F. muscicola	1638_o1g	ga	1534795	1534424	-	0.3812	TCTCCTACCTAGTTGATGCCATAATTTGAAATTGATTTACAATCAGGGCTA	FisPCC7414_2128	UYI_RS0113065	WP_016867106.1	hypothetical protein	NZ_AJLK01000057.1	24512	24462	NZ_AJLK01000086.1	95614	94268
	F. thermalis	1638_o1g	ga	3064278	3063895	-	-0.3528	TAACTGGTCACTGACTATCTACTACCTAGTTGATGTCATAATTTGAAATTG	Fischerella_sp._PCC7521_3288	UYK_RS0100125	WP_016870678.1	hypothetical protein	NZ_AJLL01000003.1	14471	14421	NZ_AJLL01000003.1	14038	12686
	F. muscicola	1638_o1i	i	1534405	1534424	-	9	TAGCTGTTTAGCCAAATAACCCAATTGATTGATGGATAATCAAGTGATGCC	FisPCC7414_2128	UYI_RS0113065	WP_016867106.1	hypothetical protein	NZ_AJLK01000057.1	24512	24462	NZ_AJLK01000086.1	95614	94268
	F. thermalis	1638_o1i	i	3063880	3063895	-	0.8371	AGCATAGCTGTTTAGCCAAATAACCCAATTGATTGATGGATAATCAAGTGA	Fischerella_sp._PCC7521_3288	UYK_RS0100125	WP_016870678.1	hypothetical protein	NZ_AJLL01000003.1	14073	14023	NZ_AJLL01000003.1	14038	12686
	F. muscicola	1638_o5i	gi	1533215	1534424	-	2.941	CTTATTTAAAAATTATCCGGCATCTTGCAGATTTAGCAGGAATTAATATCA	FisPCC7414_2128	UYI_RS0113065	WP_016867106.1	hypothetical protein	NZ_AJLK01000057.1	24512	24462	NZ_AJLK01000086.1	95614	94268
	F. thermalis	1638_o5i	gi	3062685	3063895	-	1.8377	TTATTTAAAAATTATCCGGCATCTTGCCGATTTAGTAGGAATTAATATCAG	Fischerella_sp._PCC7521_3288	UYK_RS0100125	WP_016870678.1	hypothetical protein	NZ_AJLL01000003.1	12878	12828	NZ_AJLL01000003.1	14038	12686
	F. thermalis	1638_s1a	ga	3063707	3063895	+	-Inf	TATTCTTCCCAGTTTTGATTTTTTGTCGCTAAGGCTCTAAAGTAAATGCCG	Fischerella_sp._PCC7521_3288	UYK_RS0100125	WP_016870678.1	hypothetical protein	NZ_AJLL01000003.1	13800	13850	NZ_AJLL01000003.1	14038	12686
	F. thermalis	1638_s2g	g	3064747	3063895	-	0.0852	TTTAGGTAACTAAATAAAAATTTAGTCAAACGTTAAGTATAAATGTAAGTA	Fischerella_sp._PCC7521_3288	UYK_RS0100125	WP_016870678.1	hypothetical protein	NZ_AJLL01000003.1	14940	14890	NZ_AJLL01000003.1	14038	12686
	F. thermalis	1638_s2i	i	3063733	3063895	-	0.8498	TAGGTGTAGCATTTGTTGATCTATTGCAAGCGATTCGTTACAGTGAAGCGG	Fischerella_sp._PCC7521_3288	UYK_RS0100125	WP_016870678.1	hypothetical protein	NZ_AJLL01000003.1	13926	13876	NZ_AJLL01000003.1	14038	12686
	F. muscicola	1638_s3i	gi	1533677	1534424	-	0.8485	TTTTATTGTCAGGACAGGTAGCACTGCACGTATTACTATATGGTAGTCGTG	FisPCC7414_2128	UYI_RS0113065	WP_016867106.1	hypothetical protein	NZ_AJLK01000057.1	24512	24462	NZ_AJLK01000086.1	95614	94268
	F. muscicola	1638_s4i	gi	1533328	1534424	-	-1.1338	ACCTGCTCCCCGCGATCATGATGAAGTTCATGCCTGGGATACAATGCAGGA	FisPCC7414_2128	UYI_RS0113065	WP_016867106.1	hypothetical protein	NZ_AJLK01000057.1	24512	24462	NZ_AJLK01000086.1	95614	94268
	F. muscicola	1638_s6i	gi	1533078	1534424	-	-0.5365	TTTTTGAAAGCAGAGATGACTGTTAGCGCACTCCAAGTTAAAAGTAAAAAA	FisPCC7414_2128	UYI_RS0113065	WP_016867106.1	hypothetical protein	NZ_AJLK01000057.1	24512	24462	NZ_AJLK01000086.1	95614	94268
1674	F. muscicola	1674_o1g	ga	1526214	1526005	-	-0.6426	GTTGCTGCTGTATGTAGTTGAATTAGAGTCTATTTTGTTACCATTAAAATG	FisPCC7414_2121	-	WP_016867099.1	hypothetical protein	NZ_AJLK01000086.1	87454	87404	NZ_AJLK01000086.1	87195	84964
	F. thermalis	1674_o1g	ga	737769	737980	+	0.8758	ACTGCTGCTATATGTAGTTGAATGAGAGTCTATTTTGTTACCATTAAAATG	Fischerella_sp._PCC7521_1027	-	WP_009454530.1	hypothetical protein	NZ_AJLL01000068.1	59222	59172	#N/A	#N/A	#N/A
	F. muscicola	1674_o1i	i	1525867	1526005	-	-0.1817	GCTGGATGCAAGATGAAAATTGCTACCATGAATCATTTTATACTAAAAAAA	FisPCC7414_2121	-	WP_016867099.1	hypothetical protein	NZ_AJLK01000086.1	87107	87057	NZ_AJLK01000086.1	87195	84964
	F. thermalis	1674_o1i	i	738118	737980	+	-1.0864	GCTGGATGCAAGATGAAAATTACGATCAGGAATCATTTTATACTAAAAAAA	Fischerella_sp._PCC7521_1027	-	WP_009454530.1	hypothetical protein	NZ_AJLL01000068.1	58873	58823	#N/A	#N/A	#N/A
	F. muscicola	1674_o2a	a	1525002	1526005	+	1.1761	CGCGGGATGTAGCTTGAATCGATTGCACTACTTCCGGTAAGCTCAATAGCG	FisPCC7414_2121	-	WP_016867099.1	hypothetical protein	NZ_AJLK01000086.1	86142	86192	NZ_AJLK01000086.1	87195	84964
	F. thermalis	1674_o2a	a	738983	737980	-	0.8454	CGCGGGATGTAGCTTGAATCGATTGCACTACTTCCGGTAAGCTCAATAGCG	Fischerella_sp._PCC7521_1027	-	WP_009454530.1	hypothetical protein	NZ_AJLL01000068.1	57908	57958	#N/A	#N/A	#N/A
	F. muscicola	1674_o2g	ga	1526743	1526005	-	0.1527	TAACAAAAGCTTTTGATAATTGATGAGTTAGAATCGGTACGATTATTAACA	FisPCC7414_2121	-	WP_016867099.1	hypothetical protein	NZ_AJLK01000086.1	87983	87933	NZ_AJLK01000086.1	87195	84964
	F. thermalis	1674_o2g	ga	737240	737980	+	-0.1959	CAACAAAAGCTTTTGATAGCTGATGAGTAAGAATTGGTACGATTATTAACA	Fischerella_sp._PCC7521_1027	-	WP_009454530.1	hypothetical protein	NZ_AJLL01000068.1	59751	59701	#N/A	#N/A	#N/A
	F. muscicola	1674_o2i	i	1525471	1526005	-	2.7833	TACGTCGCATCCTCGACTTATTACAATTGGCAGCTTACAGTGGCACACCAG	FisPCC7414_2121	-	WP_016867099.1	hypothetical protein	NZ_AJLK01000086.1	86711	86661	NZ_AJLK01000086.1	87195	84964
	F. thermalis	1674_o2i	i	738510	737980	+	2.196	TTGGTACGTCGCATCCTTGACCTATTACAATTGGCAGCTTACAGTGGTACA	Fischerella_sp._PCC7521_1027	-	WP_009454530.1	hypothetical protein	NZ_AJLL01000068.1	58481	58431	#N/A	#N/A	#N/A
	F. muscicola	1674_o3a	a	1524646	1526005	+	2.1945	TTGATAGGTTGTTGGGGCGAAATCTTTCTCCCCATCTCCGGTTCTCCTCAT	FisPCC7414_2121	-	WP_016867099.1	hypothetical protein	NZ_AJLK01000086.1	85786	85836	NZ_AJLK01000086.1	87195	84964
	F. thermalis	1674_o3a	a	739341	737980	-	0.1692	GGTTGATGGGATGCTGGAGTGGTGGGGTGGTGGGGTGGTAGGATGAAATCT	Fischerella_sp._PCC7521_1027	-	WP_009454530.1	hypothetical protein	NZ_AJLL01000068.1	57550	57600	#N/A	#N/A	#N/A
	F. muscicola	1674_s1a	ga	1525683	1526005	+	-0.4022	ATTGTGCCTTTAGCTTTAAAGATTGAACCAATAAAGGCCAAAATAAAATTA	FisPCC7414_2121	-	WP_016867099.1	hypothetical protein	NZ_AJLK01000086.1	86823	86873	NZ_AJLK01000086.1	87195	84964
	F. muscicola	1674_s3g	ga	1526795	1526005	-	-1.2473	AGGAAGATAACCGCTTGCTCAGGATTTCTAAAATGGTCAATAATTGGCCCA	FisPCC7414_2121	-	WP_016867099.1	hypothetical protein	NZ_AJLK01000086.1	88035	87985	NZ_AJLK01000086.1	87195	84964
	F. muscicola	1674_s3i	i	1524581	1526005	-	-0.7066	GATGGGGAGAAAGATTTCGCCCCAACAACCTATCAACCTAAAATAGATCCG	FisPCC7414_2121	-	WP_016867099.1	hypothetical protein	NZ_AJLK01000086.1	85821	85771	NZ_AJLK01000086.1	87195	84964
1689	F. muscicola	1689_o1a	a	2488917	2489039	+	1.7794	GCTGGAAATAATCCTTCCGGATCTTTGCCCGAAAGAGTGTAAGCATCTGTA	FisPCC7414_3090	UYI_RS0100630	WP_016864758.1	S-(hydroxymethyl)glutathione dehydrogenase	NZ_AJLK01000005.1	23689	23739	NZ_AJLK01000005.1	23861	22755
	F. thermalis	1689_o1a	ga	1971425	1971303	-	2.163	GCTGGGAATAATCCTTCCGGATCTTTGCCTGAAAGAGTGTAAGCATCTGTA	Fischerella_sp._PCC7521_2227	UYK_RS0107315	WP_016871180.1	S-(hydroxymethyl)glutathione dehydrogenase	NZ_AJLL01000033.1	86029	85979	NZ_AJLL01000033.1	85857	86963
	F. muscicola	1689_o1g	g	2489097	2489039	-	1.6002	GATCGCTTAACTTAGACTTTTTACTAAACATTTACAAATAATTTCATATCA	FisPCC7414_3090	UYI_RS0100630	WP_016864758.1	S-(hydroxymethyl)glutathione dehydrogenase	NZ_AJLK01000005.1	23969	23919	NZ_AJLK01000005.1	23861	22755
	F. thermalis	1689_o1g	g	1971237	1971303	+	0.1154	GGTTCATTCAAATTAAACACCAACAGGCGATCGCTTGTACACTTACCCTTA	Fischerella_sp._PCC7521_2227	UYK_RS0107315	WP_016871180.1	S-(hydroxymethyl)glutathione dehydrogenase	NZ_AJLL01000033.1	85741	85791	NZ_AJLL01000033.1	85857	86963
	F. muscicola	1689_o1i	i	2488991	2489039	-	0.7807	TCATGGAAGTTAAAGCAGCAGTAGCTTACGAACCTGGTAAACTTTTGACTA	FisPCC7414_3090	UYI_RS0100630	WP_016864758.1	S-(hydroxymethyl)glutathione dehydrogenase	NZ_AJLK01000005.1	23863	23813	NZ_AJLK01000005.1	23861	22755
	F. thermalis	1689_o1i	i	1971351	1971303	+	0.1318	TCATGGAAGTTAAAGCAGCAGTAGCTTACGAACCTGGTAAACTTTTGACTA	Fischerella_sp._PCC7521_2227	UYK_RS0107315	WP_016871180.1	S-(hydroxymethyl)glutathione dehydrogenase	NZ_AJLL01000033.1	85855	85905	NZ_AJLL01000033.1	85857	86963
	F. muscicola	1689_o2a	a	2488648	2489039	+	2.0804	GTAGCACCGTATAGTTAGCAAAAGTAGATGTACCCATGTAATGATGAATCA	FisPCC7414_3090	UYI_RS0100630	WP_016864758.1	S-(hydroxymethyl)glutathione dehydrogenase	NZ_AJLK01000005.1	23420	23470	NZ_AJLK01000005.1	23861	22755
	F. thermalis	1689_o2a	ga	1971697	1971303	-	-0.5034	CTGGTAGCACCGTATAGTTAGCAAAGGTAGATGTACCCATATAATGATGAA	Fischerella_sp._PCC7521_2227	UYK_RS0107315	WP_016871180.1	S-(hydroxymethyl)glutathione dehydrogenase	NZ_AJLL01000033.1	86301	86251	NZ_AJLL01000033.1	85857	86963
	F. muscicola	1689_s2g	gi	2489219	2489039	-	1.9767	ACCACAAAATAAAGAGGCATTATTTACAGGACTGCGGGATAGAATAGAGCA	FisPCC7414_3090	UYI_RS0100630	WP_016864758.1	S-(hydroxymethyl)glutathione dehydrogenase	NZ_AJLK01000005.1	24091	24041	NZ_AJLK01000005.1	23861	22755
	F. muscicola	1689_s2i	i	2488028	2489039	-	0.4815	CAGATGTACCGAAAATAGTTAATTGGTACATGGAAGGTAAAATCAACATTG	FisPCC7414_3090	UYI_RS0100630	WP_016864758.1	S-(hydroxymethyl)glutathione dehydrogenase	NZ_AJLK01000005.1	22900	22850	NZ_AJLK01000005.1	23861	22755
1691	F. muscicola	1691_o1g	gi	139017	139017	-	1.1482	TAGCTAGCTAGTATTTTTGTGTACTTTACACATGAGTGTTTAATAAAAAAA	FisPCC7414_724	UYI_RS0102395	WP_016865091.1	rod shape-determining protein MreD	NZ_AJLK01000018.1	35421	35383	NZ_AJLK01000110.1	22971	24632
	F. thermalis	1691_o1g	gi	1502905	1502905	-	0.7123	ATTAATATCTATATTTTTGTGTACTTTACACATGAGTGTTTAATAAAAAAA	Fischerella_sp._PCC7521_1774	UYK_RS0105270	WP_026086369.1	rod shape-determining protein MreD	NZ_AJLL01000023.1	25322	25272	NZ_AJLL01000023.1	25272	24655
	F. muscicola	1691_o1i	gi	139017	139017	-	1.1482	TAGCTAGCTAGTATTTTTGTGTACTTTACACATGAGTGTTTAATAAAAAAA	FisPCC7414_724	UYI_RS0102395	WP_016865091.1	rod shape-determining protein MreD	NZ_AJLK01000018.1	35421	35383	NZ_AJLK01000110.1	22971	24632
	F. thermalis	1691_o1i	gi	1502905	1502905	-	0.7123	ATTAATATCTATATTTTTGTGTACTTTACACATGAGTGTTTAATAAAAAAA	Fischerella_sp._PCC7521_1774	UYK_RS0105270	WP_026086369.1	rod shape-determining protein MreD	NZ_AJLL01000023.1	25322	25272	NZ_AJLL01000023.1	25272	24655
Fig. 4B	F. muscicola	1691_o2g	gi	139615	139017	-	3.1315	TTTAGTAGAGAGTGTAACTCCTAATACTAGCCGCGTGTTATTAATTAGTGA	FisPCC7414_724	UYI_RS0102395	WP_016865091.1	rod shape-determining protein MreD	NZ_AJLK01000019.1	398	348	NZ_AJLK01000110.1	22971	24632
Fig. 4B	F. thermalis	1691_o2g	gi	1503293	1502905	-	1.3122	TTTGGTAGAGAGTGTAACTCCTAATACTAGCCGTGTGTTATTAATTAGTGA	Fischerella_sp._PCC7521_1774	UYK_RS0105270	WP_026086369.1	rod shape-determining protein MreD	NZ_AJLL01000023.1	25710	25660	NZ_AJLL01000023.1	25272	24655
	F. muscicola	1691_o2i	gi	138501	139017	-	-0.1029	TTTTTATGGGCGATCGTAATACGGCAGACATCTGGGGTTATTATCAAAAGG	FisPCC7414_724	UYI_RS0102395	WP_016865091.1	rod shape-determining protein MreD	NZ_AJLK01000018.1	34917	34867	NZ_AJLK01000110.1	22971	24632
	F. thermalis	1691_o2i	gi	1502389	1502905	-	0.2806	TTTTTATGGGCGATCGCAATACGGCAGACATCTGGGGTTATTATCAAAAGG	Fischerella_sp._PCC7521_1774	UYK_RS0105270	WP_026086369.1	rod shape-determining protein MreD	NZ_AJLL01000023.1	24806	24756	NZ_AJLL01000023.1	25272	24655
	F. thermalis	1691_s3g	gi	1503550	1502905	-	0.5729	ACAAATCCAGAGGAACGGTTGAAAGATGCTCGTGTATTAGAATTAGAAGCT	Fischerella_sp._PCC7521_1774	UYK_RS0105270	WP_026086369.1	rod shape-determining protein MreD	NZ_AJLL01000023.1	25967	25917	NZ_AJLL01000023.1	25272	24655
1697	F. muscicola	1697_o1a	ga	3178599	3178220	-	2.3634	CTGGGGCAAAGATATCTCGCCCATGAAATGTACTGCTAGGGTTTGGAGTCC	FisPCC7414_3806	UYI_RS0111160	WP_016866747.1	hypothetical protein	NZ_AJLK01000075.1	8209	8159	NZ_AJLK01000075.1	7780	8589
	F. thermalis	1697_o1a	ga	1185137	1185517	+	1.433	ACTGGGGCAAATATATCTCGACCATGAAATGTAGTGCTAGGATTTGGAGTG	Fischerella_sp._PCC7521_1471	UYK_RS0112835	WP_009457365.1	hypothetical protein	NZ_AJLL01000061.1	2607	2557	#N/A	#N/A	#N/A
	F. muscicola	1697_o2a	ga	3178858	3178220	-	-0.2479	TCTCCAATTTCCACATTTCCATAAGTTCCCCTTCCTGGTATGATTTTGTCA	FisPCC7414_3806	UYI_RS0111160	WP_016866747.1	hypothetical protein	NZ_AJLK01000075.1	8468	8418	NZ_AJLK01000075.1	7780	8589
	F. thermalis	1697_o2a	ga	1184879	1185517	+	-0.4718	TCCCCAATTTCCACATCTCCATAAGTTCGGCTTCCTGGTATGATTTTGTCA	Fischerella_sp._PCC7521_1471	UYK_RS0112835	WP_009457365.1	hypothetical protein	NZ_AJLL01000061.1	2865	2815	#N/A	#N/A	#N/A
	F. muscicola	1697_o2i	gi	3178500	3178220	+	-0.6478	AGATCCAGGTGTGGGAGGCCAAAGAAGAGCGATCGCCGTAGAATTTAATCA	FisPCC7414_3806	UYI_RS0111160	WP_016866747.1	hypothetical protein	NZ_AJLK01000075.1	8010	8060	NZ_AJLK01000075.1	7780	8589
	F. thermalis	1697_o2i	gi	1185237	1185517	-	0.7502	AGATCCGGGTGTAGGAGGGCAAAGAAGAGCGATCGCTGTAGAATTTGCCAA	Fischerella_sp._PCC7521_1471	UYK_RS0112835	WP_009457365.1	hypothetical protein	NZ_AJLL01000061.1	2407	2457	#N/A	#N/A	#N/A
	F. muscicola	1697_o3i	gi	3179011	3178220	+	-1.3616	GGTAATGCGCGATCGCAATTACAGATGAATTTGGGAGATACCATACAAGTA	FisPCC7414_3806	UYI_RS0111160	WP_016866747.1	hypothetical protein	NZ_AJLK01000075.1	8521	8571	NZ_AJLK01000075.1	7780	8589
	F. thermalis	1697_o3i	gi	1184726	1185517	-	-0.3113	GGTAATGCGCGATCGCAATTACAGATGAATTTAAGAGATACCATACAAGTA	Fischerella_sp._PCC7521_1471	UYK_RS0112835	WP_009457365.1	hypothetical protein	NZ_AJLL01000061.1	2918	2968	#N/A	#N/A	#N/A
	F. thermalis	1697_s1g	gi	1185517	1185517	-	0.6782	TCGCGTATGTTACAGAAAAAACAAACTTAATAATATAAAGATTATCACTCA	Fischerella_sp._PCC7521_1471	UYK_RS0112835	WP_009457365.1	hypothetical protein	NZ_AJLL01000061.1	2127	2177	#N/A	#N/A	#N/A
	F. thermalis	1697_s1i	gi	1185517	1185517	-	0.6782	TCGCGTATGTTACAGAAAAAACAAACTTAATAATATAAAGATTATCACTCA	Fischerella_sp._PCC7521_1471	UYK_RS0112835	WP_009457365.1	hypothetical protein	NZ_AJLL01000061.1	2127	2177	#N/A	#N/A	#N/A
	F. thermalis	1697_s2g	ga	1185692	1185517	-	0.2876	TCATCGCCCTTAGCTCTTGCTACTTCCAAGCGATGCTGTAAACTTCTTCTA	Fischerella_sp._PCC7521_1471	UYK_RS0112835	WP_009457365.1	hypothetical protein	NZ_AJLL01000061.1	1952	2002	#N/A	#N/A	#N/A
1712	F. muscicola	1712_o1i	i	2272549	2272884	-	0.4313	TACCAAACGCGATCGCGTGAACAATACATTCTCCAAGGTAAAGTTAAATTA	FisPCC7414_2900	UYI_RS0124515	WP_016869318.1	ATP-dependent DNA helicase RecQ	NZ_AJLK01000156.1	47248	47298	NZ_AJLK01000156.1	46963	49119
	F. thermalis	1712_o1i	i	2293132	2293467	-	0.9129	TACCAAACGCGATCGCGTGAACAATACATTCTCCAAGGTAAAGTTAAGTTA	Fischerella_sp._PCC7521_2555	UYK_RS0108795	WP_009456152.1	ATP-dependent DNA helicase RecQ	NZ_AJLL01000036.1	65584	65534	NZ_AJLL01000036.1	65869	63713
	F. muscicola	1712_o6i	i	2271478	2272884	-	3.8115	CTATCCACCTACGGTATCGGTAAAGATAAAAGTGTGGAAGAATGGCGGATG	FisPCC7414_2900	UYI_RS0124515	WP_016869318.1	ATP-dependent DNA helicase RecQ	NZ_AJLK01000156.1	48319	48369	NZ_AJLK01000156.1	46963	49119
	F. thermalis	1712_o6i	i	2292061	2293467	-	2.5846	CTATCCACCTACGGTATCGGTAAAGATAAAAGTGTGGAAGAATGGCGGATG	Fischerella_sp._PCC7521_2555	UYK_RS0108795	WP_009456152.1	ATP-dependent DNA helicase RecQ	NZ_AJLL01000036.1	64513	64463	NZ_AJLL01000036.1	65869	63713
	F. muscicola	1712_s1a	a	2272703	2272884	+	Inf	CTTCCACTTGATCTTGCATCAAGGCAATTAATGGTGATACTACTACTGTCA	FisPCC7414_2900	UYI_RS0124515	WP_016869318.1	ATP-dependent DNA helicase RecQ	NZ_AJLK01000156.1	47194	47144	NZ_AJLK01000156.1	46963	49119
	F. thermalis	1712_s1g	g	2293511	2293467	-	0.0411	ATAATCATGATTATTGCAACTTCCAGCCGGGGGATTGTTAAAATCCTGGTA	Fischerella_sp._PCC7521_2555	UYK_RS0108795	WP_009456152.1	ATP-dependent DNA helicase RecQ	NZ_AJLL01000036.1	65963	65913	NZ_AJLL01000036.1	65869	63713
	F. thermalis	1712_s2a	a	2292179	2293467	+	-0.4463	GAGCAATTTTTTGGGTTTTTGCTCCCCGTAGAACATCTATAATGTGTCCCA	Fischerella_sp._PCC7521_2555	UYK_RS0108795	WP_009456152.1	ATP-dependent DNA helicase RecQ	NZ_AJLL01000036.1	64531	64581	NZ_AJLL01000036.1	65869	63713
	F. thermalis	1712_s2g	ga	2293758	2293467	-	-1.6404	GTCTACCTGTTGATTAATAAAAGCACAGGCTTCCTTGACATAATGAATATA	Fischerella_sp._PCC7521_2555	UYK_RS0108795	WP_009456152.1	ATP-dependent DNA helicase RecQ	NZ_AJLL01000036.1	66210	66160	NZ_AJLL01000036.1	65869	63713
	F. muscicola	1712_s2i	i	2272503	2272884	-	0.1409	AATTACTCTACGTTGCACCAGAACGCCTAATCAGTGATAGATTTCTACCAT	FisPCC7414_2900	UYI_RS0124515	WP_016869318.1	ATP-dependent DNA helicase RecQ	NZ_AJLK01000156.1	47294	47344	NZ_AJLK01000156.1	46963	49119
	F. thermalis	1712_s3a	a	2291380	2293467	+	-0.2234	CGCCACTGACTTCTAACTAAACGAATCTCTTCAAAGCTATAATTATCACCA	Fischerella_sp._PCC7521_2555	UYK_RS0108795	WP_009456152.1	ATP-dependent DNA helicase RecQ	NZ_AJLL01000036.1	63732	63782	NZ_AJLL01000036.1	65869	63713
	F. muscicola	1712_s3g	g	2273215	2272884	-	-1.0975	CTGCCAATTCCGCCACATCCGCATCAGCTTCTTATCATAGCATAAAAGTTG	FisPCC7414_2900	UYI_RS0124515	WP_016869318.1	ATP-dependent DNA helicase RecQ	NZ_AJLK01000156.1	46582	46632	NZ_AJLK01000156.1	46963	49119
	F. thermalis	1712_s3i	i	2292889	2293467	-	0.034	GCATTTACAGCTACCGCTACTGATCGCGTCCGTAATGATATCATTCAACAA	Fischerella_sp._PCC7521_2555	UYK_RS0108795	WP_009456152.1	ATP-dependent DNA helicase RecQ	NZ_AJLL01000036.1	65341	65291	NZ_AJLL01000036.1	65869	63713
	F. muscicola	1712_s4i	i	2271576	2272884	-	0.8843	GTGTCGCCCGTTGCAAAGAAAAATTTGGCATGGGCCATATTATAGATGTTC	FisPCC7414_2900	UYI_RS0124515	WP_016869318.1	ATP-dependent DNA helicase RecQ	NZ_AJLK01000156.1	48221	48271	NZ_AJLK01000156.1	46963	49119
	F. thermalis	1712_s5i	i	2292119	2293467	-	2.158	TATAGATGTTCTACGGGGAGCAAAAACCCAAAAAATTGCTCAATACGAACA	Fischerella_sp._PCC7521_2555	UYK_RS0108795	WP_009456152.1	ATP-dependent DNA helicase RecQ	NZ_AJLL01000036.1	64571	64521	NZ_AJLL01000036.1	65869	63713
1714	F. muscicola	1714_o1a	a	1615611	1615398	-	0.4428	CCATGCTTGTACTGTAGGGGTGGGGATGCGTTTCGTGAGAATATTTAACAG	FisPCC7414_2216	UYI_RS0113425	WP_016867174.1	serine/threonine protein phosphatase	NZ_AJLK01000087.1	71666	71616	NZ_AJLK01000087.1	71403	72158
	F. thermalis	1714_o1a	a	3137754	3137541	-	-0.0268	CCATGCTTGTACCGTAGGAGTAGGGATGCGTTTAGTGAGAATATTTAATAG	Fischerella_sp._PCC7521_3359	UYK_RS0100460	WP_009459620.1	serine/threonine protein phosphatase	NZ_AJLL01000005.1	61695	61645	NZ_AJLL01000005.1	61432	62187
	F. muscicola	1714_o1g	g	1615257	1615398	+	-0.3259	TGCACATAGGATGAGGTTATTTGTGCAAGGTCTCAAAGGAAAATTATTACA	FisPCC7414_2216	UYI_RS0113425	WP_016867174.1	serine/threonine protein phosphatase	NZ_AJLK01000087.1	71212	71262	NZ_AJLK01000087.1	71403	72158
	F. thermalis	1714_o1g	g	3137400	3137541	+	0.37	TGCACATAGGATGAGGTTCTTTGTACAAAGTCTTAAAGGAAGATTATTACA	Fischerella_sp._PCC7521_3359	UYK_RS0100460	WP_009459620.1	serine/threonine protein phosphatase	NZ_AJLL01000005.1	61241	61291	NZ_AJLL01000005.1	61432	62187
	F. muscicola	1714_o2g	g	1615178	1615398	+	3.2315	GTTTTACCCCCTGGTCAATAACTGAATTTCAGCGATTATCATATACATTTA	FisPCC7414_2216	UYI_RS0113425	WP_016867174.1	serine/threonine protein phosphatase	NZ_AJLK01000087.1	71133	71183	NZ_AJLK01000087.1	71403	72158
	F. thermalis	1714_o2g	g	3137319	3137541	+	1.607	GGGTTTTACCCCCTGGTCAACCATTAAATTGAAGCGATTATCATATACATT	Fischerella_sp._PCC7521_3359	UYK_RS0100460	WP_009459620.1	serine/threonine protein phosphatase	NZ_AJLL01000005.1	61160	61210	NZ_AJLL01000005.1	61432	62187
	F. muscicola	1714_o3g	gi	1614960	1615398	+	1.8703	TTGCAGTTTGGCATCAACGAGATCAGCTGATGTCAGTTAATATGACAGATG	FisPCC7414_2216	UYI_RS0113425	WP_016867174.1	serine/threonine protein phosphatase	NZ_AJLK01000087.1	70915	70965	NZ_AJLK01000087.1	71403	72158
	F. thermalis	1714_o3g	gi	3137022	3137541	+	0.3502	TTGCAGTTTGGCATCAACGAGACCAGCTGATGTCAGCTAATATAAGAGATG	Fischerella_sp._PCC7521_3359	UYK_RS0100460	WP_009459620.1	serine/threonine protein phosphatase	NZ_AJLL01000005.1	60863	60913	NZ_AJLL01000005.1	61432	62187
	F. muscicola	1714_o3i	i	1615919	1615398	+	Inf	GAACCATACTTCTCCGATAAGTTGATGATTATCGGTCATACTATTACTTTT	FisPCC7414_2216	UYI_RS0113425	WP_016867174.1	serine/threonine protein phosphatase	NZ_AJLK01000087.1	71874	71924	NZ_AJLK01000087.1	71403	72158
	F. thermalis	1714_o3i	i	3138061	3137541	+	0.295	GGAACCATACTTCTCCGATAAGTTAATGATTATCGGTCATACTATTACTTG	Fischerella_sp._PCC7521_3359	UYK_RS0100460	WP_009459620.1	serine/threonine protein phosphatase	NZ_AJLL01000005.1	61902	61952	NZ_AJLL01000005.1	61432	62187
	F. muscicola	1714_o4i	i	1615980	1615398	+	2.6949	GCGTTCCCCCTGGACAATTAGCCCAAGGACAAGGATGGTTAGATATAGACA	FisPCC7414_2216	UYI_RS0113425	WP_016867174.1	serine/threonine protein phosphatase	NZ_AJLK01000087.1	71935	71985	NZ_AJLK01000087.1	71403	72158
	F. thermalis	1714_o4i	i	3138123	3137541	+	1.2809	GTGTTCCCCCTGGACAATTAGCTCAAGGACAAGGATGGTTAGATATAGACA	Fischerella_sp._PCC7521_3359	UYK_RS0100460	WP_009459620.1	serine/threonine protein phosphatase	NZ_AJLL01000005.1	61964	62014	NZ_AJLL01000005.1	61432	62187
	F. muscicola	1714_o5i	i	1616039	1615398	+	1.1147	TATCATCCCCGTAGTGGTTGGTTAACGGGATTGGATATTACAAATAATTTA	FisPCC7414_2216	UYI_RS0113425	WP_016867174.1	serine/threonine protein phosphatase	NZ_AJLK01000087.1	71994	72044	NZ_AJLK01000087.1	71403	72158
	F. thermalis	1714_o5i	i	3138182	3137541	+	-0.1772	TATCATCCCCGTAGTGGTTGGTTAACGGGATTGGATGTTACAAATAATTTA	Fischerella_sp._PCC7521_3359	UYK_RS0100460	WP_009459620.1	serine/threonine protein phosphatase	NZ_AJLL01000005.1	62023	62073	NZ_AJLL01000005.1	61432	62187
	F. muscicola	1714_s1i	i	1615696	1615398	+	Inf	TACAGTACAAGCATGGCTATATAGTGGTGGTCAGGCTACAGTAGCTAGTTA	FisPCC7414_2216	UYI_RS0113425	WP_016867174.1	serine/threonine protein phosphatase	NZ_AJLK01000087.1	71651	71701	NZ_AJLK01000087.1	71403	72158
	F. muscicola	1714_s2a	a	1616033	1615398	-	0.7521	GGTGAGATACGGATGCAATTTTTGAGAACGTTTGCTTGATAAACTAAATTA	FisPCC7414_2216	UYI_RS0113425	WP_016867174.1	serine/threonine protein phosphatase	NZ_AJLK01000087.1	72088	72038	NZ_AJLK01000087.1	71403	72158
	F. muscicola	1714_s2i	i	1615871	1615398	+	-0.7359	ACCGCCAATCAACTTTGTTGGGTGCGAGATGAATTTCATAGTATAGAAGAA	FisPCC7414_2216	UYI_RS0113425	WP_016867174.1	serine/threonine protein phosphatase	NZ_AJLK01000087.1	71826	71876	NZ_AJLK01000087.1	71403	72158
	F. muscicola	1714_s3a	a	1616075	1615398	-	-0.8329	TGAAATTGTTTTGGGTTGACGGTGGTCACTATTTCTTCTAAAGGTGAGATA	FisPCC7414_2216	UYI_RS0113425	WP_016867174.1	serine/threonine protein phosphatase	NZ_AJLK01000087.1	72130	72080	NZ_AJLK01000087.1	71403	72158
	F. thermalis	1714_s4g	gi	3136562	3137541	+	1.503	GTTACTCCCCAACTTAAATTACTAGATGACCAAGGGTATTATGGACAATTG	Fischerella_sp._PCC7521_3359	UYK_RS0100460	WP_009459620.1	serine/threonine protein phosphatase	NZ_AJLL01000005.1	60403	60453	NZ_AJLL01000005.1	61432	62187
1739	F. muscicola	1739_o1a	ga	5091077	5090809	-	-0.3435	CTTCTCGGCACACTCCTTTAACATAGCCAATATCATGACATAGTAAGGAAA	FisPCC7414_5731	UYI_RS0122510	WP_016868938.1	metal-dependent phosphohydrolase	NZ_AJLK01000141.1	6152	6202	NZ_AJLK01000141.1	6470	5574
	F. thermalis	1739_o1a	ga	291428	291696	+	0.5307	CTTCTCGGCACACTCCTTTAACATAGCCAATATCATGACATAGTAAGGAGA	Fischerella_sp._PCC7521_562	UYK_RS0116815	WP_009459144.1	metal-dependent phosphohydrolase	NZ_AJLL01000078.1	33797	33747	NZ_AJLL01000141.1	244	50
	F. muscicola	1739_o1g	g	5090313	5090809	+	-0.617	TCACTAAGCAGTTGTGCTTAAAAAAGTTTTAAGTAAGTTAATGTATATTTA	FisPCC7414_5731	UYI_RS0122510	WP_016868938.1	metal-dependent phosphohydrolase	NZ_AJLK01000141.1	7016	6966	NZ_AJLK01000141.1	6470	5574
	F. thermalis	1739_o1g	g	292172	291696	-	-0.1674	TCACTAAGCAGTTGTGCTTAAAAAAGTTTTAAGTAAGTTAATGTATATTTA	Fischerella_sp._PCC7521_562	UYK_RS0116815	WP_009459144.1	metal-dependent phosphohydrolase	NZ_AJLL01000078.1	32953	33003	NZ_AJLL01000141.1	244	50
	F. muscicola	1739_o1i	gi	5090981	5090809	+	0.5303	GGCTTTAGAAAACATTGCCAACAGCGACGCCCTATATCACAATGTAGAACA	FisPCC7414_5731	UYI_RS0122510	WP_016868938.1	metal-dependent phosphohydrolase	NZ_AJLK01000141.1	6348	6298	NZ_AJLK01000141.1	6470	5574
	F. thermalis	1739_o1i	gi	291524	291696	-	-0.5421	GGCTTTAGAAAACATTGCCAACAGCGACGCCCTGTATCACAATGTAGAACA	Fischerella_sp._PCC7521_562	UYK_RS0116815	WP_009459144.1	metal-dependent phosphohydrolase	NZ_AJLL01000078.1	33601	33651	NZ_AJLL01000141.1	244	50
	F. muscicola	1739_o2g	ga	5089980	5090809	+	2.9656	CGGGCTGCCACTGTACCAGTGGTGCTGAGGGTACGGGCTATATTGTTAGCT	FisPCC7414_5731	UYI_RS0122510	WP_016868938.1	metal-dependent phosphohydrolase	NZ_AJLK01000141.1	7349	7299	NZ_AJLK01000141.1	6470	5574
	F. thermalis	1739_o2g	ga	292505	291696	-	2.2013	CGTGCTGCCACTGTACCAGTGGTGCTGAGAGTGCGGGCTATACTGTTAGCT	Fischerella_sp._PCC7521_562	UYK_RS0116815	WP_009459144.1	metal-dependent phosphohydrolase	NZ_AJLL01000078.1	32620	32670	NZ_AJLL01000141.1	244	50
	F. muscicola	1739_o2i	gi	5091104	5090809	+	0.9182	TGAAGACTGGTTGCACTTTATTATTTCCTTACTATGTCATGATATTGGCTA	FisPCC7414_5731	UYI_RS0122510	WP_016868938.1	metal-dependent phosphohydrolase	NZ_AJLK01000141.1	6225	6175	NZ_AJLK01000141.1	6470	5574
	F. thermalis	1739_o2i	gi	291401	291696	-	0.5077	TGAAGACTGGTTGCACTTTATTATCTCCTTACTATGTCATGATATTGGCTA	Fischerella_sp._PCC7521_562	UYK_RS0116815	WP_009459144.1	metal-dependent phosphohydrolase	NZ_AJLL01000078.1	33724	33774	NZ_AJLL01000141.1	244	50
	F. muscicola	1739_s3i	gi	5091229	5090809	+	-0.8845	CTCTTGCCCCTGGAGCCTCTGACGCCAGCTTGACACCTTATCATGTAGATA	FisPCC7414_5731	UYI_RS0122510	WP_016868938.1	metal-dependent phosphohydrolase	NZ_AJLK01000141.1	6100	6050	NZ_AJLK01000141.1	6470	5574
1754	F. muscicola	1754_o1g	gi	1605201	1605277	+	2.1056	TTGGCACAAATGGCTGTCCTCGATCCAACTGGTTTTGCTAAAGTGGCGGAG	FisPCC7414_2207	-	WP_051035560.1	ABC transporter substrate-binding protein	NZ_AJLK01000087.1	61156	61206	NZ_AJLK01000087.1	61282	62109
	F. thermalis	1754_o1g	gi	3128133	3128161	+	1.9353	TTGGCACAAATGGCTGTCCTCGATCCAACTAGTTTTGCTAAAGTGGCAGAG	Fischerella_sp._PCC7521_3350	UYK_RS0100425	WP_050815584.1	ABC transporter substrate-binding protein	NZ_AJLL01000005.1	51974	52024	NZ_AJLL01000005.1	52052	52927
	F. muscicola	1754_o2a	a	1605786	1605277	-	2.1177	ACCAAATCTCCATGTGGTAAATAATACCTAACGTCGGCTATGGTACTGGAG	FisPCC7414_2207	-	WP_051035560.1	ABC transporter substrate-binding protein	NZ_AJLK01000087.1	61841	61791	NZ_AJLK01000087.1	61282	62109
	F. thermalis	1754_o2a	a	3128718	3128161	-	0.1525	ACCAAATCTGCATGTGGCAAATAATACCTAACGTCGGCTATAGTACTGGAG	Fischerella_sp._PCC7521_3350	UYK_RS0100425	WP_050815584.1	ABC transporter substrate-binding protein	NZ_AJLL01000005.1	52659	52609	NZ_AJLL01000005.1	52052	52927
	F. muscicola	1754_o2g	gi	1605109	1605277	+	1.1455	GTATCAATGCTGCTGTTCGTCAACATGGCATGAGCTACAGCCAGTTTATTG	FisPCC7414_2207	-	WP_051035560.1	ABC transporter substrate-binding protein	NZ_AJLK01000087.1	61064	61114	NZ_AJLK01000087.1	61282	62109
	F. thermalis	1754_o2g	gi	3128038	3128161	+	0.5078	CCCGCATCAATGCTGCTGTGCGTCAACATGGCATGAGCTACAGTCAGTTTA	Fischerella_sp._PCC7521_3350	UYK_RS0100425	WP_050815584.1	ABC transporter substrate-binding protein	NZ_AJLL01000005.1	51879	51929	NZ_AJLL01000005.1	52052	52927
	F. muscicola	1754_o3a	a	1605937	1605277	-	0.4647	AGACAAAGGCTCAGTAGATAGCTTTACTGGCAGTAGCCGATACTGAGGATA	FisPCC7414_2207	-	WP_051035560.1	ABC transporter substrate-binding protein	NZ_AJLK01000087.1	61992	61942	NZ_AJLK01000087.1	61282	62109
	F. thermalis	1754_o3a	a	3128869	3128161	-	-0.6704	AGATAAAGGTTCAGTTGATAGCTTTACTGGCAGTAGCCGATACTGAGGATA	Fischerella_sp._PCC7521_3350	UYK_RS0100425	WP_050815584.1	ABC transporter substrate-binding protein	NZ_AJLL01000005.1	52810	52760	NZ_AJLL01000005.1	52052	52927
	F. thermalis	1754_s1a	a	3128609	3128161	-	1.4049	TTTTGGTAATTAATCTTGTGCCATCAAAGTAGTAAGGTATACTTAGACTTA	Fischerella_sp._PCC7521_3350	UYK_RS0100425	WP_050815584.1	ABC transporter substrate-binding protein	NZ_AJLL01000005.1	52550	52500	NZ_AJLL01000005.1	52052	52927
1756	F. muscicola	1756_o1a	a	1745163	1745066	-	2.0152	CTTTAGGCAAGTCAACATTAATTGCTTGTTGTCGAGTAAATTGTAGAGACG	FisPCC7414_2371	UYI_RS0119280	WP_016868315.1	biopolymer transporter ExbD	NZ_AJLK01000121.1	8804	8854	NZ_AJLK01000121.1	8951	8331
	F. thermalis	1756_o1a	a	1990591	1990690	+	1.6652	GGCTTTAGGTAAGTCAACATTAATTGCTTGTTGTCGAGTAAATTGTAGAGA	Fischerella_sp._PCC7521_2245	UYK_RS0107400	WP_009458323.1	biopolymer transporter ExbD	NZ_AJLL01000033.1	105095	105145	NZ_AJLL01000033.1	105244	104624
	F. muscicola	1756_o1i	gi	1745471	1745066	+	0.4018	AATTATTAGATTTACTGCGACAAGTGGGAGGCGATCGCGTATCTTTGGGAA	FisPCC7414_2371	UYI_RS0119280	WP_016868315.1	biopolymer transporter ExbD	NZ_AJLK01000121.1	8596	8546	NZ_AJLK01000121.1	8951	8331
	F. thermalis	1756_o1i	i	1990285	1990690	-	-1.0831	AAATATTAGATTTGCTGCGACAAGTGGGAGGCGATCGCGTATCTTTGGGAA	Fischerella_sp._PCC7521_2245	UYK_RS0107400	WP_009458323.1	biopolymer transporter ExbD	NZ_AJLL01000033.1	104889	104839	NZ_AJLL01000033.1	105244	104624
	F. thermalis	1756_s1g	gi	1991160	1990690	-	0.7974	GGTACAGTCTGGGGTTTGATAGGGTCTTTGGAATCAATTAAGATTGGTGAT	Fischerella_sp._PCC7521_2245	UYK_RS0107400	WP_009458323.1	biopolymer transporter ExbD	NZ_AJLL01000033.1	105764	105714	NZ_AJLL01000033.1	105244	104624
	F. thermalis	1756_s2a	a	1990041	1990690	+	-0.4188	AGAAATTTAGAGACGTGCTATGGCACGTCTGTTGATCTTATCTTGGTGGAG	Fischerella_sp._PCC7521_2245	UYK_RS0107400	WP_009458323.1	biopolymer transporter ExbD	NZ_AJLL01000033.1	104545	104595	NZ_AJLL01000033.1	105244	104624
1768	F. muscicola	1768_o1g	gi	5677738	5677530	-	0.394	AATCAACCACTAGGATCATTTTCAAACAAGTTGTGGGTAAACTAGACCATA	FisPCC7414_6332	UYI_RS0107915	WP_016866139.1	hypothetical protein	NZ_AJLK01000057.1	27114	27164	NZ_AJLK01000057.1	27372	28673
	F. thermalis	1768_o1g	ga	2224406	2224281	-	-0.237	AACCAACCACTAGGATCATTTTCAAACAAGTTGCGGGTAAACTAGACCATA	Fischerella_sp._PCC7521_2481	UYK_RS0108465	WP_016871259.1	hypothetical protein	NZ_AJLL01000035.1	66208	66158	NZ_AJLL01000035.1	66033	64762
	F. muscicola	1768_o1i	i	5677526	5677530	-	2.2438	TGCCCTCTGCCTTCTGCCCTCTGCCTTCTGCCTTCTTGTAAATTGGATGGA	FisPCC7414_6332	UYI_RS0107915	WP_016866139.1	hypothetical protein	NZ_AJLK01000156.1	152740	152770	NZ_AJLK01000057.1	27372	28673
	F. thermalis	1768_o1i	i	2224277	2224281	-	1.5365	ACCCACGCCACCTCTGCCTTCTGCTCTCTAGTTTCTTGTAAATTGGATGGA	Fischerella_sp._PCC7521_2481	UYK_RS0108465	WP_016871259.1	hypothetical protein	NZ_AJLL01000035.1	66079	66029	NZ_AJLL01000035.1	66033	64762
	F. muscicola	1768_s1a	a	5677399	5677530	+	-0.0932	GCGTATTCGACACTTTGACACAATGTAGACCAAAACGGAAAATTATATTTG	FisPCC7414_6332	UYI_RS0107915	WP_016866139.1	hypothetical protein	NZ_AJLK01000057.1	27553	27503	NZ_AJLK01000057.1	27372	28673
	F. muscicola	1768_s2a	a	5676804	5677530	+	2.1845	GTCATCTGCACTCCTATCTAAACCACGCAGCTTTTTGCTATAGTTGCTAGG	FisPCC7414_6332	UYI_RS0107915	WP_016866139.1	hypothetical protein	NZ_AJLK01000057.1	28148	28098	NZ_AJLK01000057.1	27372	28673
	F. thermalis	1768_s2g	gi	2224855	2224281	-	-1.2223	AATATTACGGACGTGCTTATCAAATTGCGATCGCAGGTACGCTGATAGGTA	Fischerella_sp._PCC7521_2481	UYK_RS0108465	WP_016871259.1	hypothetical protein	NZ_AJLL01000035.1	66657	66607	NZ_AJLL01000035.1	66033	64762
	F. muscicola	1768_s3a	a	5676730	5677530	+	1.212	ATAGATTCTGTGCTGTGTTTAGTACGAATGCTGGAAGTTAAAATTCTGGAA	FisPCC7414_6332	UYI_RS0107915	WP_016866139.1	hypothetical protein	NZ_AJLK01000057.1	28222	28172	NZ_AJLK01000057.1	27372	28673
	F. muscicola	1768_s4a	a	5676296	5677530	+	-Inf	GTTTTCTTCTTGGCTCGATGACATGTGCAGAAACACCGTAATATTGAGCTG	FisPCC7414_6332	UYI_RS0107915	WP_016866139.1	hypothetical protein	NZ_AJLK01000057.1	28656	28606	NZ_AJLK01000057.1	27372	28673
1779	F. muscicola	1779_o1g	gi	3070817	3070896	+	1.5838	CAGCCCGCGCCAATGGGTTGCAAGTCATGTTTGGCTGCTATTCTGATAGTG	FisPCC7414_3698	-	WP_016866666.1	hypothetical protein	NZ_AJLK01000073.1	77122	77172	NZ_AJLK01000073.1	77251	78366
	F. thermalis	1779_o1g	gi	3775031	3774952	-	0.2857	CAGCCCGCGCCAATGGGTTGCAAGTCATGTTTGGCTGCTATTCTGATAGTG	Fischerella_sp._PCC7521_3993	-	WP_009457645.1	hypothetical protein	NZ_AJLL01000011.1	38620	38570	NZ_AJLL01000011.1	38491	37376
	F. muscicola	1779_o2a	a	3071072	3070896	-	2.626	GGCAAGGATTGCCCTGGACATTCGCGGTCGATCGCTACTACAATCGGGGCT	FisPCC7414_3698	-	WP_016866666.1	hypothetical protein	NZ_AJLK01000073.1	77477	77427	NZ_AJLK01000073.1	77251	78366
	F. thermalis	1779_o2a	a	3774776	3774952	+	1.8595	GGCAAGGATTGCCCTGGACATTCGCGGTCGATCGCTACTACAATCGGGGCT	Fischerella_sp._PCC7521_3993	-	WP_009457645.1	hypothetical protein	NZ_AJLL01000011.1	38265	38315	NZ_AJLL01000011.1	38491	37376
	F. muscicola	1779_o2g	gi	3070392	3070896	+	1.8094	TTCACCAGCAGGGGCAAAAGCCAGGGTAAGGGATTGGTTGGAATTTCTGGA	FisPCC7414_3698	-	WP_016866666.1	hypothetical protein	NZ_AJLK01000073.1	76697	76747	NZ_AJLK01000073.1	77251	78366
	F. thermalis	1779_o2g	gi	3775456	3774952	-	1.1828	TTCAACCGCAGGGGCAAAAGCTAGGGTAAGGGATTGGTTAGAATTTCTGGA	Fischerella_sp._PCC7521_3993	-	WP_009457645.1	hypothetical protein	NZ_AJLL01000011.1	39045	38995	NZ_AJLL01000011.1	38491	37376
	F. muscicola	1779_o2i	gi	3071647	3070896	+	-0.3072	CTTTGCTGCTGGGGCAGTGGAACAAATGGTCATGCGCTATGGTAAGAACTA	FisPCC7414_3698	-	WP_016866666.1	hypothetical protein	NZ_AJLK01000073.1	77952	78002	NZ_AJLK01000073.1	77251	78366
	F. thermalis	1779_o2i	i	3774201	3774952	-	-0.7365	CTTTGCTGCTGGGGCAGTAGAACAAATGGTCATGCGCTATGGTAAAAACTA	Fischerella_sp._PCC7521_3993	-	WP_009457645.1	hypothetical protein	NZ_AJLL01000011.1	37790	37740	NZ_AJLL01000011.1	38491	37376
	F. muscicola	1779_s1a	a	3070926	3070896	-	0.8151	CACTGCGTTGTACCCCCAAGCCTGGTAAGTCGTTTGGTATAATTTTTCCTG	FisPCC7414_3698	-	WP_016866666.1	hypothetical protein	NZ_AJLK01000073.1	77331	77281	NZ_AJLK01000073.1	77251	78366
	F. muscicola	1779_s1i	gi	3071494	3070896	+	Inf	GGGAACTGATATGGCAGTTGGCAAAATGTCAACTAGCTTAGAATTACACTG	FisPCC7414_3698	-	WP_016866666.1	hypothetical protein	NZ_AJLK01000073.1	77799	77849	NZ_AJLK01000073.1	77251	78366
	F. muscicola	1779_s3a	a	3071734	3070896	-	1.0257	CACCATCAGCAACTTCTGTTTGTCCTGCCCGATGTACTAAGATCATCTGCG	FisPCC7414_3698	-	WP_016866666.1	hypothetical protein	NZ_AJLK01000073.1	78139	78089	NZ_AJLK01000073.1	77251	78366
1787	F. muscicola	1787_o1a	ga	3779284	3779278	-	-0.2825	GAATTGAACAACCCTCAGAGTGAGACTGGCATTTGCCAGATAATACAAGTA	FisPCC7414_4406	UYI_RS0115380	WP_026085971.1	hypothetical protein	NZ_AJLK01000105.1	5637	5687	NZ_AJLK01000105.1	5693	5307
	F. thermalis	1787_o1a	ga	1981175	1981181	+	-0.0325	GAATTGAACAACCCTCAGAGTGAGACTGGCATTTGCCAGATAATACAAGTA	Fischerella_sp._PCC7521_2236	UYK_RS0107360	WP_009458310.1	hypothetical protein	NZ_AJLL01000033.1	95679	95729	NZ_AJLL01000033.1	95735	95349
	F. muscicola	1787_o1g	g	3779141	3779278	+	-0.5088	CTCTAAAGTATTGCCTACCAAATTGATAATTCGACTTTAAGATAGATAGCA	FisPCC7414_4406	UYI_RS0115380	WP_026085971.1	hypothetical protein	NZ_AJLK01000105.1	5880	5830	NZ_AJLK01000105.1	5693	5307
	F. thermalis	1787_o1g	g	1981318	1981181	-	-0.9047	CTCTAAAGTATTACCTACCAAATTGATGATTCGACTTTAAGATAGATAGCA	Fischerella_sp._PCC7521_2236	UYK_RS0107360	WP_009458310.1	hypothetical protein	NZ_AJLL01000033.1	95922	95872	NZ_AJLL01000033.1	95735	95349
	F. muscicola	1787_o2a	ga	3779324	3779278	-	1.3264	CGGTGACGAAGGAAACAGGTATTTCGGGTTTGGCGTGCAAGAATTGAACAA	FisPCC7414_4406	UYI_RS0115380	WP_026085971.1	hypothetical protein	NZ_AJLK01000105.1	5597	5647	NZ_AJLK01000105.1	5693	5307
	F. thermalis	1787_o2a	ga	1981135	1981181	+	2.4205	CGGTGACGAAGGAAACAGGTATTTGGGGTTTGGCGTGCAAGAATTGAACAA	Fischerella_sp._PCC7521_2236	UYK_RS0107360	WP_009458310.1	hypothetical protein	NZ_AJLL01000033.1	95639	95689	NZ_AJLL01000033.1	95735	95349
	F. muscicola	1787_o2g	ga	3778387	3779278	+	1.952	TGCTGTGGGAGCTGCAACCGCTCCCGGATTTTGAGCATACACTGTCTGATA	FisPCC7414_4406	UYI_RS0115380	WP_026085971.1	hypothetical protein	NZ_AJLK01000105.1	6634	6584	NZ_AJLK01000105.1	5693	5307
	F. thermalis	1787_o2g	ga	1982102	1981181	-	0.7204	TGCTGTGGGAGCAGCAACCGCTCCCGGATTTTGAGCATATACTGTTTGATA	Fischerella_sp._PCC7521_2236	UYK_RS0107360	WP_009458310.1	hypothetical protein	NZ_AJLL01000033.1	96706	96656	NZ_AJLL01000033.1	95735	95349
	F. thermalis	1787_s3g	ga	1982153	1981181	-	1.5551	AATATTTTGCTGACGTAACTTTTCTAGTAATTCTGGAGTAAAGTGTAACCC	Fischerella_sp._PCC7521_2236	UYK_RS0107360	WP_009458310.1	hypothetical protein	NZ_AJLL01000033.1	96757	96707	NZ_AJLL01000033.1	95735	95349
1819	F. muscicola	1819_o1i	i	1947303	1947311	-	-0.3448	TCTAATGTAAATGCGAGAATTTCAATATTTAGGTTGGTAATAATGGAAGTA	FisPCC7414_2585	UYI_RS0125860	WP_016869587.1	(2Fe-2S)-binding protein	NZ_AJLK01000163.1	39762	39812	NZ_AJLK01000163.1	39804	40805
	F. thermalis	1819_o1i	i	5128923	5128915	+	0.1923	TCCTATGTAAATGTGAGAATTGTAATATTTAGGTTAGTAATAATGGAAGTA	Fischerella_sp._PCC7521_5246	UYK_RS0119600	WP_009454270.1	(2Fe-2S)-binding protein	NZ_AJLL01000090.1	146620	146570	NZ_AJLL01000090.1	146578	145577
	F. muscicola	1819_o4a	a	1946751	1947311	+	2.7289	TCCAAGCGGTTTTCTGTTTCACTATCGCGGTTATCTGCCACCATTCGGTAA	FisPCC7414_2585	UYI_RS0125860	WP_016869587.1	(2Fe-2S)-binding protein	NZ_AJLK01000163.1	40414	40364	NZ_AJLK01000163.1	39804	40805
	F. thermalis	1819_o4a	a	5129475	5128915	-	1.4564	TCTAAGCGGTTTTCTGTTTCACTATCGCGGTTATCTGCTACCATTCGATAA	Fischerella_sp._PCC7521_5246	UYK_RS0119600	WP_009454270.1	(2Fe-2S)-binding protein	NZ_AJLL01000090.1	145968	146018	NZ_AJLL01000090.1	146578	145577
	F. muscicola	1819_s1a	a	1947302	1947311	+	0.8823	AGTTTGTACCTTAGCAGAAGAATTATGTTGCTGTCGAATAACCTTAAATAG	FisPCC7414_2585	UYI_RS0125860	WP_016869587.1	(2Fe-2S)-binding protein	NZ_AJLK01000163.1	39863	39813	NZ_AJLK01000163.1	39804	40805
	F. muscicola	1819_s1g	g	1947790	1947311	-	-0.5251	ATAGGGTGTAGCAGTTGACAAAACTGTCGCTAAACCCATACAAAGCTTCTA	FisPCC7414_2585	UYI_RS0125860	WP_016869587.1	(2Fe-2S)-binding protein	NZ_AJLK01000163.1	39275	39325	NZ_AJLK01000163.1	39804	40805
	F. muscicola	1819_s2a	a	1947188	1947311	+	-0.317	ACCACAAATTGTATTGCGGCAATTTTTGCGAAATGCTAAAGTTCCATCTTG	FisPCC7414_2585	UYI_RS0125860	WP_016869587.1	(2Fe-2S)-binding protein	NZ_AJLK01000163.1	39977	39927	NZ_AJLK01000163.1	39804	40805
	F. muscicola	1819_s2g	g	1948263	1947311	-	0.6062	TGCTGTCTATTAATTACCTCCACATGTTCATCAGCAGCTATAACAATTCTA	FisPCC7414_2585	UYI_RS0125860	WP_016869587.1	(2Fe-2S)-binding protein	NZ_AJLK01000163.1	38802	38852	NZ_AJLK01000163.1	39804	40805
	F. muscicola	1819_s2i	i	1947252	1947311	-	Inf	CTATTTAAGGTTATTCGACAGCAACATAATTCTTCTGCTAAGGTACAAACT	FisPCC7414_2585	UYI_RS0125860	WP_016869587.1	(2Fe-2S)-binding protein	NZ_AJLK01000163.1	39813	39863	NZ_AJLK01000163.1	39804	40805
	F. muscicola	1819_s3a	a	1947074	1947311	+	2.0153	AATAGCATTTGTCTTGCTTGTGTGTGCTGCTAACTGTTGTAATCTAGAAAT	FisPCC7414_2585	UYI_RS0125860	WP_016869587.1	(2Fe-2S)-binding protein	NZ_AJLK01000163.1	40091	40041	NZ_AJLK01000163.1	39804	40805
1830	F. muscicola	1830_o1a	ga	1986159	1986104	-	-0.5808	AGGGAAACAACAGAATTACAAAATCCAGCAAAAAAGACAAAATTAAAATTA	FisPCC7414_2624	UYI_RS0125725	WP_016869562.1	hypothetical protein	NZ_AJLK01000163.1	906	956	NZ_AJLK01000163.1	1011	178
	F. thermalis	1830_o1a	a	4010735	4010680	-	-0.5599	AGGGAAACAACAGAATTACAAAATCTAGTAAAAAAGACAAAATTAAAATTA	Fischerella_sp._PCC7521_4221	UYK_RS0104340	WP_009459799.1	hypothetical protein	NZ_AJLL01000014.1	41969	41919	NZ_AJLL01000014.1	41864	42700
	F. muscicola	1830_o2a	ga	1986502	1986104	-	3.2464	GTTTTGACTTGGTCATTGCTCAACTGAGCTTGTACCTGTGATAGTTGATTG	FisPCC7414_2624	UYI_RS0125725	WP_016869562.1	hypothetical protein	NZ_AJLK01000163.1	563	613	NZ_AJLK01000163.1	1011	178
	F. thermalis	1830_o2a	a	4011078	4010680	-	1.6266	GTTTTGACTTGGTCGTTGCTCAACTGAGCTTGTACCTGTGATAATTGATTG	Fischerella_sp._PCC7521_4221	UYK_RS0104340	WP_009459799.1	hypothetical protein	NZ_AJLL01000014.1	42312	42262	NZ_AJLL01000014.1	41864	42700
	F. muscicola	1830_o4g	gi	1985341	1986104	+	0.5103	GATTTGGAATTAATGCAAAATTGGCTTGGAACTGATTTGATTTACCAGTCT	FisPCC7414_2624	UYI_RS0125725	WP_016869562.1	hypothetical protein	NZ_AJLK01000163.1	1824	1774	NZ_AJLK01000163.1	1011	178
	F. thermalis	1830_o4g	gi	4009952	4010680	+	0.2013	TGATTTGGAATTAATGCAAAATTGGTTAGGAACTGATTTAATTTACCAGTA	Fischerella_sp._PCC7521_4221	UYK_RS0104340	WP_009459799.1	hypothetical protein	NZ_AJLL01000014.1	41086	41136	NZ_AJLL01000014.1	41864	42700
	F. thermalis	1830_s1g	g	4010656	4010680	+	0.9844	CTCAGGTATTAGGAACAATATTTAGGTAACTTGACATAAAATAGTCACTCA	Fischerella_sp._PCC7521_4221	UYK_RS0104340	WP_009459799.1	hypothetical protein	NZ_AJLL01000014.1	41790	41840	NZ_AJLL01000014.1	41864	42700
	F. muscicola	1830_s1i	i	1986151	1986104	+	-0.6676	ATTATGAATAATAATTTTGCTGCTGTCACTGCTGCTCGTACACTTAAGGTG	FisPCC7414_2624	UYI_RS0125725	WP_016869562.1	hypothetical protein	NZ_AJLK01000163.1	1014	964	NZ_AJLK01000163.1	1011	178
	F. muscicola	1830_s2g	g	1985996	1986104	+	-Inf	TCGTAAGTGTTACCTTGGTGTATTGACAAAGACATGAAAAAATAACTACCA	FisPCC7414_2624	UYI_RS0125725	WP_016869562.1	hypothetical protein	NZ_AJLK01000163.1	1169	1119	NZ_AJLK01000163.1	1011	178
	F. muscicola	1830_s3a	ga	1986862	1986104	-	-0.9447	CCTTGGGCAGCACCCATGCCTCTTAAACCTGTCCAGCCGATAATAATGTAG	FisPCC7414_2624	UYI_RS0125725	WP_016869562.1	hypothetical protein	NZ_AJLK01000163.1	203	253	NZ_AJLK01000163.1	1011	178
	F. muscicola	1830_s3g	g	1985765	1986104	+	0.4744	AGTTAGCAGTTAGTGGTTAGTAGTTGGTGGTTATTTGGTATTTGTTGCTTA	FisPCC7414_2624	UYI_RS0125725	WP_016869562.1	hypothetical protein	NZ_AJLK01000163.1	1400	1350	NZ_AJLK01000163.1	1011	178
1838	F. muscicola	1838_o1i	i	2105205	2105580	-	1.8045	ATTTGGCGCAGATGGCAATGGAGGCGACGCCACGCAGTACGCTGATTGTTG	FisPCC7414_2734	UYI_RS0125225	WP_016869462.1	helicase	NZ_AJLK01000160.1	7764	7814	NZ_AJLK01000160.1	7439	8971
	F. thermalis	1838_o1i	i	3446327	3446702	-	-0.0911	ATTTGGCGCAGATGGCAATGGAGGCGACGCCGCGCAGTACACTGATTGTTG	Fischerella_sp._PCC7521_3650	UYK_RS0101780	WP_009455378.1	helicase	NZ_AJLL01000008.1	14104	14054	NZ_AJLL01000008.1	14429	12951
	F. muscicola	1838_o2a	a	2104616	2105580	+	2.8852	CTCGCTCCGGATAATGCTTCGCTAATAAGTTTGCTAGAATTCTTAACTTGC	FisPCC7414_2734	UYI_RS0125225	WP_016869462.1	helicase	NZ_AJLK01000160.1	8453	8403	NZ_AJLK01000160.1	7439	8971
	F. thermalis	1838_o2a	a	3445734	3446702	+	1.1987	AAAACTCGCTCCGGATAATGCTTCGCTAATAAATTTGCTAGAATTCTTAAC	Fischerella_sp._PCC7521_3650	UYK_RS0101780	WP_009455378.1	helicase	NZ_AJLL01000008.1	13411	13461	NZ_AJLL01000008.1	14429	12951
	F. thermalis	1838_s1a	a	3445791	3446702	+	0.3398	TCCGTACCAACAGCGATTTCTTTAGCTTGGCGATGGGCTAACATAGCTCTA	Fischerella_sp._PCC7521_3650	UYK_RS0101780	WP_009455378.1	helicase	NZ_AJLL01000008.1	13468	13518	NZ_AJLL01000008.1	14429	12951
1907	F. muscicola	1907_o1a	a	2399016	2399320	+	2.0128	GAGATGAGGGGGGAATGGCAAACGACTGCACGTTAGTTAAGATAACGAGCA	FisPCC7414_2999	-	WP_016864690.1	hypothetical protein	NZ_AJLK01000004.1	7462	7512	NZ_AJLK01000156.1	72651	72689
	F. thermalis	1907_o1a	a	3211978	3211821	-	1.4849	GAGAATATGAAAAATCAGCAAAGGACTGCACGTTAGTTAAGATAAACAGCA	Fischerella_sp._PCC7521_3421	-	WP_009460353.1	hypothetical protein	NZ_AJLL01000005.1	135919	135869	NZ_AJLL01000005.1	135718	136608
	F. muscicola	1907_o3a	a	2398589	2399320	+	2.9849	GTTTGGTTGGGACTGAGCAGGATAGTGAAGCGATGGTATAAAATATTTTTA	FisPCC7414_2999	-	WP_016864690.1	hypothetical protein	NZ_AJLK01000004.1	7035	7085	NZ_AJLK01000156.1	72651	72689
	F. thermalis	1907_o3a	a	3212468	3211821	-	0.7349	GTTTGGCTGGGACTAAGCAGGATAGTAAAGCGATGGTATAAAATATTTTTA	Fischerella_sp._PCC7521_3421	-	WP_009460353.1	hypothetical protein	NZ_AJLL01000005.1	136409	136359	NZ_AJLL01000005.1	135718	136608
	F. thermalis	1907_s2a	a	3212024	3211821	-	-0.2236	ATGGGGGGAAGATTTGTGATGTCGTAGTATTTTGTTGAGAAACTGGGAGAA	Fischerella_sp._PCC7521_3421	-	WP_009460353.1	hypothetical protein	NZ_AJLL01000005.1	135965	135915	NZ_AJLL01000005.1	135718	136608
1938	F. muscicola	1938_o1g	g	871945	872316	+	2.9238	AATTGTTGTTTCTCCAATATTTTGTACTGTTGTGAGTTATGATGACTACCG	FisPCC7414_1466	UYI_RS0105690	WP_016865707.1	two-component system response regulator	NZ_AJLK01000039.1	12175	12225	NZ_AJLK01000039.1	12596	13801
	F. thermalis	1938_o1g	g	772814	772649	-	0.9558	AATTGTTGTTTCTTCAATATTTTGTACTGTTGTGAGTTATGATGACTACCG	Fischerella_sp._PCC7521_1058	UYK_RS0114670	WP_009454478.1	two-component system response regulator	NZ_AJLL01000068.1	24077	24127	#N/A	#N/A	#N/A
	F. muscicola	1938_s1a	ga	872342	872316	-	-0.1033	AGTTGTCCAGTACGCTGCCCCAACTCTATTAATTGCAGGATACTGCGGATA	FisPCC7414_1466	UYI_RS0105690	WP_016865707.1	two-component system response regulator	NZ_AJLK01000039.1	12672	12622	NZ_AJLK01000039.1	12596	13801
	F. thermalis	1938_s1i	i	772406	772649	-	0.2394	GTGATAATAGTTTGTTGCGCCTGAGTGATTATTTACGTCATTATCAAGTCA	Fischerella_sp._PCC7521_1058	UYK_RS0114670	WP_009454478.1	two-component system response regulator	NZ_AJLL01000068.1	24485	24535	#N/A	#N/A	#N/A
	F. muscicola	1938_s2a	ga	872987	872316	-	2.1511	CCCTGTTGAACATACGGGTACATGGCCTTAGCGACAGTTACAATATTACGG	FisPCC7414_1466	UYI_RS0105690	WP_016865707.1	two-component system response regulator	NZ_AJLK01000039.1	13317	13267	NZ_AJLK01000039.1	12596	13801
	F. thermalis	1938_s2i	gi	771807	772649	-	1.103	CAAGAAAACCACAAGCAACGCATATTGTGTATTGATGATACACTCAGCATC	Fischerella_sp._PCC7521_1058	UYK_RS0114670	WP_009454478.1	two-component system response regulator	NZ_AJLL01000068.1	25084	25134	#N/A	#N/A	#N/A
	F. thermalis	1938_s3a	a	771869	772649	+	1.4034	ATCATCAATACACAATATGCGTTGCTTGTGGTTTTCTTGTAAGCTAAGTGT	Fischerella_sp._PCC7521_1058	UYK_RS0114670	WP_009454478.1	two-component system response regulator	NZ_AJLL01000068.1	25122	25072	#N/A	#N/A	#N/A
1989	F. muscicola	1989_o1a	ga	2639530	2638986	-	2.4311	GTAATAGTTTCTTAGCAGAAGGTTCCAACTTCTGGTACATCTCATAAGCTT	FisPCC7414_3242	UYI_RS0101140	WP_016864858.1	hypothetical protein	NZ_AJLK01000008.1	23753	23803	NZ_AJLK01000008.1	24347	22428
	F. thermalis	1989_o1a	ga	1247224	1247771	+	1.5055	CGCGTAATAGTTTCCTTGCAGAAGGTTCCAACTTCTGGTACATTTCATAAG	Fischerella_sp._PCC7521_1526	UYK_RS0112590	WP_009458860.1	hypothetical protein	NZ_AJLL01000060.1	20337	20287	#N/A	#N/A	#N/A
	F. muscicola	1989_o1g	g	2638951	2638986	+	-0.1302	AGCACCTAATTAAATACTAAATTAAATCATAATTAGATACCATAAATAGTA	FisPCC7414_3242	UYI_RS0101140	WP_016864858.1	hypothetical protein	NZ_AJLK01000008.1	24432	24382	NZ_AJLK01000008.1	24347	22428
	F. thermalis	1989_o1g	g	1247806	1247771	-	0.2688	AGCACCTAATCGAATACTAAATTAAATCATAATTAGATACCATAAATAGTA	Fischerella_sp._PCC7521_1526	UYK_RS0112590	WP_009458860.1	hypothetical protein	NZ_AJLL01000060.1	19655	19705	#N/A	#N/A	#N/A
	F. muscicola	1989_o2g	gi	2638040	2638986	+	2.8452	CCCCAATGGCAAAATGGAATTGCAAGTGCAGGATCAACTATTATTGTGCGG	FisPCC7414_3242	UYI_RS0101140	WP_016864858.1	hypothetical protein	NZ_AJLK01000008.1	25343	25293	NZ_AJLK01000008.1	24347	22428
	F. thermalis	1989_o2g	gi	1248718	1247771	-	1.2793	CCCCAATGGCAAGATGGAATTGCAAGCCCAAGATCAATTATTATTGTGCGG	Fischerella_sp._PCC7521_1526	UYK_RS0112590	WP_009458860.1	hypothetical protein	NZ_AJLL01000060.1	18743	18793	#N/A	#N/A	#N/A
	F. thermalis	1989_s1i	i	1246998	1247771	-	1.503	GCACTGAGGAATTTGTGTCAGCAGGCGATCGCTCTCTATAGTGGTAAATTA	Fischerella_sp._PCC7521_1526	UYK_RS0112590	WP_009458860.1	hypothetical protein	NZ_AJLL01000060.1	20463	20513	#N/A	#N/A	#N/A
	F. thermalis	1989_s2a	a	1245975	1247771	+	0.1735	TGAGTCCAGTACTCTAGTAAGGCGTGACCAAATGCCCTAGCATTTTGATCA	Fischerella_sp._PCC7521_1526	UYK_RS0112590	WP_009458860.1	hypothetical protein	NZ_AJLL01000060.1	21586	21536	#N/A	#N/A	#N/A
	F. thermalis	1989_s2i	i	1246771	1247771	-	-0.1962	GGCAGATTTAGCAGAAGTTGATGTATTACCTAGCACTGATAAAATTCAGAA	Fischerella_sp._PCC7521_1526	UYK_RS0112590	WP_009458860.1	hypothetical protein	NZ_AJLL01000060.1	20690	20740	#N/A	#N/A	#N/A
	F. thermalis	1989_s3i	gi	1246053	1247771	-	-0.2137	CAGTTACCAATTGTGATTGGCAAACTCCAGATGGCTTATGATTTATTTTTA	Fischerella_sp._PCC7521_1526	UYK_RS0112590	WP_009458860.1	hypothetical protein	NZ_AJLL01000060.1	21408	21458	#N/A	#N/A	#N/A
	F. thermalis	1989_s4i	gi	1245988	1247771	-	1.4855	TAAAACACTGAAGCTTGATTTATTGGCTCTTTGGCCGTTACTATTAGAAAA	Fischerella_sp._PCC7521_1526	UYK_RS0112590	WP_009458860.1	hypothetical protein	NZ_AJLL01000060.1	21473	21523	#N/A	#N/A	#N/A
1990	F. muscicola	1990_o1a	a	2890468	2890781	+	Inf	CAGCATCGGGGGCGATTTCTGTTTTGGCAGCACTACTGATACTATGAGAAA	FisPCC7414_3516	-	WP_016866519.1	(NiFe) hydrogenase maturation protein HypF	NZ_AJLK01000069.1	25905	25955	NZ_AJLK01000069.1	26268	23800
	F. thermalis	1990_o1a	a	3910997	3910684	-	2.986	CAGCATCAGGAGAAATTTCCGTTTTGACAGCACTACTGATACTATGAGAAA	Fischerella_sp._PCC7521_4136	-	WP_026086349.1	(NiFe) hydrogenase maturation protein HypF	NZ_AJLL01000012.1	129108	129058	NZ_AJLL01000012.1	128745	131240
	F. muscicola	1990_o1i	i	2890737	2890781	-	2.4651	ACACAGATGATTTATCGGTGTGCATCTGTGTTTATCTATATCTTTGAATTA	FisPCC7414_3516	-	WP_016866519.1	(NiFe) hydrogenase maturation protein HypF	NZ_AJLK01000069.1	26274	26224	NZ_AJLK01000069.1	26268	23800
	F. thermalis	1990_o1i	i	3910728	3910684	+	-0.2911	ATACAGATGATTTATTGGTGTGCATCTGTGTGTATTGATATCTTTGAATTA	Fischerella_sp._PCC7521_4136	-	WP_026086349.1	(NiFe) hydrogenase maturation protein HypF	NZ_AJLL01000012.1	128739	128789	NZ_AJLL01000012.1	128745	131240
	F. muscicola	1990_o2i	i	2890234	2890781	-	2.4698	CAGCATGGCAGCTTTCGCCATGTGTGCAGAGTGTACCAAAGAATATAACGA	FisPCC7414_3516	-	WP_016866519.1	(NiFe) hydrogenase maturation protein HypF	NZ_AJLK01000069.1	25771	25721	NZ_AJLK01000069.1	26268	23800
	F. thermalis	1990_o2i	i	3911231	3910684	+	0.4019	TAGCATGGCGACTTTCACCATGTGTGCAGAGTGTATGAAAGAATATAACGA	Fischerella_sp._PCC7521_4136	-	WP_026086349.1	(NiFe) hydrogenase maturation protein HypF	NZ_AJLL01000012.1	129242	129292	NZ_AJLL01000012.1	128745	131240
	F. muscicola	1990_o3i	i	2889294	2890781	-	1.6024	GCAGCCACCTTTACAGCCTATCAAAATACCCTCAACTTATACTTAAACTTG	FisPCC7414_3516	-	WP_016866519.1	(NiFe) hydrogenase maturation protein HypF	NZ_AJLK01000069.1	24831	24781	NZ_AJLK01000069.1	26268	23800
	F. thermalis	1990_o3i	i	3912198	3910684	+	1.1903	GCAGCCACCTTTACAGCCTATCAAAACACCCTCAATTTATACTTAAACTTG	Fischerella_sp._PCC7521_4136	-	WP_026086349.1	(NiFe) hydrogenase maturation protein HypF	NZ_AJLL01000012.1	130209	130259	NZ_AJLL01000012.1	128745	131240
	F. muscicola	1990_o5i	gi	2888766	2890781	-	Inf	GCTTCCTCCGTAGGACGTTTATTTGATGCCGTAGCTGCTGCCATCGGTATA	FisPCC7414_3516	-	WP_016866519.1	(NiFe) hydrogenase maturation protein HypF	NZ_AJLK01000069.1	24303	24253	NZ_AJLK01000069.1	26268	23800
	F. thermalis	1990_o5i	gi	3912726	3910684	+	1.0643	GCTTCCTCCGCAGGACGTTTATTTGATGCTGTAGCTGCTAGCATCCGTATA	Fischerella_sp._PCC7521_4136	-	WP_026086349.1	(NiFe) hydrogenase maturation protein HypF	NZ_AJLL01000012.1	130737	130787	NZ_AJLL01000012.1	128745	131240
	F. muscicola	1990_o6a	a	2888643	2890781	+	0.4442	TCCTTTAATAAGGCTTGCCACAGTGGGCTTGGGTCTATACAGTAAATATTA	FisPCC7414_3516	-	WP_016866519.1	(NiFe) hydrogenase maturation protein HypF	NZ_AJLK01000069.1	24080	24130	NZ_AJLK01000069.1	26268	23800
	F. thermalis	1990_o6a	a	3912849	3910684	-	-0.0205	TCCTTTAATAACGCTTGCCACATGGGGTTTGGGTCTATACAGTAAATATTA	Fischerella_sp._PCC7521_4136	-	WP_026086349.1	(NiFe) hydrogenase maturation protein HypF	NZ_AJLL01000012.1	130960	130910	NZ_AJLL01000012.1	128745	131240
	F. muscicola	1990_o6i	gi	2888630	2890781	-	2.4875	AAAACCAAAATTATTCTTTTGAAATTAACATTTTAGATAATATTTACTGTA	FisPCC7414_3516	-	WP_016866519.1	(NiFe) hydrogenase maturation protein HypF	NZ_AJLK01000069.1	24167	24117	NZ_AJLK01000069.1	26268	23800
	F. thermalis	1990_o6i	gi	3912862	3910684	+	1.5946	AAAAACAAAACTATCCTTTTGAAATTAACATTTTAGATAATATTTACTGTA	Fischerella_sp._PCC7521_4136	-	WP_026086349.1	(NiFe) hydrogenase maturation protein HypF	NZ_AJLL01000012.1	130873	130923	NZ_AJLL01000012.1	128745	131240
	F. muscicola	1990_o7a	a	2888310	2890781	+	Inf	GAAGAACGCAAAGGCAGAAATTATAAGATTTGGATAATATATAATTAGGGT	FisPCC7414_3516	-	WP_016866519.1	(NiFe) hydrogenase maturation protein HypF	NZ_AJLK01000069.1	23747	23797	NZ_AJLK01000069.1	26268	23800
	F. thermalis	1990_o7a	a	3913182	3910684	-	0.8089	AAAGAACGCAAAGGCAGAAATTATAGGATTTAGATAATATATACTTGGAGT	Fischerella_sp._PCC7521_4136	-	WP_026086349.1	(NiFe) hydrogenase maturation protein HypF	NZ_AJLL01000012.1	131293	131243	NZ_AJLL01000012.1	128745	131240
	F. thermalis	1990_s1g	gi	3910402	3910684	+	0.2923	GTATTGTACTCTAGCTAACAATCAATAATTAACCAATGTATAATGATTTCA	Fischerella_sp._PCC7521_4136	-	WP_026086349.1	(NiFe) hydrogenase maturation protein HypF	NZ_AJLL01000012.1	128413	128463	NZ_AJLL01000012.1	128745	131240
	F. muscicola	1990_s2a	a	2890308	2890781	+	-0.9841	GCACACATGGCGAAAGCTGCCATGCTGGTGTGAGTGCGATCATAAGGAATA	FisPCC7414_3516	-	WP_016866519.1	(NiFe) hydrogenase maturation protein HypF	NZ_AJLK01000069.1	25745	25795	NZ_AJLK01000069.1	26268	23800
	F. muscicola	1990_s2g	gi	2891120	2890781	-	0.9439	GGGTTTATTTTCCTAGTGCGAGTAGTTTGAGTATGCCTTATGGTGTAGATG	FisPCC7414_3516	-	WP_016866519.1	(NiFe) hydrogenase maturation protein HypF	NZ_AJLK01000069.1	26657	26607	NZ_AJLK01000069.1	26268	23800
	F. muscicola	1990_s3a	a	2890208	2890781	+	1.0607	GGCACGTTCTAATGTTGCTTTTGGGCCGCAAACATGACAAGCTACAGGTTG	FisPCC7414_3516	-	WP_016866519.1	(NiFe) hydrogenase maturation protein HypF	NZ_AJLK01000069.1	25645	25695	NZ_AJLK01000069.1	26268	23800
	F. muscicola	1990_s3g	gi	2891714	2890781	-	-0.4808	AACCAGACTTTCATAGTGAAGGACAAAATGCTAATGATAAAGTAGGAAGAA	FisPCC7414_3516	-	WP_016866519.1	(NiFe) hydrogenase maturation protein HypF	NZ_AJLK01000069.1	27251	27201	NZ_AJLK01000069.1	26268	23800
	F. thermalis	1990_s4a	a	3911757	3910684	-	-0.9969	ATGCGCTTGAGAATTAAGTGATGTAAAGGCGTGTAAGGTAGCATGAAACCA	Fischerella_sp._PCC7521_4136	-	WP_026086349.1	(NiFe) hydrogenase maturation protein HypF	NZ_AJLL01000012.1	129868	129818	NZ_AJLL01000012.1	128745	131240
	F. thermalis	1990_s4i	gi	3912415	3910684	+	-0.1913	CACCACCTGTATTAGGCATCGCCTTAGATGGTTTAGGTTATGGTGAAGATA	Fischerella_sp._PCC7521_4136	-	WP_026086349.1	(NiFe) hydrogenase maturation protein HypF	NZ_AJLL01000012.1	130426	130476	NZ_AJLL01000012.1	128745	131240
	F. muscicola	1990_s5a	a	2889296	2890781	+	0.4651	ATATTCAGGATGTTTGTCAATGGCGATCGCTTCTGGTTTATGCTCGAACAA	FisPCC7414_3516	-	WP_016866519.1	(NiFe) hydrogenase maturation protein HypF	NZ_AJLK01000069.1	24733	24783	NZ_AJLK01000069.1	26268	23800
1993	F. muscicola	1993_o1g	g	3016150	3015715	-	1.2556	AAATTTTAGTCAATAGTCAATAGTCATTGGTCATTTGTTACTATTTATTCT	FisPCC7414_3659	-	WP_016866633.1	hypothetical protein	NZ_AJLK01000073.1	22555	22505	NZ_AJLK01000073.1	21310	19754
	F. thermalis	1993_o1g	g	3602549	3602377	-	3.1545	TGTCATTGATCATTCGTCATTTGTCATTTGTCATTTGTTACTATTTATTCT	Fischerella_sp._PCC7521_3822	-	WP_016870852.1	hypothetical protein	NZ_AJLL01000009.1	74643	74593	NZ_AJLL01000009.1	74421	73930
	F. muscicola	1993_s1i	gi	3015653	3015715	-	1.2025	GAGTTCCCCACCACCCCACCTCCCCACCGATACTATGCTATCTTGGCGGTA	FisPCC7414_3659	-	WP_016866633.1	hypothetical protein	NZ_AJLK01000073.1	22079	22029	NZ_AJLK01000073.1	21310	19754
	F. muscicola	1993_s2g	gi	3016359	3015715	-	-0.9025	GGTGGTGGTAGTCGCAATCTTTACTTAAAAAATCGGTTACAACAGCTTTTA	FisPCC7414_3659	-	WP_016866633.1	hypothetical protein	NZ_AJLK01000073.1	22764	22714	NZ_AJLK01000073.1	21310	19754
	F. muscicola	1993_s2i	gi	3015395	3015715	-	1.0855	CAGTATAAAGGACGTTTAGATATAGGTGCGCGGCAGTATACTTTCTTACTA	FisPCC7414_3659	-	WP_016866633.1	hypothetical protein	NZ_AJLK01000073.1	21821	21771	NZ_AJLK01000073.1	21310	19754
2199	F. muscicola	2199_o1g	g	2524536	2524319	-	-3.9769	ATAGCAATTATACAAAGTTGCTAAAAGCTATACAAGTCAATACTTTATGGG	FisPCC7414_3126	UYI_RS0101635	WP_016864953.1	amine oxidase	NZ_AJLK01000012.1	1740	1790	NZ_AJLK01000012.1	2007	3515
	F. thermalis	2199_o1g	g	4448326	4448504	+	-2.6821	ATAGCAATTATACAAAGTTGCTAAAAGCTGTACAATTCAATACTTTATGGG	Fischerella_sp._PCC7521_4634	UYK_RS0122350	WP_016872192.1	amine oxidase	NZ_AJLL01000103.1	11482	11432	NZ_AJLL01000103.1	11254	9746
	F. muscicola	2199_o2g	g	2524598	2524319	-	0.2182	ATTAATGATAGTATTGGCTAAAAAAGCAGATTTTGTTGTATAATCAGAAAA	FisPCC7414_3126	UYI_RS0101635	WP_016864953.1	amine oxidase	NZ_AJLK01000012.1	1678	1728	NZ_AJLK01000012.1	2007	3515
	F. thermalis	2199_o2g	g	4448264	4448504	+	-0.5727	ATTAATGATAGTTTTTGCTAAAAAAGCAAATTTTGTTGTACAATTAAGGAA	Fischerella_sp._PCC7521_4634	UYK_RS0122350	WP_016872192.1	amine oxidase	NZ_AJLL01000103.1	11544	11494	NZ_AJLL01000103.1	11254	9746
	F. muscicola	2199_o3g	g	2524639	2524319	-	0.8266	TTGATCACTGATTAATTGCAACTTTGCTTTAGTTAATGTATATTAATGATA	FisPCC7414_3126	UYI_RS0101635	WP_016864953.1	amine oxidase	NZ_AJLK01000012.1	1637	1687	NZ_AJLK01000012.1	2007	3515
	F. thermalis	2199_o3g	g	4448223	4448504	+	-0.5072	TGCTCACTGAATTAATTGCAACTTTGCTTCAGTTAATGTATATTAATGATA	Fischerella_sp._PCC7521_4634	UYK_RS0122350	WP_016872192.1	amine oxidase	NZ_AJLL01000103.1	11585	11535	NZ_AJLL01000103.1	11254	9746
	F. muscicola	2199_s4g	g	2524760	2524319	-	0.5629	CCGCATCTTAGCCTTTTGAGATTATGAATTTTCAGACTATTGTATTGGTTG	FisPCC7414_3126	UYI_RS0101635	WP_016864953.1	amine oxidase	NZ_AJLK01000012.1	1516	1566	NZ_AJLK01000012.1	2007	3515
	F. muscicola	2199_s5g	ga	2525058	2524319	-	0.924	AGCCCATTTTTTGAGCTACACTCATCATGCCTCCATAGTAAAATGGGCTAA	FisPCC7414_3126	UYI_RS0101635	WP_016864953.1	amine oxidase	NZ_AJLK01000012.1	1218	1268	NZ_AJLK01000012.1	2007	3515
	F. muscicola	2199_s6g	ga	2525196	2524319	-	2.1855	GCCAATCAGACAGTAAACTTGCCGAAGCGCGATCGCGTACACTTACTCTCG	FisPCC7414_3126	UYI_RS0101635	WP_016864953.1	amine oxidase	NZ_AJLK01000012.1	1080	1130	NZ_AJLK01000012.1	2007	3515
2201	F. muscicola	2201_o3i	i	4070607	4070876	-	4.3003	ACGGACAAGGAATGGATAGAGGCATTTACGAAGGATGCAATGCTACTCAAG	FisPCC7414_4740	UYI_RS0126500	WP_016869702.1	arsenate reductase	NZ_AJLK01000166.1	9754	9704	NZ_AJLK01000166.1	9973	9620
	F. thermalis	2201_o3i	i	2445744	2445475	+	2.2321	ACGGATCAGGAATGGATAGAAGCATTCACGAAGGATGCTATGCTACTCAAG	Fischerella_sp._PCC7521_2698	UYK_RS0109415	WP_009455954.1	arsenate reductase	NZ_AJLL01000038.1	11345	11395	NZ_AJLL01000038.1	11126	11479
	F. muscicola	2201_o4g	ga	4071530	4070876	-	1.4546	GCATTATGGTTATCTCCATCATCAGGATGTTCAAACATATACTGGAGATTA	FisPCC7414_4740	UYI_RS0126500	WP_016869702.1	arsenate reductase	NZ_AJLK01000166.1	10677	10627	NZ_AJLK01000166.1	9973	9620
	F. thermalis	2201_o4g	ga	2444831	2445475	+	-0.1369	GCATTATGGTTATCTCCATCATAAGGATGTTCAAACATATACTGGATATTA	Fischerella_sp._PCC7521_2698	UYK_RS0109415	WP_009455954.1	arsenate reductase	NZ_AJLL01000038.1	10432	10482	NZ_AJLL01000038.1	11126	11479
	F. muscicola	2201_o5g	ga	4071721	4070876	-	1.7601	CTACATAAGGCTGGTATTGAGGGTCACAGGTGATACGCTTGAGATGATCGA	FisPCC7414_4740	UYI_RS0126500	WP_016869702.1	arsenate reductase	NZ_AJLK01000166.1	10868	10818	NZ_AJLK01000166.1	9973	9620
	F. thermalis	2201_o5g	ga	2444636	2445475	+	0.3841	CATTCTACATAAGGCTGATATTGGGGGTCAGAGGTGATACGCTTGAGATTA	Fischerella_sp._PCC7521_2698	UYK_RS0109415	WP_009455954.1	arsenate reductase	NZ_AJLL01000038.1	10237	10287	NZ_AJLL01000038.1	11126	11479
	F. muscicola	2201_s1a	ga	4070784	4070876	+	-1.4987	TTTACCCAGGCTTGGATCATTTCACGGCTCGGTGGATTATCTTTTATATTA	FisPCC7414_4740	UYI_RS0126500	WP_016869702.1	arsenate reductase	NZ_AJLK01000166.1	9831	9881	NZ_AJLK01000166.1	9973	9620
	F. thermalis	2201_s1g	g	2445427	2445475	+	0.3573	TGCTTTACTTGGGAAAAATAAGTATATCTATTCAGCTTAGAATATATGGTC	Fischerella_sp._PCC7521_2698	UYK_RS0109415	WP_009455954.1	arsenate reductase	NZ_AJLL01000038.1	11028	11078	NZ_AJLL01000038.1	11126	11479
	F. muscicola	2201_s1i	i	4070786	4070876	-	0.6995	GCAAAAAGGCTTTGAAGTGGCTGCAAGAAAATGGTGTAGATTATGAGTTTA	FisPCC7414_4740	UYI_RS0126500	WP_016869702.1	arsenate reductase	NZ_AJLK01000166.1	9933	9883	NZ_AJLK01000166.1	9973	9620
	F. muscicola	2201_s2g	g	4071189	4070876	-	-0.5747	AGCAACAATTTATAGTTAAACGTGTTGGTTTGAAACAATAAAATTTAGGTA	FisPCC7414_4740	UYI_RS0126500	WP_016869702.1	arsenate reductase	NZ_AJLK01000166.1	10336	10286	NZ_AJLK01000166.1	9973	9620
	F. thermalis	2201_s2i	i	2445609	2445475	+	-0.1699	GAGTTTATTAATACAAAAGACCATCCACCTAGCCGTGAGATGATCCAAGCA	Fischerella_sp._PCC7521_2698	UYK_RS0109415	WP_009455954.1	arsenate reductase	NZ_AJLL01000038.1	11210	11260	NZ_AJLL01000038.1	11126	11479
	F. thermalis	2201_s3g	g	2445072	2445475	+	-0.4307	TCAGTGCGGGTAGATTGAAGGATTGTGCTGTAGCAGTCATAATATTTCATG	Fischerella_sp._PCC7521_2698	UYK_RS0109415	WP_009455954.1	arsenate reductase	NZ_AJLL01000038.1	10673	10723	NZ_AJLL01000038.1	11126	11479
2212	F. muscicola	2212_o1i	gi	2966900	2967053	-	0.1764	TCATCTCTAATGTCTATGCTGAGTTCCAACTACCTAGTTTAAAATTAGGAA	FisPCC7414_3602	UYI_RS0110330	WP_026085874.1	glyoxalase	NZ_AJLK01000072.1	24641	24591	NZ_AJLK01000072.1	24744	24361
	F. thermalis	2212_o1i	gi	3467795	3467642	+	-0.2227	TCATATCTAATGTCTATGCTGAGTTCCAACTACCTAGTTTAAAATTAGGAA	Fischerella_sp._PCC7521_3673	UYK_RS0101885	WP_026086332.1	glyoxalase	NZ_AJLL01000008.1	35472	35522	NZ_AJLL01000008.1	35369	35752
	F. muscicola	2212_o2a	ga	2966709	2967053	+	2.4971	TTACTCCCCTACACCCCTGTTTTAAGTTCAGACTGATGTAAAATCAAACGA	FisPCC7414_3602	UYI_RS0110330	WP_026085874.1	glyoxalase	NZ_AJLK01000072.1	24350	24400	NZ_AJLK01000072.1	24744	24361
	F. thermalis	2212_o2a	ga	3467986	3467642	-	1.2094	TTACTCCCCTACATCCCTTTTTTGAGTTCAGACTGATGTAAAATCAAACGA	Fischerella_sp._PCC7521_3673	UYK_RS0101885	WP_026086332.1	glyoxalase	NZ_AJLL01000008.1	35763	35713	NZ_AJLL01000008.1	35369	35752
	F. muscicola	2212_s1a	ga	2966991	2967053	+	-0.3629	TTAGAGATGATATGTTCGGGTTTTTGATTAAAAAGATTAGTATAAAAACTA	FisPCC7414_3602	UYI_RS0110330	WP_026085874.1	glyoxalase	NZ_AJLK01000072.1	24632	24682	NZ_AJLK01000072.1	24744	24361
	F. muscicola	2212_s2i	gi	2966809	2967053	-	0.3512	TTCAACTAAAAGCAAAATTAGTTTGTGCTTAGAGGTGATAAGTTTAGAGGA	FisPCC7414_3602	UYI_RS0110330	WP_026085874.1	glyoxalase	NZ_AJLK01000072.1	24550	24500	NZ_AJLK01000072.1	24744	24361
2238	F. muscicola	2238_o1i	gi	5377450	5377221	+	-0.0181	TAAACCAGATGCCCTGATTTTATCTGTAGGAACAGAAATATACTTGGATGG	FisPCC7414_6026	UYI_RS0126620	WP_016869725.1	sucrose phosphatase	NZ_AJLK01000167.1	34642	34592	NZ_AJLK01000167.1	34821	34075
	F. thermalis	2238_o1i	gi	1600540	1600769	-	0.5241	TGAACCAGATGCCCTGATTTTATCTGTAGGAACGGAAATATACTTGGATGG	Fischerella_sp._PCC7521_1883	UYK_RS0105735	WP_009457872.1	sucrose phosphatase	NZ_AJLL01000023.1	122957	122907	NZ_AJLL01000023.1	122387	121752
	F. muscicola	2238_o3i	gi	5377730	5377221	+	3.1975	AGCGGTATAGACCTTGACATTGTGCCTCGCAGGAGCGATAAAGGTCAGGCA	FisPCC7414_6026	UYI_RS0126620	WP_016869725.1	sucrose phosphatase	NZ_AJLK01000167.1	34362	34312	NZ_AJLK01000167.1	34821	34075
	F. thermalis	2238_o3i	gi	1600260	1600769	-	0.9044	AGCGGTATAGACCTTGACATTGTGCCTCGCAGGAGCGATAAAGGTCAGGCA	Fischerella_sp._PCC7521_1883	UYK_RS0105735	WP_009457872.1	sucrose phosphatase	NZ_AJLL01000023.1	122677	122627	NZ_AJLL01000023.1	122387	121752
	F. muscicola	2238_o4i	gi	5377808	5377221	+	1.3257	TTTGTAGCAGAGCAAACTGTTGTCTGTGGTGATTCTGGTAATGATATTGCT	FisPCC7414_6026	UYI_RS0126620	WP_016869725.1	sucrose phosphatase	NZ_AJLK01000167.1	34284	34234	NZ_AJLK01000167.1	34821	34075
	F. thermalis	2238_o4i	gi	1600182	1600769	-	1.0731	TTTGTAGCAGAGCAAACTGTTGTCTGTGGTGATTCTGGTAATGATATTGCT	Fischerella_sp._PCC7521_1883	UYK_RS0105735	WP_009457872.1	sucrose phosphatase	NZ_AJLL01000023.1	122599	122549	NZ_AJLL01000023.1	122387	121752
	F. thermalis	2238_s1a	ga	1600746	1600769	+	-0.4534	TTTAATAGCAGCAGCGCTTGATCATCACCTACGAGAGTATGATCTAAATCA	Fischerella_sp._PCC7521_1883	UYK_RS0105735	WP_009457872.1	sucrose phosphatase	NZ_AJLL01000023.1	123063	123113	NZ_AJLL01000023.1	122387	121752
	F. thermalis	2238_s1g	g	1600793	1600769	-	-0.0649	ACTAAGACACCAAGCAGATAATCGGTACAAAAACGGCATACACTTTTGGTG	Fischerella_sp._PCC7521_1883	UYK_RS0105735	WP_009457872.1	sucrose phosphatase	NZ_AJLL01000023.1	123210	123160	NZ_AJLL01000023.1	122387	121752
	F. muscicola	2238_s2a	a	5377409	5377221	-	-0.7027	CTGTCGCTACCATCCAAGTATATTTCTGTTCCTACAGATAAAATCAGGGCA	FisPCC7414_6026	UYI_RS0126620	WP_016869725.1	sucrose phosphatase	NZ_AJLK01000167.1	34583	34633	NZ_AJLK01000167.1	34821	34075
	F. thermalis	2238_s2g	g	1601080	1600769	-	-1.5643	ATGGGAGTTTAAACAAATTTATATTTGCTTAATCTTGTTAAAAATAGATTA	Fischerella_sp._PCC7521_1883	UYK_RS0105735	WP_009457872.1	sucrose phosphatase	NZ_AJLL01000023.1	123497	123447	NZ_AJLL01000023.1	122387	121752
	F. muscicola	2238_s2i	gi	5377677	5377221	+	1.4409	AACTAGAGTCGGAATTGCTCAAATCTAATTTAAATGTAAAGTTAATCTACA	FisPCC7414_6026	UYI_RS0126620	WP_016869725.1	sucrose phosphatase	NZ_AJLK01000167.1	34415	34365	NZ_AJLK01000167.1	34821	34075
2247	F. muscicola	2247_o1a	ga	5010044	5009947	-	1.1025	CCCAAGCATCAGTGTAATCACCGTGAGCTGTGATTGCTATACTTGCAGGCA	FisPCC7414_5659	UYI_RS0122855	WP_016868997.1	glycosyl hydrolase family 15	NZ_AJLK01000148.1	3462	3512	NZ_AJLK01000148.1	3609	406
	F. thermalis	2247_o1a	ga	3826996	3827093	+	0.7754	CCCAAGCATCAGTGTAATCACCGTGAGCTGTGATTGCTATACTTGCAGGCA	Fischerella_sp._PCC7521_4044	UYK_RS0103535	WP_009457554.1	glycosyl hydrolase family 15	NZ_AJLL01000012.1	45007	45057	NZ_AJLL01000012.1	45154	41951
	F. muscicola	2247_o1i	i	5009990	5009947	+	0.1173	TCCAATCATGAAAAAAGCTTTTCAAGTGCAAGATCGTCTAGAGTATTATTA	FisPCC7414_5659	UYI_RS0122855	WP_016868997.1	glycosyl hydrolase family 15	NZ_AJLK01000148.1	3616	3566	NZ_AJLK01000148.1	3609	406
	F. thermalis	2247_o1i	i	3827050	3827093	-	-0.0291	TCCAATCATGAAAAAAGCTTTTCAAGTGCAAGATCGTCTAGAGTATTATTA	Fischerella_sp._PCC7521_4044	UYK_RS0103535	WP_009457554.1	glycosyl hydrolase family 15	NZ_AJLL01000012.1	45161	45111	NZ_AJLL01000012.1	45154	41951
	F. muscicola	2247_o2a	a	5011470	5009947	-	Inf	GAGGGTAAAAATACAACTGTTTCGCTACCAATACGAAAAATTCTGGAAGTA	FisPCC7414_5659	UYI_RS0122855	WP_016868997.1	glycosyl hydrolase family 15	NZ_AJLK01000148.1	2036	2086	NZ_AJLK01000148.1	3609	406
	F. thermalis	2247_o2a	a	3825570	3827093	+	0.1545	GAGGGTAAAAATACAACTGTTTCGTTACCAATACGAAATATTCTAGAAGTA	Fischerella_sp._PCC7521_4044	UYK_RS0103535	WP_009457554.1	glycosyl hydrolase family 15	NZ_AJLL01000012.1	43581	43631	NZ_AJLL01000012.1	45154	41951
	F. muscicola	2247_o2g	g	5009630	5009947	+	0.1957	GATTTTTCTAATATTTTCTATCAAAACTATTTTGTGCTACAATACCTACTA	FisPCC7414_5659	UYI_RS0122855	WP_016868997.1	glycosyl hydrolase family 15	NZ_AJLK01000148.1	3976	3926	NZ_AJLK01000148.1	3609	406
	F. thermalis	2247_o2g	g	3827409	3827093	-	0.099	GATTTTTCTAATATTTCCTATCAAAACTATTTTGTGCTACAATAACTACTA	Fischerella_sp._PCC7521_4044	UYK_RS0103535	WP_009457554.1	glycosyl hydrolase family 15	NZ_AJLL01000012.1	45520	45470	NZ_AJLL01000012.1	45154	41951
	F. muscicola	2247_o2i	i	5011610	5009947	+	0.9854	TCATTTTTTGGTAGCACAATTACGCAGTGAACTTGGTTACATTCAAAAATA	FisPCC7414_5659	UYI_RS0122855	WP_016868997.1	glycosyl hydrolase family 15	NZ_AJLK01000148.1	1996	1946	NZ_AJLK01000148.1	3609	406
	F. thermalis	2247_o2i	i	3825430	3827093	-	-0.0837	CCATTTTTTGGTAGCGCACTTACGCAGTGAACTTGGTTATATTCAAAAGTA	Fischerella_sp._PCC7521_4044	UYK_RS0103535	WP_009457554.1	glycosyl hydrolase family 15	NZ_AJLL01000012.1	43541	43491	NZ_AJLL01000012.1	45154	41951
	F. muscicola	2247_o3i	gi	5012776	5009947	+	2.3541	TGTTAATGCATCATTGCAAAGGTTTGGTGATTGGCGATAAACTAGAGCGCC	FisPCC7414_5659	UYI_RS0122855	WP_016868997.1	glycosyl hydrolase family 15	NZ_AJLK01000148.1	830	780	NZ_AJLK01000148.1	3609	406
	F. thermalis	2247_o3i	i	3824266	3827093	-	2.1928	GTTGTTAATGCACCATTGCAAAGGTTTGGTGATTGGCGATAAACTAGAGCG	Fischerella_sp._PCC7521_4044	UYK_RS0103535	WP_009457554.1	glycosyl hydrolase family 15	NZ_AJLL01000012.1	42377	42327	NZ_AJLL01000012.1	45154	41951
	F. thermalis	2247_s1g	g	3827339	3827093	-	1.7728	ACAGTAAAATTAGTTATTTTTTTATCAAAATTAGTATGATAATTACAGATA	Fischerella_sp._PCC7521_4044	UYK_RS0103535	WP_009457554.1	glycosyl hydrolase family 15	NZ_AJLL01000012.1	45450	45400	NZ_AJLL01000012.1	45154	41951
	F. muscicola	2247_s3a	a	5011537	5009947	-	0.7193	ACTGCGTAATTGTGCTACCAAAAAATGATAATCCAGCGTTAAATAGAACTG	FisPCC7414_5659	UYI_RS0122855	WP_016868997.1	glycosyl hydrolase family 15	NZ_AJLK01000148.1	1969	2019	NZ_AJLK01000148.1	3609	406
	F. muscicola	2247_s3g	g	5008986	5009947	+	0.4083	AATAATTACTACTTGACAATTAGCCATTATTTCAAGGTATTTTTGTAGGTA	FisPCC7414_5659	UYI_RS0122855	WP_016868997.1	glycosyl hydrolase family 15	NZ_AJLK01000148.1	4620	4570	NZ_AJLK01000148.1	3609	406
	F. muscicola	2247_s4a	a	5012346	5009947	-	-0.1411	CTGAGAGTGAGTAGTCCTTTAAACAACTCTGGTTCTGATTTAATTAAGGTA	FisPCC7414_5659	UYI_RS0122855	WP_016868997.1	glycosyl hydrolase family 15	NZ_AJLK01000148.1	1160	1210	NZ_AJLK01000148.1	3609	406
	F. thermalis	2247_s4g	g	3828050	3827093	-	0.0277	AGCTTCTTTGAGGATTAATTTTTAAACTTCATAAAGTTAAAATAATTACTA	Fischerella_sp._PCC7521_4044	UYK_RS0103535	WP_009457554.1	glycosyl hydrolase family 15	NZ_AJLL01000012.1	46161	46111	NZ_AJLL01000012.1	45154	41951
	F. thermalis	2247_s5a	a	3823979	3827093	+	-0.2615	CACCACGTAACTAGCACACTCTCTGGGAGAAGTATTGTAAAATGATCGCCA	Fischerella_sp._PCC7521_4044	UYK_RS0103535	WP_009457554.1	glycosyl hydrolase family 15	NZ_AJLL01000012.1	41990	42040	NZ_AJLL01000012.1	45154	41951
2258	F. muscicola	2258_o1a	a	3760953	3760910	-	2.8888	CTAAATCAGCAGTTGCCATGCGTCCAGGAACTGCGGCATTGTAAATCGCCA	FisPCC7414_4386	UYI_RS0115480	WP_016867555.1	acetyltransferase	NZ_AJLK01000106.1	5084	5134	NZ_AJLK01000106.1	5177	4692
	F. thermalis	2258_o1a	ga	3419842	3419888	+	1.5861	GTTCTAAATCAGCAGTTGCCATGCGTCCAGGAACTGCGGCATTATAAATTG	Fischerella_sp._PCC7521_3622	UYK_RS0101665	WP_009455355.1	acetyltransferase	NZ_AJLL01000007.1	60499	60549	NZ_AJLL01000007.1	60595	60110
	F. muscicola	2258_o2a	a	3761281	3760910	-	2.0737	TATCCCCAATTTTGAAAGCCAAATTTTTCAAATAGTTGTAAGCTTGGATGG	FisPCC7414_4386	UYI_RS0115480	WP_016867555.1	acetyltransferase	NZ_AJLK01000106.1	4756	4806	NZ_AJLK01000106.1	5177	4692
	F. thermalis	2258_o2a	ga	3419517	3419888	+	2.6426	TATCCCCAATTTTGAAAGCCAAATTTGTTAAACAATTGTAAGCTTGGATGG	Fischerella_sp._PCC7521_3622	UYK_RS0101665	WP_009455355.1	acetyltransferase	NZ_AJLL01000007.1	60174	60224	NZ_AJLL01000007.1	60595	60110
	F. thermalis	2258_s1g	g	3419918	3419888	-	0.55	GCTGACTTTTGCCTTACCTGTCTGTGATCAATACACTGTATGATTTTTAGA	Fischerella_sp._PCC7521_3622	UYK_RS0101665	WP_009455355.1	acetyltransferase	NZ_AJLL01000007.1	60675	60625	NZ_AJLL01000007.1	60595	60110
	F. thermalis	2258_s1i	i	3419674	3419888	-	-0.653	AATTGAAGTCGAGGGCGTAGTGGCTGGATGGTTGAGTTTACAATCTTTTTA	Fischerella_sp._PCC7521_3622	UYK_RS0101665	WP_009455355.1	acetyltransferase	NZ_AJLL01000007.1	60431	60381	NZ_AJLL01000007.1	60595	60110
	F. muscicola	2258_s2g	g	3760740	3760910	+	3.6571	CCCTACAACGCCACGTGACGCCACGTGACGCCACGTGCTACAACTGTTGGA	FisPCC7414_4386	UYI_RS0115480	WP_016867555.1	acetyltransferase	NZ_AJLK01000033.1	29255	29221	NZ_AJLK01000106.1	5177	4692
	F. muscicola	2258_s3a	a	3761392	3760910	-	-0.8446	GTGGGGAGATGGGGTAGTGTTATTCAACTGATAACTGATAACTGTTAAATA	FisPCC7414_4386	UYI_RS0115480	WP_016867555.1	acetyltransferase	NZ_AJLK01000106.1	4645	4695	NZ_AJLK01000106.1	5177	4692
	F. muscicola	2258_s3g	gi	3760129	3760910	+	0.4387	TGTTGCAACTGGCAGAAGTTAATAAAAATGATGTGGTTTACGATCTTGGTA	FisPCC7414_4386	UYI_RS0115480	WP_016867555.1	acetyltransferase	NZ_AJLK01000106.1	6008	5958	NZ_AJLK01000106.1	5177	4692
2265	F. muscicola	2265_o1a	ga	3323449	3323158	-	3.5378	ATATTCCCCATCAGTACGACGTAGGCGATACTGTCTGTGAAACTTTTTGTG	FisPCC7414_3945	UYI_RS0111750	WP_016866862.1	multi-sensor signal transduction histidine kinase	NZ_AJLK01000078.1	45587	45537	NZ_AJLK01000078.1	45246	49559
	F. thermalis	2265_o1a	ga	5214958	5214667	-	0.2891	ATATTCCCCATCAGCTCGACGTAGACGATACTGTCTGCTAAACTTTTTGTG	Fischerella_sp._PCC7521_5324	UYK_RS0119270	WP_009454162.1	multi-sensor signal transduction histidine kinase	NZ_AJLL01000090.1	60485	60535	NZ_AJLL01000090.1	60826	56543
	F. muscicola	2265_o1i	i	3323578	3323158	+	2.6738	GATTTACAGCAAATGGCAGCTTTGTTGGTTACATAGGCTATTGTGTAGATA	FisPCC7414_3945	UYI_RS0111750	WP_016866862.1	multi-sensor signal transduction histidine kinase	NZ_AJLK01000078.1	45616	45666	NZ_AJLK01000078.1	45246	49559
	F. thermalis	2265_o1i	i	5215087	5214667	+	1.9062	GATTTACAGCAAATGGCTGCTTTGCTGGTTACATAGGCTATTGTGTAGATA	Fischerella_sp._PCC7521_5324	UYK_RS0119270	WP_009454162.1	multi-sensor signal transduction histidine kinase	NZ_AJLL01000090.1	60456	60406	NZ_AJLL01000090.1	60826	56543
	F. muscicola	2265_o2i	i	3323878	3323158	+	1.0621	ACTCAAAAACTAGCTATGATGCTGATTTCCGGGTGCGGCAAGATGGTAGTG	FisPCC7414_3945	UYI_RS0111750	WP_016866862.1	multi-sensor signal transduction histidine kinase	NZ_AJLK01000078.1	45916	45966	NZ_AJLK01000078.1	45246	49559
	F. thermalis	2265_o2i	i	5215375	5214667	+	-0.4966	ACTCAAAAACTAGCTATGATGCTGATTTTCGGGTGTGGCAAGATGGTAGTG	Fischerella_sp._PCC7521_5324	UYK_RS0119270	WP_009454162.1	multi-sensor signal transduction histidine kinase	NZ_AJLL01000090.1	60168	60118	NZ_AJLL01000090.1	60826	56543
	F. muscicola	2265_o3i	i	3323959	3323158	+	0.9513	TACGGGATCATACCGGGCAAGTAACCCGGATGATGGGTACACTCTTAGACA	FisPCC7414_3945	UYI_RS0111750	WP_016866862.1	multi-sensor signal transduction histidine kinase	NZ_AJLK01000078.1	45997	46047	NZ_AJLK01000078.1	45246	49559
	F. thermalis	2265_o3i	i	5215456	5214667	+	0.0835	TACGGGATCATACCGGACAAGTAACCCGGATGATGGGTACACTCTTAGACA	Fischerella_sp._PCC7521_5324	UYK_RS0119270	WP_009454162.1	multi-sensor signal transduction histidine kinase	NZ_AJLL01000090.1	60087	60037	NZ_AJLL01000090.1	60826	56543
	F. muscicola	2265_o6i	gi	3327063	3323158	+	0.4573	ATTCAGGTTATTAAGGAATACTCCAATCTGCCACTGGTAGATTGTTATCCA	FisPCC7414_3945	UYI_RS0111750	WP_016866862.1	multi-sensor signal transduction histidine kinase	NZ_AJLK01000078.1	49101	49151	NZ_AJLK01000078.1	45246	49559
	F. thermalis	2265_o6i	gi	5218560	5214667	+	-0.5148	ATTCAGGTTATTAAAGAATACTCCAACCTACCACTGGTAGATTGTTATCCA	Fischerella_sp._PCC7521_5324	UYK_RS0119270	WP_009454162.1	multi-sensor signal transduction histidine kinase	NZ_AJLL01000090.1	56983	56933	NZ_AJLL01000090.1	60826	56543
	F. muscicola	2265_s1g	ga	3322828	3323158	+	2.4842	GATTGTTGGTTGTTGATTGTTGGTTGTTGATTGTTGGTTGTTGATTGTTGG	FisPCC7414_3945	UYI_RS0111750	WP_016866862.1	multi-sensor signal transduction histidine kinase	NZ_AJLK01000078.1	49101	49151	NZ_AJLK01000078.1	45246	49559
	F. muscicola	2265_s2a	a	3325122	3323158	-	-1.3703	CTAGCCTCGCTTTTTTGCAAAGCTTCTTCGGCAAGTTTACGATCAGTAATA	FisPCC7414_3945	UYI_RS0111750	WP_016866862.1	multi-sensor signal transduction histidine kinase	NZ_AJLK01000078.1	47260	47210	NZ_AJLK01000078.1	45246	49559
	F. muscicola	2265_s4i	i	3326467	3323158	+	Inf	AGTTCATTAATCGTCGCGCTTGGCTAGATAGTGAAGTAGAATTATTACTCG	FisPCC7414_3945	UYI_RS0111750	WP_016866862.1	multi-sensor signal transduction histidine kinase	NZ_AJLK01000078.1	48505	48555	NZ_AJLK01000078.1	45246	49559
	F. thermalis	2265_s5i	gi	5218478	5214667	+	0.1355	AGCGGTTGATATCCATGAAGGCATTGACAGTACTTTGCTATTGTTACAACA	Fischerella_sp._PCC7521_5324	UYK_RS0119270	WP_009454162.1	multi-sensor signal transduction histidine kinase	NZ_AJLL01000090.1	57065	57015	NZ_AJLL01000090.1	60826	56543
2286	F. muscicola	2286_o1a	a	2792165	2790604	-	Inf	TTGGCGAGGTGGGGGGAGTGGGGCGGCGTTGGGTGACAACTGCTAAAGTGA	FisPCC7414_3420	UYI_RS0109550	WP_016866442.1	hypothetical protein	NZ_AJLK01000065.1	22106	22056	NZ_AJLK01000065.1	20495	24448
	F. thermalis	2286_o1a	a	4497881	4499362	+	Inf	TCCCTTGTTCCTCTGTCGCGATACATGTACCTTTGTGTGACAATTGCTAAA	Fischerella_sp._PCC7521_4679	UYK_RS0122140	WP_016872182.1	hypothetical protein	NZ_AJLL01000102.1	5578	5528	NZ_AJLL01000102.1	4047	7973
	F. muscicola	2286_o2i	i	2791737	2790604	+	3.0727	CACCCTACCTCGACATTGCCTTGGCAACTAATCGGTGGTATATTATTATTC	FisPCC7414_3420	UYI_RS0109550	WP_016866442.1	hypothetical protein	NZ_AJLK01000065.1	21578	21628	NZ_AJLK01000065.1	20495	24448
	F. thermalis	2286_o2i	i	4498313	4499362	-	0.827	CTACAAGCCCCATCTGTACCTTGGCAACTAATCGGTGGTATCTTGTTATTC	Fischerella_sp._PCC7521_4679	UYK_RS0122140	WP_016872182.1	hypothetical protein	NZ_AJLL01000102.1	5046	5096	NZ_AJLL01000102.1	4047	7973
	F. muscicola	2286_o4a	a	2794010	2790604	-	1.3817	TGACACGGAATTGATTGCTAAATATGCCAAGGAAAGCGTAAAATCCGGCTG	FisPCC7414_3420	UYI_RS0109550	WP_016866442.1	hypothetical protein	NZ_AJLK01000065.1	23951	23901	NZ_AJLK01000065.1	20495	24448
	F. thermalis	2286_o4a	a	4495983	4499362	+	0.558	TGACACGGAATTGATTGCTAAATTTGCCAAGGAAAGCATAAAATCCAGCTG	Fischerella_sp._PCC7521_4679	UYK_RS0122140	WP_016872182.1	hypothetical protein	NZ_AJLL01000102.1	7476	7426	NZ_AJLL01000102.1	4047	7973
	F. muscicola	2286_s1g	gi	2789986	2790604	+	1.2459	TATTTGGGAAAATTGGAAACAAAGAGCGCAAACTAATGTAGAGTGGATACA	FisPCC7414_3420	UYI_RS0109550	WP_016866442.1	hypothetical protein	NZ_AJLK01000065.1	19827	19877	NZ_AJLK01000065.1	20495	24448
	F. thermalis	2286_s1i	i	4498483	4499362	-	0.307	TTAGTTTATCTGCCTTGGTTGTGGTTTATGCCTTACTGGTATTGTTAGTTA	Fischerella_sp._PCC7521_4679	UYK_RS0122140	WP_016872182.1	hypothetical protein	NZ_AJLL01000102.1	4876	4926	NZ_AJLL01000102.1	4047	7973
	F. muscicola	2286_s2a	a	2793300	2790604	-	-0.389	TCTTGCCGCCGTCGCCCGACTCCAATCACAATTACAGCTACACTCAAAGAA	FisPCC7414_3420	UYI_RS0109550	WP_016866442.1	hypothetical protein	NZ_AJLK01000065.1	23241	23191	NZ_AJLK01000065.1	20495	24448
	F. muscicola	2286_s2g	gi	2789920	2790604	+	-0.3128	AAGTCCTTGGCAGATTGCTTATGAATGGTTATGGGACATAAAATATTCTCG	FisPCC7414_3420	UYI_RS0109550	WP_016866442.1	hypothetical protein	NZ_AJLK01000065.1	19761	19811	NZ_AJLK01000065.1	20495	24448
	F. muscicola	2286_s3a	a	2793357	2790604	-	9	AGTTCATAGGCAGAAATTGATATACCCAGAATTCCCAAGTAAACTAGGGGT	FisPCC7414_3420	UYI_RS0109550	WP_016866442.1	hypothetical protein	NZ_AJLK01000065.1	23298	23248	NZ_AJLK01000065.1	20495	24448
	F. muscicola	2286_s3i	gi	2794141	2790604	+	9	CTATTTTCCGTTGGTTTGCTGTCTTGGGTTTGAATGATAGTTTATGGTATG	FisPCC7414_3420	UYI_RS0109550	WP_016866442.1	hypothetical protein	NZ_AJLK01000065.1	23982	24032	NZ_AJLK01000065.1	20495	24448
	F. muscicola	2286_s5a	a	2794157	2790604	-	0.9775	TGTCTGGTTGTCTTAGTTGGGGATCAAATTGGGCAACATATAGTAGAGATA	FisPCC7414_3420	UYI_RS0109550	WP_016866442.1	hypothetical protein	NZ_AJLK01000065.1	24098	24048	NZ_AJLK01000065.1	20495	24448
2372	F. muscicola	2372_o1a	a	374789	374179	-	4.1851	CGACAACAGTTTTAGCTTGTTTACCTTGGTATAGTTGTTGGTGTTGGGGTG	FisPCC7414_958	UYI_RS0103395	WP_016865270.1	glycerol acyltransferase	NZ_AJLK01000025.1	5058	5008	NZ_AJLK01000204.1	7561	7085
	F. thermalis	2372_o1a	a	945970	945352	-	2.8089	TAGTTCAGTGACAACAGTTTTAGCTTGTTTACCTCGGTATAGTTGTTGGTG	Fischerella_sp._PCC7521_1223	UYK_RS0113920	WP_009457187.1	glycerol acyltransferase	NZ_AJLL01000063.1	51475	51525	#N/A	#N/A	#N/A
	F. muscicola	2372_o1g	g	373975	374179	+	0.5867	TTATCCTTTGTGATGAACTTTATGTAGCACGGCTATCTTAAACTTGAGGTA	FisPCC7414_958	UYI_RS0103395	WP_016865270.1	glycerol acyltransferase	NZ_AJLK01000025.1	4144	4194	NZ_AJLK01000204.1	7561	7085
	F. thermalis	2372_o1g	g	945157	945352	+	1.5396	TTATCCTTTGTGATCAACAAAGTTCGTCACGGCTATGTTAAATCTGAGGTA	Fischerella_sp._PCC7521_1223	UYK_RS0113920	WP_009457187.1	glycerol acyltransferase	NZ_AJLL01000063.1	52388	52338	#N/A	#N/A	#N/A
	F. muscicola	2372_s2g	g	373857	374179	+	-0.2603	AGAGACTAGGGACTAGGGGTTGGAGAGAAATATTTTCGTATAATGTTCATG	FisPCC7414_958	UYI_RS0103395	WP_016865270.1	glycerol acyltransferase	NZ_AJLK01000025.1	4026	4076	NZ_AJLK01000204.1	7561	7085
2422	F. muscicola	2422_o3a	ga	6428015	6427307	-	2.6381	GTCTTTCTCACCAGTGAGAAAATCTAAAAATAGTGGGTTATGGTTAAAGTT	FisPCC7414_7080	UYI_RS0117485	WP_016867939.1	hopanoid biosynthesis associated radical SAM protein HpnH	NZ_AJLK01000114.1	32084	32134	NZ_AJLK01000114.1	32842	31832
	F. thermalis	2422_o3a	a	613579	614287	+	1.6158	GTCTTTCTCTCCAGTGAGAAAATCTATAAATAGTGGGTTATGGTTAAAGTT	Fischerella_sp._PCC7521_900	UYK_RS0115370	WP_009454733.1	hopanoid biosynthesis associated radical SAM protein HpnH	NZ_AJLL01000070.1	69137	69087	NZ_AJLL01000141.1	244	50
	F. muscicola	2422_s1a	ga	6427308	6427307	-	0.4813	GGGTGACGATATATTTGCCAACTTCTAATGCTTGCTGTAGATTAATAGCCA	FisPCC7414_7080	UYI_RS0117485	WP_016867939.1	hopanoid biosynthesis associated radical SAM protein HpnH	NZ_AJLK01000114.1	32791	32841	NZ_AJLK01000114.1	32842	31832
	F. thermalis	2422_s1g	g	614314	614287	-	-0.3178	CCTACCCAGTGTCTCCCACTACAACTACAGACTTGCGGCACAATATATTTA	Fischerella_sp._PCC7521_900	UYK_RS0115370	WP_009454733.1	hopanoid biosynthesis associated radical SAM protein HpnH	NZ_AJLL01000070.1	68302	68352	NZ_AJLL01000141.1	244	50
	F. thermalis	2422_s1i	i	613347	614287	-	0.7135	TCGTGCAAGTGGTAATCCCAAATGTGCAGATTGTATGGTTCACTGTGGTTA	Fischerella_sp._PCC7521_900	UYK_RS0115370	WP_009454733.1	hopanoid biosynthesis associated radical SAM protein HpnH	NZ_AJLL01000070.1	69269	69319	NZ_AJLL01000141.1	244	50
	F. thermalis	2422_s2a	a	614127	614287	+	0.1881	ATTCTTCTGCTGCTGCAAAACACTCCTGTGGAGTTAGGTTACGCTTGAGTA	Fischerella_sp._PCC7521_900	UYK_RS0115370	WP_009454733.1	hopanoid biosynthesis associated radical SAM protein HpnH	NZ_AJLL01000070.1	68589	68539	NZ_AJLL01000141.1	244	50
	F. thermalis	2422_s4a	a	613300	614287	+	1.5738	GCGAACATGATATCACTACAAAGTCTAACCAAATATGCTACCAATAGAACG	Fischerella_sp._PCC7521_900	UYK_RS0115370	WP_009454733.1	hopanoid biosynthesis associated radical SAM protein HpnH	NZ_AJLL01000070.1	69416	69366	NZ_AJLL01000141.1	244	50
2510	F. muscicola	2510_o1a	a	5299545	5299062	-	3.5322	GGCTTTTCCTAAGCGATGCAAATCTTGCAACAAGGTGATGACATGATGTTC	FisPCC7414_5951	UYI_RS0126945	WP_016869791.1	hypothetical protein	NZ_AJLK01000169.1	9704	9754	NZ_AJLK01000169.1	10237	9584
	F. thermalis	2510_o1a	a	1328483	1328000	-	0.567	GGCTTTTCCTAACCGATGCAGATCTTGCAACAAGGTGATAACATGATGTTC	Fischerella_sp._PCC7521_1609	UYK_RS0112215	WP_009458979.1	hypothetical protein	NZ_AJLL01000058.1	14026	14076	#N/A	#N/A	#N/A
	F. muscicola	2510_o1i	gi	5299068	5299062	+	2.1305	ACTGTTAATAACAATGCCCCTGTGAGGAGTTATCTGCTAGTGTCATGTTTA	FisPCC7414_5951	UYI_RS0126945	WP_016869791.1	hypothetical protein	NZ_AJLK01000169.1	10281	10231	NZ_AJLK01000169.1	10237	9584
	F. thermalis	2510_o1i	gi	1328006	1328000	+	0.1842	ACTGTTAATAACAATGCCCCTGTGAGGAGTTATCTGCTAGTGTCATGTTTA	Fischerella_sp._PCC7521_1609	UYK_RS0112215	WP_009458979.1	hypothetical protein	NZ_AJLL01000058.1	14603	14553	#N/A	#N/A	#N/A
	F. thermalis	2510_s1g	g	1327921	1328000	+	-0.2629	TCAGCGAACAGTACCAGCCGCAGTTATCAGATTTATGGTAGGAGACTTATA	Fischerella_sp._PCC7521_1609	UYK_RS0112215	WP_009458979.1	hypothetical protein	NZ_AJLL01000058.1	14688	14638	#N/A	#N/A	#N/A
	F. thermalis	2510_s2g	g	1327863	1328000	+	0.4203	TACCAACAATCAAACACTAACCAACAACTAATAAGGTTATGATATCTGCCA	Fischerella_sp._PCC7521_1609	UYK_RS0112215	WP_009458979.1	hypothetical protein	NZ_AJLL01000058.1	14746	14696	#N/A	#N/A	#N/A
	F. muscicola	2510_s2i	gi	5299714	5299062	+	3.7261	ATCGCTATTCATCAGTTGGCTAAATCAGTCTCCACTGAGTAAACTGTGGCA	FisPCC7414_5951	UYI_RS0126945	WP_016869791.1	hypothetical protein	NZ_AJLK01000169.1	9635	9585	NZ_AJLK01000169.1	10237	9584
	F. thermalis	2510_s3g	g	1327817	1328000	+	-0.6782	TAATTTGTTGTTAGTTGCTAGTTGTTTGTTTTTGGGTAAAATTAACTACCA	Fischerella_sp._PCC7521_1609	UYK_RS0112215	WP_009458979.1	hypothetical protein	NZ_AJLL01000058.1	14792	14742	#N/A	#N/A	#N/A
	F. muscicola	2510_s4g	gi	5298789	5299062	+	0.8735	AGTAATGTGATTGGACTAAGTTTACCTCTACTACGGCGGATGCTAGAGGAA	FisPCC7414_5951	UYI_RS0126945	WP_016869791.1	hypothetical protein	NZ_AJLK01000169.1	10738	10688	NZ_AJLK01000169.1	10237	9584
2533	F. muscicola	2533_o1i	i	2590964	2591190	-	2.9474	TCAAATTGAAGCTGCGAGATTGAAAGCCAAAAAAGCTTTGGAATTAACTGG	FisPCC7414_3187	UYI_RS0101375	WP_016864903.1	hypothetical protein	NZ_AJLK01000011.1	685	735	NZ_AJLK01000011.1	509	1369
	F. thermalis	2533_o1i	i	4389145	4388919	+	1.0087	TCAAGTTGAAGCTGCGAGATTGAAAGCAAAAAAAGCTTTAGAATTAACTGG	Fischerella_sp._PCC7521_4580	UYK_RS0122590	WP_016872210.1	hypothetical protein	NZ_AJLL01000058.1	14792	14742	NZ_AJLL01000104.1	1889	1029
	F. thermalis	2533_s1a	a	4389280	4388919	-	1.5517	GAAAAGCTTGCTCAACACTCTCCACAACTAAATGATTATGATTAGTGTTTG	Fischerella_sp._PCC7521_4580	UYK_RS0122590	WP_016872210.1	hypothetical protein	NZ_AJLL01000104.1	1478	1528	NZ_AJLL01000104.1	1889	1029
	F. thermalis	2533_s1g	g	4388805	4388919	+	1.3363	TCAGGCGTAGATTTTAGGATTCAGGCAGGAGATCTATGGTAGCTTTTTCAG	Fischerella_sp._PCC7521_4580	UYK_RS0122590	WP_016872210.1	hypothetical protein	NZ_AJLL01000104.1	2053	2003	NZ_AJLL01000104.1	1889	1029
	F. thermalis	2533_s2a	a	4389780	4388919	-	-0.7647	TGAATTGTTGCTATGGCAATAATACCTATCAGAGATTATACTTTGGTATTA	Fischerella_sp._PCC7521_4580	UYK_RS0122590	WP_016872210.1	hypothetical protein	NZ_AJLL01000104.1	978	1028	NZ_AJLL01000104.1	1889	1029
	F. thermalis	2533_s2g	gi	4388191	4388919	+	0.3587	TCCTTTGGTTCAGCGCTTTATTTTGGAAGAAGACGGTATATTATTGTTGTG	Fischerella_sp._PCC7521_4580	UYK_RS0122590	WP_016872210.1	hypothetical protein	NZ_AJLL01000104.1	2667	2617	NZ_AJLL01000104.1	1889	1029
2551	F. muscicola	2551_o1a	ga	811662	811605	-	2.4783	CACTTTTTCTAAGATTAATTCTTCGCCACCACGTTGTAAGATGAATCCTTG	FisPCC7414_1413	UYI_RS0105430	WP_016865659.1	peptidase S8	NZ_AJLK01000036.1	22872	22822	NZ_AJLK01000036.1	22765	24864
	F. thermalis	2551_o1a	ga	2336801	2336858	+	1.5054	CACTTTTTCTAAGATTAATTCTTCGCCACCACGTTGTAAGATGAATCCTTG	Fischerella_sp._PCC7521_2598	UYK_RS0108980	WP_009456080.1	peptidase S8	NZ_AJLL01000037.1	3985	4035	NZ_AJLL01000037.1	4092	1993
	F. muscicola	2551_o1g	g	811535	811605	+	0.0647	GTGGCAAAAGTTCCTTTTGCAACAGGTCTACTACAGTTTCTCCGATCTAAA	FisPCC7414_1413	UYI_RS0105430	WP_016865659.1	peptidase S8	NZ_AJLK01000036.1	22645	22695	NZ_AJLK01000036.1	22765	24864
	F. thermalis	2551_o1g	g	2336928	2336858	-	0.5471	GTGGCAAAAGTTTCTTTTGCCACAGGTCTACTACAGTTTCTCCGATCTAAA	Fischerella_sp._PCC7521_2598	UYK_RS0108980	WP_009456080.1	peptidase S8	NZ_AJLL01000037.1	4212	4162	NZ_AJLL01000037.1	4092	1993
	F. muscicola	2551_o1i	i	812018	811605	+	1.1096	GCTTGGGTAGACAGTAGCACTATTAATGCGATCGCCACTAAATTTGGTTTA	FisPCC7414_1413	UYI_RS0105430	WP_016865659.1	peptidase S8	NZ_AJLK01000036.1	23128	23178	NZ_AJLK01000036.1	22765	24864
	F. thermalis	2551_o1i	i	2336445	2336858	-	0.3254	ACTTGGGTAGACAGTAGCACTATTAATGCGATCGCCACTAAATTTGGTTTA	Fischerella_sp._PCC7521_2598	UYK_RS0108980	WP_009456080.1	peptidase S8	NZ_AJLL01000037.1	3729	3679	NZ_AJLL01000037.1	4092	1993
	F. muscicola	2551_o2a	ga	812143	811605	-	0.9738	GGGGGTCACGGGGTTGATAATGGGATTGCTGATGGGTGATGATATTAGGCT	FisPCC7414_1413	UYI_RS0105430	WP_016865659.1	peptidase S8	NZ_AJLK01000036.1	23353	23303	NZ_AJLK01000036.1	22765	24864
	F. thermalis	2551_o2a	ga	2336320	2336858	+	0.6291	GGGGGTCACGGGGTTGATAATGGGATTGCTGATGGGTGATGATATTAGGCT	Fischerella_sp._PCC7521_2598	UYK_RS0108980	WP_009456080.1	peptidase S8	NZ_AJLL01000037.1	3504	3554	NZ_AJLL01000037.1	4092	1993
	F. muscicola	2551_o3a	ga	812199	811605	-	Inf	ACCATTAGCTAACTGATTCCCGCCATTATGGTTGAGATACCATTGTTGGGG	FisPCC7414_1413	UYI_RS0105430	WP_016865659.1	peptidase S8	NZ_AJLK01000036.1	23409	23359	NZ_AJLK01000036.1	22765	24864
	F. thermalis	2551_o3a	ga	2336264	2336858	+	0.493	ACCATTAGCTAATTGATTTCCGCCGTTGTGGTTGAGATACCATTGTTGGGG	Fischerella_sp._PCC7521_2598	UYK_RS0108980	WP_009456080.1	peptidase S8	NZ_AJLL01000037.1	3448	3498	NZ_AJLL01000037.1	4092	1993
	F. muscicola	2551_o4a	a	812450	811605	-	1.3369	GGGGCAACCCCAGCAATACCCGTACCATTTTCTTCTGCTAAGATGATACCT	FisPCC7414_1413	UYI_RS0105430	WP_016865659.1	peptidase S8	NZ_AJLK01000036.1	23660	23610	NZ_AJLK01000036.1	22765	24864
	F. thermalis	2551_o4a	a	2336013	2336858	+	1.0032	GGTGCAACCCCAGCAATACCTGTACCATTTTCTTCTGCTAAGATGATACCT	Fischerella_sp._PCC7521_2598	UYK_RS0108980	WP_009456080.1	peptidase S8	NZ_AJLL01000037.1	3197	3247	NZ_AJLL01000037.1	4092	1993
	F. thermalis	2551_s2g	ga	2337247	2336858	-	-0.0964	GTTGGGGTCTATAGGCTGTGCTTGGTTGGGAATGTTTATAATCTGTGCTTG	Fischerella_sp._PCC7521_2598	UYK_RS0108980	WP_009456080.1	peptidase S8	NZ_AJLL01000037.1	4531	4481	NZ_AJLL01000037.1	4092	1993
	F. thermalis	2551_s3g	ga	2337322	2336858	-	Inf	TGCCATCAGGCGCTTACCACCATCAACACTTAAGATGCTATTATTTTGGAC	Fischerella_sp._PCC7521_2598	UYK_RS0108980	WP_009456080.1	peptidase S8	NZ_AJLL01000037.1	4606	4556	NZ_AJLL01000037.1	4092	1993
	F. thermalis	2551_s4g	ga	2337472	2336858	-	-0.0174	CTGGGAGTCAGCTACTCTATTGTCAATTCCAGCAAAGCTAGAATTTAGTTC	Fischerella_sp._PCC7521_2598	UYK_RS0108980	WP_009456080.1	peptidase S8	NZ_AJLL01000037.1	4756	4706	NZ_AJLL01000037.1	4092	1993
2558	F. muscicola	2558_o1a	ga	4052168	4052218	+	3.4457	TGCAGTAAAAGAGGGGCATAAAGCAGCCCTAAAATAGCTAGAATTGCTAAG	FisPCC7414_4724	UYI_RS0113970	WP_016867276.1	cyanoexosortase B	NZ_AJLK01000091.1	8774	8724	NZ_AJLK01000091.1	8674	9567
	F. thermalis	2558_o1a	ga	703701	703751	+	0.8265	TGCAGTAAAAGAGGGGCATAAAGCAGCCCTAAAATAGCTAGAATTACTAAG	Fischerella_sp._PCC7521_990	UYK_RS0114975	WP_016871678.1	cyanoexosortase B	NZ_AJLL01000069.1	27174	27124	NZ_AJLL01000141.1	244	50
	F. muscicola	2558_o1i	gi	4052045	4052218	-	-0.1376	AAAAATATCAGCACAGAACACGAATATTTTAGTCACGGTATTATTGGTTTA	FisPCC7414_4724	UYI_RS0113970	WP_016867276.1	cyanoexosortase B	NZ_AJLK01000091.1	8797	8847	NZ_AJLK01000091.1	8674	9567
	F. thermalis	2558_o1i	gi	703578	703751	-	-0.2346	AAAAATATCAGCACAGAACACGAATATTTTAGTCACGGTATTATTGGTTTA	Fischerella_sp._PCC7521_990	UYK_RS0114975	WP_016871678.1	cyanoexosortase B	NZ_AJLL01000069.1	27197	27247	NZ_AJLL01000141.1	244	50
	F. thermalis	2558_s2a	ga	703038	703751	+	-0.8722	TGGAACGCTCCTTCATTACCCGTACCATGAAAATAGGTTAATAAAGTATTA	Fischerella_sp._PCC7521_990	UYK_RS0114975	WP_016871678.1	cyanoexosortase B	NZ_AJLL01000069.1	27837	27787	NZ_AJLL01000141.1	244	50
2578	F. muscicola	2578_o1g	g	6352246	6352292	+	1.6096	AGCTATATTTCTACCTGAAAAATCTGTGTGGAGATCGATAAGATCAAATTG	FisPCC7414_7002	UYI_RS0117820	WP_016868004.1	protease	NZ_AJLK01000116.1	3653	3603	NZ_AJLK01000116.1	3557	2685
	F. thermalis	2578_o1g	g	3659121	3659075	-	3.0701	AGCTATATTTCTACCTGAAAAATCTGTGTTGATATCGATAAGATCAAATTG	Fischerella_sp._PCC7521_3867	UYK_RS0102770	WP_009455703.1	protease	NZ_AJLL01000010.1	43896	43846	NZ_AJLL01000010.1	43800	42928
	F. muscicola	2578_o3a	a	6353006	6352292	-	1.3575	GAAGGCATTTGTAATCAATAGGGGTTCAAAAGCAGGGTTAGCATTGAGAGG	FisPCC7414_7002	UYI_RS0117820	WP_016868004.1	protease	NZ_AJLK01000116.1	2793	2843	NZ_AJLK01000116.1	3557	2685
	F. thermalis	2578_o3a	a	3658361	3659075	+	0.1765	GAAAGCATTTGTAATCAACAGTGGCTCAAAAGCAGGGTTAGCATTGAGAGG	Fischerella_sp._PCC7521_3867	UYK_RS0102770	WP_009455703.1	protease	NZ_AJLL01000010.1	43036	43086	NZ_AJLL01000010.1	43800	42928
	F. muscicola	2578_s1a	ga	6352571	6352292	-	0.5706	GGCTGAGTGTTGTGGATCGCGCCCTGTAGCAAAGGCGTTAGGATTTTGGGA	FisPCC7414_7002	UYI_RS0117820	WP_016868004.1	protease	NZ_AJLK01000116.1	3228	3278	NZ_AJLK01000116.1	3557	2685
	F. muscicola	2578_s2a	ga	6352641	6352292	-	1.4741	GTTCGTGAGCAATCACACCTTCTAGTTCGTCTTCTGGTAGTATCTGCAAAA	FisPCC7414_7002	UYI_RS0117820	WP_016868004.1	protease	NZ_AJLK01000116.1	3158	3208	NZ_AJLK01000116.1	3557	2685
2593	F. muscicola	2593_o2g	g	854359	853744	-	4.2566	TCATGGAATTTGCCACAATAATTTTGAGAAAAAACAGTATAATATTTGACG	FisPCC7414_1447	UYI_RS0105605	WP_016865691.1	hypothetical protein	NZ_AJLK01000038.1	6156	6106	NZ_AJLK01000038.1	5491	2537
	F. thermalis	2593_o2g	g	3291045	3290465	-	0.9836	TCATGGAATTTGCCACAATAATTTTGAGAAAAAATAGTATAATATTTGACG	Fischerella_sp._PCC7521_3487	UYK_RS0101025	WP_009455236.1	hypothetical protein	NZ_AJLL01000005.1	214986	214936	NZ_AJLL01000005.1	214356	211402
	F. muscicola	2593_o2i	i	852662	853744	-	0.8782	TCAGCGTTAGAATTATCATCAGCTGGGGATGAACCTGCTATCATTTTTTTA	FisPCC7414_1447	UYI_RS0105605	WP_016865691.1	hypothetical protein	NZ_AJLK01000038.1	4459	4409	NZ_AJLK01000038.1	5491	2537
	F. thermalis	2593_o2i	i	3289383	3290465	-	0.0586	TCAGCGTTAGAATTATCCTCAGCTGGAGATGAACCTGCTATCATTTTCTTA	Fischerella_sp._PCC7521_3487	UYK_RS0101025	WP_009455236.1	hypothetical protein	NZ_AJLL01000005.1	213324	213274	NZ_AJLL01000005.1	214356	211402
	F. muscicola	2593_o3a	a	852927	853744	+	1.2024	GAATTTGCTCAGTTGCCTTGGGGTCAGCAGGACTACAAAATATATGTAGCG	FisPCC7414_1447	UYI_RS0105605	WP_016865691.1	hypothetical protein	NZ_AJLK01000038.1	4624	4674	NZ_AJLK01000038.1	5491	2537
	F. thermalis	2593_o3a	a	3289645	3290465	+	-0.868	CGGGAATTTGCTCAGTTGCCTTGGGGTCAGCAGCACTGCAAAATATATGTA	Fischerella_sp._PCC7521_3487	UYK_RS0101025	WP_009455236.1	hypothetical protein	NZ_AJLL01000005.1	213486	213536	NZ_AJLL01000005.1	214356	211402
	F. muscicola	2593_o8a	a	851687	853744	+	-0.4148	ATAAAATCGACAACTTGTGCTGTCGCTCCATTAATCCCAAAATTAAACACA	FisPCC7414_1447	UYI_RS0105605	WP_016865691.1	hypothetical protein	NZ_AJLK01000038.1	3384	3434	NZ_AJLK01000038.1	5491	2537
	F. thermalis	2593_o8a	a	3288408	3290465	+	-0.6799	ATAAAATCGACAACTTGTGCTGTCGCTCCATTAATCCCAAAATTAAACACA	Fischerella_sp._PCC7521_3487	UYK_RS0101025	WP_009455236.1	hypothetical protein	NZ_AJLL01000005.1	212249	212299	NZ_AJLL01000005.1	214356	211402
	F. muscicola	2593_s10a	a	851561	853744	+	0.5257	TGATAACCAGGGGATGCTGCGATCGCTTTAAAGGTGATATCCTCTCTACCA	FisPCC7414_1447	UYI_RS0105605	WP_016865691.1	hypothetical protein	NZ_AJLK01000038.1	3258	3308	NZ_AJLK01000038.1	5491	2537
	F. thermalis	2593_s11a	a	3288236	3290465	+	-0.0588	TGAATTCTGAGAATTTTCGTTGGCTGGTGCTTTTTGTAATACTTGTTGATA	Fischerella_sp._PCC7521_3487	UYK_RS0101025	WP_009455236.1	hypothetical protein	NZ_AJLL01000005.1	212077	212127	NZ_AJLL01000005.1	214356	211402
	F. thermalis	2593_s12a	a	3287890	3290465	+	1.0282	CATTGTCATAGCTACCATTAACCTTGGGGTGTTTTTGATAGTATGTAGCTG	Fischerella_sp._PCC7521_3487	UYK_RS0101025	WP_009455236.1	hypothetical protein	NZ_AJLL01000005.1	211731	211781	NZ_AJLL01000005.1	214356	211402
	F. muscicola	2593_s1a	ga	853717	853744	+	1.4766	ACCTAAAGAGCTGATTCCTGTTGCTTGGCTTACCCATTGTATTAAGGACTG	FisPCC7414_1447	UYI_RS0105605	WP_016865691.1	hypothetical protein	NZ_AJLK01000038.1	5414	5464	NZ_AJLK01000038.1	5491	2537
	F. muscicola	2593_s1g	g	853976	853744	-	0.9881	ATTAACAAGTTAATAAAAGCGTTAAAAACTTCATGGTGGATAATTCTATGG	FisPCC7414_1447	UYI_RS0105605	WP_016865691.1	hypothetical protein	NZ_AJLK01000038.1	5773	5723	NZ_AJLK01000038.1	5491	2537
	F. muscicola	2593_s1i	i	853695	853744	-	2.4667	CATGAAAATAGCATTACCAGTTAGTCAACAGTCCTTAATACAATGGGTAAG	FisPCC7414_1447	UYI_RS0105605	WP_016865691.1	hypothetical protein	NZ_AJLK01000038.1	5492	5442	NZ_AJLK01000038.1	5491	2537
	F. thermalis	2593_s2a	ga	3290251	3290465	+	Inf	GATTTTCCCCCTTTTTCCGACCGTAGACGAAAACTTGGTAGATTGAAGGTT	Fischerella_sp._PCC7521_3487	UYK_RS0101025	WP_009455236.1	hypothetical protein	NZ_AJLL01000005.1	214092	214142	NZ_AJLL01000005.1	214356	211402
	F. muscicola	2593_s3i	i	852409	853744	-	-1.9263	GCCGTGCGGGTAACAAGGAACCTTTTTGGAACTACGGGGTCGATTTTATCA	FisPCC7414_1447	UYI_RS0105605	WP_016865691.1	hypothetical protein	NZ_AJLK01000038.1	4206	4156	NZ_AJLK01000038.1	5491	2537
	F. muscicola	2593_s4a	a	852858	853744	+	-0.3991	CGAGAATTCCTTGGGGAGCAAGGGCTTGAAGTTGAGGCATAATTGCCTGTA	FisPCC7414_1447	UYI_RS0105605	WP_016865691.1	hypothetical protein	NZ_AJLK01000038.1	4555	4605	NZ_AJLK01000038.1	5491	2537
	F. thermalis	2593_s5a	a	3289398	3290465	+	-0.8074	CGAGTATCTATGTCGGGGTTGAGCAAGCGCTCAAGTAAGAAAATGATAGCA	Fischerella_sp._PCC7521_3487	UYK_RS0101025	WP_009455236.1	hypothetical protein	NZ_AJLL01000005.1	213239	213289	NZ_AJLL01000005.1	214356	211402
	F. muscicola	2593_s6a	a	852285	853744	+	0.941	TTCTGATTCTTGCACCCCAGTCCTGAGCCACTTCTGCAAAAATAGTCTGTA	FisPCC7414_1447	UYI_RS0105605	WP_016865691.1	hypothetical protein	NZ_AJLK01000038.1	3982	4032	NZ_AJLK01000038.1	5491	2537
	F. thermalis	2593_s7a	a	3288501	3290465	+	-0.5291	GTGGTGGGATCTATTCCTCTCAAAGCGCGAGAAGAACCAATAATTAATACA	Fischerella_sp._PCC7521_3487	UYK_RS0101025	WP_009455236.1	hypothetical protein	NZ_AJLL01000005.1	212342	212392	NZ_AJLL01000005.1	214356	211402
	F. muscicola	2593_s9a	a	851651	853744	+	9	TTTGGCAGTTCTGATGGCTGTAGTACTCGACGTAGGATAAAATCGACAACT	FisPCC7414_1447	UYI_RS0105605	WP_016865691.1	hypothetical protein	NZ_AJLK01000038.1	3348	3398	NZ_AJLK01000038.1	5491	2537
2641	F. muscicola	2641_o1g	gi	113205	112922	-	2.0015	CCCCTCGTCAGAGGGATTACTTACAGCAACGATTCAAGTATCATTTAATTC	FisPCC7414_697	UYI_RS0102285	WP_016865070.1	hypothetical protein	NZ_AJLK01000018.1	9621	9571	NZ_AJLK01000116.1	36886	36131
	F. thermalis	2641_o1g	gi	1481606	1481323	-	2.7426	CCCCCCGTCAGAGGGATTACTTGCAGCAACGATTCAAGTATCATTTAATTC	Fischerella_sp._PCC7521_1749	UYK_RS0105165	WP_009458043.1	hypothetical protein	NZ_AJLL01000023.1	4023	3973	NZ_AJLL01000023.1	3690	2713
	F. muscicola	2641_s1a	a	111961	112922	+	Inf	TATCAAGTTTCAGTGCTAGCGATCGCTAACTATTGAGTTATTTTGTGGGAA	FisPCC7414_697	UYI_RS0102285	WP_016865070.1	hypothetical protein	NZ_AJLK01000018.1	8277	8327	NZ_AJLK01000116.1	36886	36131
	F. muscicola	2641_s1i	i	112838	112922	-	0.6839	TACTCTCTTGGTTATTGACAGATCCTGTCAGTTCCAGAGAGTATACGCAAG	FisPCC7414_697	UYI_RS0102285	WP_016865070.1	hypothetical protein	NZ_AJLK01000018.1	9254	9204	NZ_AJLK01000116.1	36886	36131
2657	F. muscicola	2657_o1a	a	1571403	1571504	+	3.8817	GCGCCATCAGCTGCTGACACCACCAAAACATTCTCAGGCAATATTACAAAG	FisPCC7414_2166	UYI_RS0113225	WP_026085934.1	serine/threonine protein phosphatase	NZ_AJLK01000087.1	27357	27407	NZ_AJLK01000087.1	27508	26729
	F. thermalis	2657_o1a	a	3101284	3101385	+	1.1375	GCGCCATCAGCTGCTGACACCACTAAGACATTATCAGGTAATATTACAAAG	Fischerella_sp._PCC7521_3321	UYK_RS0100280	WP_009459704.1	serine/threonine protein phosphatase	NZ_AJLL01000005.1	25125	25175	NZ_AJLL01000005.1	25276	24497
	F. thermalis	2657_s1i	gi	3101254	3101385	-	0.5187	CTGTGTCAGGACGCTCACCACTTTGTAATATTACCTGATAATGTCTTAGTG	Fischerella_sp._PCC7521_3321	UYK_RS0100280	WP_009459704.1	serine/threonine protein phosphatase	NZ_AJLL01000005.1	25195	25145	NZ_AJLL01000005.1	25276	24497
2708	F. muscicola	2708_o1g	g	4628139	4628175	+	2.9257	TTCAAAATAATAATTAACATTTAGTTCTGTCTGAAGTTATCGTGGTATCCA	FisPCC7414_5280	UYI_RS0119585	WP_026086059.1	PBS lyase	NZ_AJLK01000124.1	19002	18952	NZ_AJLK01000124.1	18916	17915
	F. thermalis	2708_o1g	g	2145952	2145760	-	1	TTCAAAATAATAATTAACATTTAGTTCTGTCTGAAGTTATCGTGGTATCCA	Fischerella_sp._PCC7521_2408	-	WP_016871231.1	PBS lyase	NZ_AJLL01000034.1	43521	43471	NZ_AJLL01000034.1	43279	42437
	F. muscicola	2708_o3a	a	4628769	4628175	-	2.8617	TTGCCCTAAACTCCAAATTGCTTTGCGTCGCTTGATGGGATCAGGACTGCT	FisPCC7414_5280	UYI_RS0119585	WP_026086059.1	PBS lyase	NZ_AJLK01000124.1	18272	18322	NZ_AJLK01000124.1	18916	17915
	F. thermalis	2708_o3a	a	2145323	2145760	+	0.311	TGTTGACCTAAACTCCAAATTGCTTTGCGTCGCTTGATAGGATCAGGACTG	Fischerella_sp._PCC7521_2408	-	WP_016871231.1	PBS lyase	NZ_AJLL01000034.1	42792	42842	NZ_AJLL01000034.1	43279	42437
	F. muscicola	2708_o4a	a	4629161	4628175	-	1.343	TTCCCCATCACCCCACCTCCCCACCACCACGCTTACGGTATTCTTGGTGAA	FisPCC7414_5280	UYI_RS0119585	WP_026086059.1	PBS lyase	NZ_AJLK01000124.1	17880	17930	NZ_AJLK01000124.1	18916	17915
	F. thermalis	2708_o4a	a	2144933	2145760	+	0.383	ACTCCCCATTGCCCCTAATCCCCACCACCACGCTACGGTATTCTTGGTGAA	Fischerella_sp._PCC7521_2408	-	WP_016871231.1	PBS lyase	NZ_AJLL01000034.1	42402	42452	NZ_AJLL01000034.1	43279	42437
	F. thermalis	2708_s1a	a	2145714	2145760	+	Inf	GGTTGGGGCTGGCAAGAATATTTTTAGACCAAGTTGTGTTAAAATGCAACA	Fischerella_sp._PCC7521_2408	-	WP_016871231.1	PBS lyase	NZ_AJLL01000034.1	43183	43233	NZ_AJLL01000034.1	43279	42437
	F. muscicola	2708_s1i	gi	4629064	4628175	+	-2.8707	TGTTTATGACATGATGGCTCAAATTAGCCAGATTTTATGTCATGCAGTCCA	FisPCC7414_5280	UYI_RS0119585	WP_026086059.1	PBS lyase	NZ_AJLK01000124.1	18077	18027	NZ_AJLK01000124.1	18916	17915
	F. muscicola	2708_s2a	a	4628647	4628175	-	0.2269	GCAGTAATTTTACTGTTTGTGATGTGGTAGATACTTGTAGAGTAGTATTTA	FisPCC7414_5280	UYI_RS0119585	WP_026086059.1	PBS lyase	NZ_AJLK01000124.1	18394	18444	NZ_AJLK01000124.1	18916	17915
2728	F. muscicola	2728_o1g	gi	2434656	2434567	-	2.2291	TGGGACAGATGAATTTATGCTGCTACCTTTAGTGTGTAAAAATTTTATCTG	FisPCC7414_3028	UYI_RS0100405	WP_016864716.1	CRISPR-associated endoribonuclease Cas6	NZ_AJLK01000004.1	43202	43152	NZ_AJLK01000004.1	43063	41945
	F. thermalis	2728_o1g	ga	2000131	2000220	+	2.1221	AAGACTGATGAATTTTATGCTGTTACCTTCAATGTGTAAAAATTTTATCTG	Fischerella_sp._PCC7521_2258	UYK_RS0107465	WP_009458339.1	CRISPR-associated endoribonuclease Cas6	NZ_AJLL01000033.1	114635	114685	NZ_AJLL01000033.1	114774	115892
	F. muscicola	2728_o4i	i	2433543	2434567	-	0.1666	AGCTAAATGGGCTACTATTTTGGCGCGTCGGGAAATGGGAGAATCTTTGCA	FisPCC7414_3028	UYI_RS0100405	WP_016864716.1	CRISPR-associated endoribonuclease Cas6	NZ_AJLK01000004.1	42089	42039	NZ_AJLK01000004.1	43063	41945
	F. thermalis	2728_o4i	i	2001244	2000220	+	0.9294	AGCTAAATGGGCTACTATTTTGGCACGTCGGGAAATGGGAGAATCTTTGCA	Fischerella_sp._PCC7521_2258	UYK_RS0107465	WP_009458339.1	CRISPR-associated endoribonuclease Cas6	NZ_AJLL01000033.1	115748	115798	NZ_AJLL01000033.1	114774	115892
	F. muscicola	2728_s1a	ga	2434375	2434567	+	-1.1361	ATCTAATGCAGAGATTGTAAAAGGTTTTTCTGACTCGCCATCATGGAGATA	FisPCC7414_3028	UYI_RS0100405	WP_016864716.1	CRISPR-associated endoribonuclease Cas6	NZ_AJLK01000004.1	42821	42871	NZ_AJLK01000004.1	43063	41945
	F. muscicola	2728_s1i	i	2434475	2434567	-	-1.5689	CACCTCAACTGGTCAGCGAACACGGAACTAGTGGGATTAGTATTTGAATTA	FisPCC7414_3028	UYI_RS0100405	WP_016864716.1	CRISPR-associated endoribonuclease Cas6	NZ_AJLK01000004.1	43021	42971	NZ_AJLK01000004.1	43063	41945
	F. muscicola	2728_s2a	ga	2434109	2434567	+	1.6001	TTGCGACGGAAACTTGTTGGACTTAAAAATTGTAGTGCTATTGTGTCTTCA	FisPCC7414_3028	UYI_RS0100405	WP_016864716.1	CRISPR-associated endoribonuclease Cas6	NZ_AJLK01000004.1	42555	42605	NZ_AJLK01000004.1	43063	41945
	F. thermalis	2728_s2g	ga	1999675	2000220	+	-0.0767	AGAGTGCTGCTTGCAGTTGCAGGAGTTCGCGTCCAGTTAATATTTTATCTA	Fischerella_sp._PCC7521_2258	UYK_RS0107465	WP_009458339.1	CRISPR-associated endoribonuclease Cas6	NZ_AJLL01000033.1	114179	114229	NZ_AJLL01000033.1	114774	115892
	F. muscicola	2728_s2i	i	2434080	2434567	-	0.8228	TGAGTTACTCAACTCTGACCATGAAGACACAATAGCACTACAATTTTTAAG	FisPCC7414_3028	UYI_RS0100405	WP_016864716.1	CRISPR-associated endoribonuclease Cas6	NZ_AJLK01000004.1	42626	42576	NZ_AJLK01000004.1	43063	41945
	F. thermalis	2728_s3g	ga	1999637	2000220	+	Inf	CTCAACGCGCTGTTTTGCCACTGCCGCGTTTAAGTGATAGAGTGCTGCTTG	Fischerella_sp._PCC7521_2258	UYK_RS0107465	WP_009458339.1	CRISPR-associated endoribonuclease Cas6	NZ_AJLL01000033.1	114141	114191	NZ_AJLL01000033.1	114774	115892
	F. thermalis	2728_s3i	i	2000945	2000220	+	0.885	GGAAAGAAAGGTGCTGTTACAGGGTTTACAGGCGCGATAGAATTTGGTTTA	Fischerella_sp._PCC7521_2258	UYK_RS0107465	WP_009458339.1	CRISPR-associated endoribonuclease Cas6	NZ_AJLL01000033.1	115449	115499	NZ_AJLL01000033.1	114774	115892
2780	F. muscicola	2780_o3g	gi	2132505	2131765	-	1.7912	CTTTAATTGGGACACTGTGCGCTTTAGGAGTAGGAATGCTAGACTTGGGAA	FisPCC7414_2763	UYI_RS0125105	WP_016869438.1	peptidyl-prolyl cis-trans isomerase	NZ_AJLK01000158.1	21132	21182	NZ_AJLK01000158.1	21922	22677
	F. thermalis	2780_o3g	gi	3500130	3500853	+	1.1319	CTTTAATTGGGACACTGTGCGCTTTAGGAGTAGGAATGCTAGACTTGGGAA	Fischerella_sp._PCC7521_3702	-	WP_026086335.1	peptidyl-prolyl cis-trans isomerase	NZ_AJLL01000008.1	67807	67857	NZ_AJLL01000008.1	68580	69353
Fig. 4E	F. muscicola	2780_o4g	gi	2132671	2131765	-	2.2433	GGTGTCTTGATTTGGGGGACATTAGGTTGGCAAGGATATATAGTTGTAATG	FisPCC7414_2763	UYI_RS0125105	WP_016869438.1	peptidyl-prolyl cis-trans isomerase	NZ_AJLK01000158.1	20966	21016	NZ_AJLK01000158.1	21922	22677
Fig. 4E	F. thermalis	2780_o4g	gi	3499964	3500853	+	1.6172	GGTGTCCTAATTTGGGGGACATTAGGTTGGCAAGGATATATAGTTGTAATG	Fischerella_sp._PCC7521_3702	-	WP_026086335.1	peptidyl-prolyl cis-trans isomerase	NZ_AJLL01000008.1	67641	67691	NZ_AJLL01000008.1	68580	69353
	F. thermalis	2780_s1g	g	3500780	3500853	+	0.8436	ATTTACAAGATGGAGTTGCCACTCTGTCTTGTAAGTCTTACTATGTCTATA	Fischerella_sp._PCC7521_3702	-	WP_026086335.1	peptidyl-prolyl cis-trans isomerase	NZ_AJLL01000008.1	68457	68507	NZ_AJLL01000008.1	68580	69353
	F. muscicola	2780_s1i	gi	2131348	2131765	-	Inf	TCTTCCTGGATCGGGTGGTGATTTCGCGAATTATTGTAGATAATCGAGAAC	FisPCC7414_2763	UYI_RS0125105	WP_016869438.1	peptidyl-prolyl cis-trans isomerase	NZ_AJLK01000158.1	22289	22339	NZ_AJLK01000158.1	21922	22677
	F. muscicola	2780_s2g	gi	2132148	2131765	-	1.5788	ATTTAGAAAGTGTCATTGGAGCAACATTGCAATCAAAGTACACTTGGTTAA	FisPCC7414_2763	UYI_RS0125105	WP_016869438.1	peptidyl-prolyl cis-trans isomerase	NZ_AJLK01000158.1	21489	21539	NZ_AJLK01000158.1	21922	22677
2831	F. muscicola	2831_o1g	g	3947463	3947336	-	2.1468	CTGAAAAACGCCGTCATTCCTGATGGAACGATAATTTAGTATATTTAGTTG	FisPCC7414_4607	-	-	hypothetical protein	NZ_AJLK01000098.1	17005	17055	NZ_AJLK01000098.1	17182	17715
	F. thermalis	2831_o1g	g	3327621	3327434	-	1.5111	CTGAAAAACGCCGTTATTCCTGATGGGACGATAATTTAGTATATTTAGTTG	Fischerella_sp._PCC7521_3525	-	-	hypothetical protein	NZ_AJLL01000005.1	251562	251512	NZ_AJLL01000005.1	251325	250807
	F. muscicola	2831_s1a	a	3947295	3947336	+	-0.5633	AGTTGCCTCTGGGGGCATTGTGTCACTAATTGTTTTGCTAAGGTTGACTTA	FisPCC7414_4607	-	-	hypothetical protein	NZ_AJLK01000098.1	17273	17223	NZ_AJLK01000098.1	17182	17715
	F. thermalis	2831_s1i	gi	3327203	3327434	-	0.2063	AATTTCAAAGGGCGATCGCTACAGATAGCACAGTAATTTATGATGCTACTA	Fischerella_sp._PCC7521_3525	-	-	hypothetical protein	NZ_AJLL01000005.1	251144	251094	NZ_AJLL01000005.1	251325	250807
	F. thermalis	2831_s2g	gi	3327749	3327434	-	1.354	TTCGCCGTGCCATCATTGACAAAAATACTCACATCGGTTGTGATGTGCAAA	Fischerella_sp._PCC7521_3525	-	-	hypothetical protein	NZ_AJLL01000005.1	251690	251640	NZ_AJLL01000005.1	251325	250807
2855	F. muscicola	2855_o1a	ga	1534795	1534512	-	0.3812	TCTCCTACCTAGTTGATGCCATAATTTGAAATTGATTTACAATCAGGGCTA	FisPCC7414_2129	UYI_RS0113070	WP_016867107.1	hypothetical protein	NZ_AJLK01000086.1	96035	95985	NZ_AJLK01000086.1	95702	96028
	F. thermalis	2855_o1a	ga	3064278	3063978	-	-0.3528	TAACTGGTCACTGACTATCTACTACCTAGTTGATGTCATAATTTGAAATTG	Fischerella_sp._PCC7521_3289	UYK_RS0100130	WP_009460349.1	hypothetical protein	NZ_AJLL01000003.1	14471	14421	NZ_AJLL01000003.1	14121	14447
Fig. 4F	F. muscicola	2855_o2i	i	1534633	1534512	+	3.1107	AACAGCTGGTAGTAATGTTTCACTTTTTAGTGGTAGTATCAGTGGCTTACT	FisPCC7414_2129	UYI_RS0113070	WP_016867107.1	hypothetical protein	NZ_AJLK01000086.1	95773	95823	NZ_AJLK01000086.1	95702	96028
Fig. 4F	F. thermalis	2855_o2i	gi	3064095	3063978	+	1.369	ACATAACAGCTGGTAGTAATATTTCACTTTTTAGTGGTAGTATCAGTGGCC	Fischerella_sp._PCC7521_3289	UYK_RS0100130	WP_009460349.1	hypothetical protein	NZ_AJLL01000003.1	14188	14238	NZ_AJLL01000003.1	14121	14447
	F. thermalis	2855_s1g	ga	3063707	3063978	+	-Inf	TATTCTTCCCAGTTTTGATTTTTTGTCGCTAAGGCTCTAAAGTAAATGCCG	Fischerella_sp._PCC7521_3289	UYK_RS0100130	WP_009460349.1	hypothetical protein	NZ_AJLL01000003.1	13800	13850	NZ_AJLL01000003.1	14121	14447
	F. muscicola	2855_s1i	i	1534520	1534512	+	-1.7621	CCGAGGCTTGTAGGAAAATCAAAATCTACATAGGTTGTAACAATGAATTTA	FisPCC7414_2129	UYI_RS0113070	WP_016867107.1	hypothetical protein	NZ_AJLK01000086.1	95660	95710	NZ_AJLK01000086.1	95702	96028
	F. thermalis	2855_s3i	gi	3064185	3063978	+	-1.1254	AAAGCTGGGGTTTGACATTAGCAGCTATTTTTACAGCTATATTAATAGTTG	Fischerella_sp._PCC7521_3289	UYK_RS0100130	WP_009460349.1	hypothetical protein	NZ_AJLL01000003.1	14278	14328	NZ_AJLL01000003.1	14121	14447
2862	F. muscicola	2862_o1g	ga	6555653	6555833	+	2.1235	TTTTGCTAAATCAAGGCGCAGACTTTTGGTTTCTGTTGCTAAGATAACGGG	FisPCC7414_7217	UYI_RS0116870	WP_016867819.1	amidohydrolase	NZ_AJLK01000110.1	46508	46458	NZ_AJLK01000110.1	46278	44884
	F. thermalis	2862_o1g	ga	4937174	4937355	+	1.8129	TTTTGCTAAATCAAGGCGCAGACTTTTGGTTTCTGTTGTTAAGATAACGGG	Fischerella_sp._PCC7521_5098	UYK_RS0120275	WP_009456342.1	amidohydrolase	NZ_AJLL01000096.1	68052	68002	NZ_AJLL01000096.1	67821	66427
	F. muscicola	2862_o2g	ga	6555422	6555833	+	1.4401	TTCACCTGTAGGGTTGTAGACGTGATGTACGCTTGCACTAATATTGAGTAA	FisPCC7414_7217	UYI_RS0116870	WP_016867819.1	amidohydrolase	NZ_AJLK01000110.1	46739	46689	NZ_AJLK01000110.1	46278	44884
	F. thermalis	2862_o2g	ga	4936943	4937355	+	0.8217	TTCACCTGTAGGGTTGTAGACGTGATGTACGCTTGCACTAATATTGAGTAA	Fischerella_sp._PCC7521_5098	UYK_RS0120275	WP_009456342.1	amidohydrolase	NZ_AJLL01000096.1	68283	68233	NZ_AJLL01000096.1	67821	66427
	F. muscicola	2862_o2i	i	6556060	6555833	+	-1.7923	TCATCAGAAATGTGGCAACGGGGGATCATGTCTATGTTACCTCTAGAATTA	FisPCC7414_7217	UYI_RS0116870	WP_016867819.1	amidohydrolase	NZ_AJLK01000110.1	46101	46051	NZ_AJLK01000110.1	46278	44884
	F. thermalis	2862_o2i	i	4937582	4937355	+	-1.9886	TCATCGGAAATGTGGCAACGGGGGATCATGTCTATGCTACCTCTAGAATTA	Fischerella_sp._PCC7521_5098	UYK_RS0120275	WP_009456342.1	amidohydrolase	NZ_AJLL01000096.1	67644	67594	NZ_AJLL01000096.1	67821	66427
	F. muscicola	2862_o4a	a	6556984	6555833	-	0.9922	ACTAACAAACCAATTGGGTCTGTGCGTGGTAGTAGTGATAAATTAGTGAGG	FisPCC7414_7217	UYI_RS0116870	WP_016867819.1	amidohydrolase	NZ_AJLK01000110.1	45077	45127	NZ_AJLK01000110.1	46278	44884
	F. thermalis	2862_o4a	a	4938506	4937355	-	0.2197	ACTAACAAACCAACTGGGTCTGTACGTGGTAGTAGTGATAAATTGGTGAGG	Fischerella_sp._PCC7521_5098	UYK_RS0120275	WP_009456342.1	amidohydrolase	NZ_AJLL01000096.1	66620	66670	NZ_AJLL01000096.1	67821	66427
	F. muscicola	2862_s1a	ga	6556353	6555833	-	0.2492	CCTCTTCTGGACGATGAAACTGTTTTACTGCTTCTTCGATAATTTCTAATG	FisPCC7414_7217	UYI_RS0116870	WP_016867819.1	amidohydrolase	NZ_AJLK01000110.1	45708	45758	NZ_AJLK01000110.1	46278	44884
	F. muscicola	2862_s1i	i	6555890	6555833	+	-1.0348	TTACTATTGAGAATGCTTTAATTCCTGTCGAGGATGGTTACACTACCGTTG	FisPCC7414_7217	UYI_RS0116870	WP_016867819.1	amidohydrolase	NZ_AJLK01000110.1	46271	46221	NZ_AJLK01000110.1	46278	44884
	F. thermalis	2862_s2a	ga	4938125	4937355	-	1.3653	ATGGCAATGTCATTGTCACTGAGGTGGACGCAGTGTGCTAGAGTTGTGCGA	Fischerella_sp._PCC7521_5098	UYK_RS0120275	WP_009456342.1	amidohydrolase	NZ_AJLL01000096.1	67001	67051	NZ_AJLL01000096.1	67821	66427
	F. muscicola	2862_s3a	a	6556822	6555833	-	0.1232	GTAATCCAGTGCTGATAATCTAAATCGGTAATGTTATGTAAAATAGAACCA	FisPCC7414_7217	UYI_RS0116870	WP_016867819.1	amidohydrolase	NZ_AJLK01000110.1	45239	45289	NZ_AJLK01000110.1	46278	44884
	F. muscicola	2862_s3g	ga	6555058	6555833	+	0.8222	CTGAATCTGTGACAAAACCGAAACACTGCTTGACGTTATATAGTGTTGCCA	FisPCC7414_7217	UYI_RS0116870	WP_016867819.1	amidohydrolase	NZ_AJLK01000110.1	47103	47053	NZ_AJLK01000110.1	46278	44884
	F. muscicola	2862_s3i	i	6556188	6555833	+	Inf	AACTCTACTTTCTGGTGGTACAAGTGTCGTAGATCATTTAGTATTAATACC	FisPCC7414_7217	UYI_RS0116870	WP_016867819.1	amidohydrolase	NZ_AJLK01000110.1	45973	45923	NZ_AJLK01000110.1	46278	44884
	F. thermalis	2862_s4g	ga	4936382	4937355	+	1.3555	CGATCGCTAAACGATTTGTATCCTGGGGGCTAATGCGATAAACTTGGTAAT	Fischerella_sp._PCC7521_5098	UYK_RS0120275	WP_009456342.1	amidohydrolase	NZ_AJLL01000096.1	68844	68794	NZ_AJLL01000096.1	67821	66427
2882	F. muscicola	2882_o1a	ga	2473720	2473752	+	2.3896	TGAATTTCTGGGAAAAAGAAAGCCGCTAAATAAATGGCTATACTACCAAGA	FisPCC7414_3072	UYI_RS0100555	WP_016864744.1	hypothetical protein	NZ_AJLK01000005.1	8682	8732	NZ_AJLK01000005.1	8764	8027
	F. thermalis	2882_o1a	ga	1894901	1894933	+	1.6583	TGAATTTCTGGGAAAAAGAAAGCCGCTAAATAAATGGCTATACTACCAAGA	Fischerella_sp._PCC7521_2145	UYK_RS0106935	WP_009458223.1	hypothetical protein	NZ_AJLL01000033.1	9405	9455	NZ_AJLL01000033.1	9487	8750
	F. muscicola	2882_o2a	ga	2473666	2473752	+	0.2379	AACATTAATGCGTAAAACAGTCCTATACCGCTCCAGATAAAATCATTTTTA	FisPCC7414_3072	UYI_RS0100555	WP_016864744.1	hypothetical protein	NZ_AJLK01000005.1	8628	8678	NZ_AJLK01000005.1	8764	8027
	F. thermalis	2882_o2a	ga	1894847	1894933	+	-0.7018	AACATTAATGCGTAAAACAGTCCTATACCGCTCCAGATAAAATCATTTTTA	Fischerella_sp._PCC7521_2145	UYK_RS0106935	WP_009458223.1	hypothetical protein	NZ_AJLL01000033.1	9351	9401	NZ_AJLL01000033.1	9487	8750
	F. muscicola	2882_o2g	ga	2474010	2473752	-	1.1496	AGGGTCATAAATTTTTGGCTAACTCTTCGTGATCTTTTATCTTTAAGGGTA	FisPCC7414_3072	UYI_RS0100555	WP_016864744.1	hypothetical protein	NZ_AJLK01000005.1	9072	9022	NZ_AJLK01000005.1	8764	8027
	F. thermalis	2882_o2g	ga	1895191	1894933	-	0.4661	AGGGTCATAAATTTTTGGCTAACTCTTCGTGATCTTTTATCTTTAAGGGTA	Fischerella_sp._PCC7521_2145	UYK_RS0106935	WP_009458223.1	hypothetical protein	NZ_AJLL01000033.1	9795	9745	NZ_AJLL01000033.1	9487	8750
	F. muscicola	2882_o3a	ga	2473287	2473752	+	1.5065	TGTGGGTATATCTGCTGACGGTGTTGCTTCTACTGTAGTAGTATGATGATC	FisPCC7414_3072	UYI_RS0100555	WP_016864744.1	hypothetical protein	NZ_AJLK01000005.1	8249	8299	NZ_AJLK01000005.1	8764	8027
	F. thermalis	2882_o3a	ga	1894472	1894933	+	0.849	AGTATATCTGCTGACGGTGTTGTTTCTACTGTAGTAGTATGATGATCGGTA	Fischerella_sp._PCC7521_2145	UYK_RS0106935	WP_009458223.1	hypothetical protein	NZ_AJLL01000033.1	8976	9026	NZ_AJLL01000033.1	9487	8750
	F. muscicola	2882_o4a	ga	2473215	2473752	+	Inf	CAAGTCAGGTGATGGCGGGTGAGGGGGAATTGCCTCCGGTACACTCTCTGT	FisPCC7414_3072	UYI_RS0100555	WP_016864744.1	hypothetical protein	NZ_AJLK01000005.1	8177	8227	NZ_AJLK01000005.1	8764	8027
	F. thermalis	2882_o4a	ga	1894396	1894933	+	0.5845	CAATTCAGGTGATGGCGGGTGAGGGGGAATTGCTTGTGGTACACTCTCTGT	Fischerella_sp._PCC7521_2145	UYK_RS0106935	WP_009458223.1	hypothetical protein	NZ_AJLL01000033.1	8900	8950	NZ_AJLL01000033.1	9487	8750
	F. thermalis	2882_s1g	g	1895051	1894933	-	-1.4786	ATTTGTATCGAAATCAACAATTATCTTGCAAAATTAGTTAGTGGTTAGTTA	Fischerella_sp._PCC7521_2145	UYK_RS0106935	WP_009458223.1	hypothetical protein	NZ_AJLL01000033.1	9655	9605	NZ_AJLL01000033.1	9487	8750
	F. muscicola	2882_s3g	ga	2474595	2473752	-	1.1636	GCAATTAGCTGCATATCGCCGTACTCAATGCCGTTGTGTACCATTTTCACA	FisPCC7414_3072	UYI_RS0100555	WP_016864744.1	hypothetical protein	NZ_AJLK01000005.1	9657	9607	NZ_AJLK01000005.1	8764	8027
2951	F. muscicola	2951_o1a	ga	6555653	6555770	+	2.1235	TTTTGCTAAATCAAGGCGCAGACTTTTGGTTTCTGTTGCTAAGATAACGGG	FisPCC7414_7216	-	WP_026085999.1	isochorismatase	NZ_AJLK01000110.1	46508	46458	NZ_AJLK01000110.1	46341	47126
	F. thermalis	2951_o1a	ga	4937174	4937270	+	1.8129	TTTTGCTAAATCAAGGCGCAGACTTTTGGTTTCTGTTGTTAAGATAACGGG	Fischerella_sp._PCC7521_5097	UYK_RS0120280	WP_026086532.1	isochorismatase	NZ_AJLL01000096.1	68052	68002	NZ_AJLL01000096.1	67906	68670
	F. muscicola	2951_o2a	ga	6555422	6555770	+	1.4401	TTCACCTGTAGGGTTGTAGACGTGATGTACGCTTGCACTAATATTGAGTAA	FisPCC7414_7216	-	WP_026085999.1	isochorismatase	NZ_AJLK01000110.1	46739	46689	NZ_AJLK01000110.1	46341	47126
	F. thermalis	2951_o2a	ga	4936943	4937270	+	0.8217	TTCACCTGTAGGGTTGTAGACGTGATGTACGCTTGCACTAATATTGAGTAA	Fischerella_sp._PCC7521_5097	UYK_RS0120280	WP_026086532.1	isochorismatase	NZ_AJLL01000096.1	68283	68233	NZ_AJLL01000096.1	67906	68670
	F. muscicola	2951_s1g	ga	6556353	6555770	-	0.2492	CCTCTTCTGGACGATGAAACTGTTTTACTGCTTCTTCGATAATTTCTAATG	FisPCC7414_7216	-	WP_026085999.1	isochorismatase	NZ_AJLK01000110.1	45708	45758	NZ_AJLK01000110.1	46341	47126
	F. thermalis	2951_s2g	ga	4938125	4937270	-	1.3653	ATGGCAATGTCATTGTCACTGAGGTGGACGCAGTGTGCTAGAGTTGTGCGA	Fischerella_sp._PCC7521_5097	UYK_RS0120280	WP_026086532.1	isochorismatase	NZ_AJLL01000096.1	67001	67051	NZ_AJLL01000096.1	67906	68670
	F. muscicola	2951_s3a	ga	6555058	6555770	+	0.8222	CTGAATCTGTGACAAAACCGAAACACTGCTTGACGTTATATAGTGTTGCCA	FisPCC7414_7216	-	WP_026085999.1	isochorismatase	NZ_AJLK01000110.1	47103	47053	NZ_AJLK01000110.1	46341	47126
2964	F. muscicola	2964_o1a	a	5963409	5963135	-	3.3445	CGTAGGGTTTCTTATCTACCAGCACCAAATCCGGCTTATAATTAACGGCTG	FisPCC7414_6628	UYI_RS0129195	WP_016870230.1	glycosyl transferase	NZ_AJLK01000188.1	11114	11064	NZ_AJLK01000188.1	10790	12034
	F. thermalis	2964_o1a	a	5409195	5408921	-	0.6926	CGTAGGGTTTCTTATCTACCAGCACCAAATCCGGCTTATAATTAACGGCTG	Fischerella_sp._PCC7521_5502	UYK_RS0118440	WP_009453850.1	glycosyl transferase	NZ_AJLL01000089.1	50037	50087	NZ_AJLL01000089.1	50361	49117
	F. muscicola	2964_o1i	gi	5963603	5963135	+	2.6374	CGCCAGCAAAAACGATCGCAGAATGGCACAAACATGGTTACTATGAAGCGG	FisPCC7414_6628	UYI_RS0129195	WP_016870230.1	glycosyl transferase	NZ_AJLK01000188.1	11208	11258	NZ_AJLK01000188.1	10790	12034
	F. thermalis	2964_o1i	gi	5409389	5408921	+	1.498	CGCCAGCAAAAACGATCGCAGAATGGCACAAACATGGTTATTATGAAGCGG	Fischerella_sp._PCC7521_5502	UYK_RS0118440	WP_009453850.1	glycosyl transferase	NZ_AJLL01000089.1	49943	49893	NZ_AJLL01000089.1	50361	49117
2982	F. muscicola	2982_o1a	ga	5089980	5090234	+	2.9656	CGGGCTGCCACTGTACCAGTGGTGCTGAGGGTACGGGCTATATTGTTAGCT	FisPCC7414_5730	UYI_RS0122515	WP_016868939.1	RND transporter	NZ_AJLK01000141.1	7349	7299	NZ_AJLK01000141.1	8581	11823
	F. thermalis	2982_o1a	ga	292505	292251	-	2.2013	CGTGCTGCCACTGTACCAGTGGTGCTGAGAGTGCGGGCTATACTGTTAGCT	Fischerella_sp._PCC7521_563	UYK_RS0116810	WP_009459143.1	RND transporter	NZ_AJLL01000078.1	32620	32670	NZ_AJLL01000141.1	244	50
	F. muscicola	2982_o1g	g	5090306	5090234	-	0.1826	TTCTGAGTATCTTGCCACCAGAAATTGAAAAAATAGGTCATAGTAAATATA	FisPCC7414_5730	UYI_RS0122515	WP_016868939.1	RND transporter	NZ_AJLK01000141.1	6923	6973	NZ_AJLK01000141.1	8581	11823
	F. thermalis	2982_o1g	g	292179	292251	+	-0.3158	CCCATTTTTTACTTTGGCAAAATATAGAAAAAATAGGTCATAGTAAATATA	Fischerella_sp._PCC7521_563	UYK_RS0116810	WP_009459143.1	RND transporter	NZ_AJLL01000078.1	33046	32996	NZ_AJLL01000141.1	244	50
	F. muscicola	2982_o3g	ga	5091077	5090234	-	-0.3435	CTTCTCGGCACACTCCTTTAACATAGCCAATATCATGACATAGTAAGGAAA	FisPCC7414_5730	UYI_RS0122515	WP_016868939.1	RND transporter	NZ_AJLK01000141.1	6152	6202	NZ_AJLK01000141.1	8581	11823
	F. thermalis	2982_o3g	ga	291428	292251	+	0.5307	CTTCTCGGCACACTCCTTTAACATAGCCAATATCATGACATAGTAAGGAGA	Fischerella_sp._PCC7521_563	UYK_RS0116810	WP_009459143.1	RND transporter	NZ_AJLL01000078.1	33797	33747	NZ_AJLL01000141.1	244	50
	F. thermalis	2982_s2g	g	291724	292251	+	0.5294	AATATTTCTGTAGCATTGAACATACTAGTTACTCATATTATAATGTCCGCT	Fischerella_sp._PCC7521_563	UYK_RS0116810	WP_009459143.1	RND transporter	NZ_AJLL01000078.1	33501	33451	NZ_AJLL01000141.1	244	50
2990	F. muscicola	2990_o1i	i	4236438	4236921	-	1.7225	GCTGCTCTCGATACGGTAATCCTTTTCATTTTCATGCTACAAATATTGTTG	FisPCC7414_4879	UYI_RS0121420	WP_016868725.1	sucraseferredoxin family protein	NZ_AJLK01000130.1	56984	57034	NZ_AJLK01000130.1	56551	57528
	F. thermalis	2990_o1i	i	1282710	1282227	+	1.9862	GCTGCTCTCGATACGGTAATCCTTTTCACTTTCATGCTACAAATATTGTTG	Fischerella_sp._PCC7521_1566	UYK_RS0112395	WP_009458944.1	sucraseferredoxin family protein	NZ_AJLL01000059.1	13478	13428	#N/A	#N/A	#N/A
	F. muscicola	2990_s1a	ga	4236093	4236921	+	-0.8751	TTCCACTGTTTTTGTTTCGTCTTTTACCAATCTAGCCTGATAATTATATTG	FisPCC7414_4879	UYI_RS0121420	WP_016868725.1	sucraseferredoxin family protein	NZ_AJLK01000130.1	57429	57379	NZ_AJLK01000130.1	56551	57528
3001	F. muscicola	3001_o1g	gi	3745084	3744776	-	1.0099	AGTACCTTGCTCCTGTATCAAAAATTGTGCTTGCGGTTATACTTTTAGCAT	FisPCC7414_4362	UYI_RS0115570	WP_016867572.1	plasmid segregation actin-type ATPase ParM	NZ_AJLK01000106.1	20953	21003	NZ_AJLK01000106.1	21311	22456
	F. thermalis	3001_o1g	gi	4130636	4130944	+	0.2598	AGTACCTTGCTCCTGTATCAAAAATTGTGCTTGCGGTTATACTTTTAGCAT	Fischerella_sp._PCC7521_4329	UYK_RS0104815	WP_009459880.1	plasmid segregation actin-type ATPase ParM	NZ_AJLL01000017.1	37894	37944	NZ_AJLL01000017.1	38252	39397
	F. muscicola	3001_o2i	gi	3744420	3744776	-	-0.0626	GGATATGCTGTCGGTCAACTAGCTGCCGATTTTGGTGCTAATTTGGGTGTA	FisPCC7414_4362	UYI_RS0115570	WP_016867572.1	plasmid segregation actin-type ATPase ParM	NZ_AJLK01000106.1	21617	21667	NZ_AJLK01000106.1	21311	22456
	F. thermalis	3001_o2i	gi	4131300	4130944	+	-0.0727	GGATATGCTGTCGGTCAACTAGCTGCCGATTTTGGTGCTAATTTGGGTGTA	Fischerella_sp._PCC7521_4329	UYK_RS0104815	WP_009459880.1	plasmid segregation actin-type ATPase ParM	NZ_AJLL01000017.1	38558	38608	NZ_AJLL01000017.1	38252	39397
	F. muscicola	3001_o3i	gi	3744174	3744776	-	2.3288	AACATCACTAAGGTTTGGGTAATGCCAGAAGGCTATGGTAGTCTTTTGTGG	FisPCC7414_4362	UYI_RS0115570	WP_016867572.1	plasmid segregation actin-type ATPase ParM	NZ_AJLK01000106.1	21863	21913	NZ_AJLK01000106.1	21311	22456
	F. thermalis	3001_o3i	gi	4131546	4130944	+	2.0291	AACATCACTAAGGTTTGGGTAATGCCAGAAGGCTATGGTAGTCTTTTGTGG	Fischerella_sp._PCC7521_4329	UYK_RS0104815	WP_009459880.1	plasmid segregation actin-type ATPase ParM	NZ_AJLL01000017.1	38804	38854	NZ_AJLL01000017.1	38252	39397
	F. thermalis	3001_s1a	a	4131018	4130944	-	1.2965	TTTTTACCAGTGCTGCTACTAGCTGTTGGTGTAGGAGTAGCATTGATCGGA	Fischerella_sp._PCC7521_4329	UYK_RS0104815	WP_009459880.1	plasmid segregation actin-type ATPase ParM	NZ_AJLL01000017.1	38376	38326	NZ_AJLL01000017.1	38252	39397
	F. muscicola	3001_s1i	gi	3744481	3744776	-	-0.6373	TGTTTTTGAAGCCCGCGCAACAGATCCCTTGATGGATTTATGGTTGGAGTA	FisPCC7414_4362	UYI_RS0115570	WP_016867572.1	plasmid segregation actin-type ATPase ParM	NZ_AJLK01000106.1	21556	21606	NZ_AJLK01000106.1	21311	22456
	F. muscicola	3001_s2g	gi	3745495	3744776	-	-0.6068	TGCCCCTAGCAGGATATACGGCAAATCTACCAAACGCCAAGCTTAATATTA	FisPCC7414_4362	UYI_RS0115570	WP_016867572.1	plasmid segregation actin-type ATPase ParM	NZ_AJLK01000106.1	20542	20592	NZ_AJLK01000106.1	21311	22456
3113	F. muscicola	3113_o1a	ga	1235845	1235933	+	2.457	AACTAGAGGTTTTTTTATCAAATTTGAGAATTGAATTTAAAATATAGGCTT	FisPCC7414_1864	UYI_RS0111905	WP_016866893.1	filament integrity protein fraC	NZ_AJLK01000080.1	12946	12996	NZ_AJLK01000080.1	13084	12551
	F. thermalis	3113_o1a	ga	1049533	1049622	+	-0.0404	AAACTAGAGGTTTTTTTATCAAATTTGATAATTGAATTTAAAATATAGGCC	Fischerella_sp._PCC7521_1338	UYK_RS0113410	WP_009457250.1	filament integrity protein fraC	NZ_AJLL01000061.1	138211	138161	#N/A	#N/A	#N/A
Fig 4A	F. muscicola	3113_o1g	g	1236236	1235933	-	5.879	GACCGCAACTTAGTATCATCATTTGACTAGGTTGCGGCTATACTTTCTTAA	FisPCC7414_1864	UYI_RS0111905	WP_016866893.1	filament integrity protein fraC	NZ_AJLK01000080.1	13437	13387	NZ_AJLK01000080.1	13084	12551
Fig 4A	F. thermalis	3113_o1g	g	1049852	1049622	-	3.4387	GACCGCAACTTACTATCATCATTTGACTAGGTTGCGGCTATACTTTCTTAA	Fischerella_sp._PCC7521_1338	UYK_RS0113410	WP_009457250.1	filament integrity protein fraC	NZ_AJLL01000061.1	137792	137842	#N/A	#N/A	#N/A
3192	F. muscicola	3192_o2g	gi	3672882	3672318	-	0.6148	TTATCAGCAGTATTGGTTGGGGGATTAAATCAACAAGCTAATATTGGTGTG	FisPCC7414_4283	UYI_RS0128550	WP_016870107.1	RDD domain-containing protein	NZ_AJLK01000182.1	3071	3121	NZ_AJLK01000182.1	3685	4470
	F. thermalis	3192_o2g	gi	2247176	2247645	+	0.4445	TTATCAGCAGTATTGGTTGGGGGATTAAATCAACAAGCTAATATTGGTGTA	Fischerella_sp._PCC7521_2507	UYK_RS0108580	WP_009456236.1	RDD domain-containing protein	NZ_AJLL01000036.1	19528	19578	NZ_AJLL01000036.1	20047	20832
	F. muscicola	3192_o4g	gi	3673268	3672318	-	2.3046	TCAACACAGTAGATTAAAGATAGGAGCAGTGTATGTCTTATAATTTGGGTT	FisPCC7414_4283	UYI_RS0128550	WP_016870107.1	RDD domain-containing protein	NZ_AJLK01000182.1	2685	2735	NZ_AJLK01000182.1	3685	4470
	F. thermalis	3192_o4g	gi	2246790	2247645	+	1.3924	TCAACACAGTAGATTAAAAGTAGGAGCAGTGTATGTCTTATAATTTGGGTT	Fischerella_sp._PCC7521_2507	UYK_RS0108580	WP_009456236.1	RDD domain-containing protein	NZ_AJLL01000036.1	19142	19192	NZ_AJLL01000036.1	20047	20832
	F. thermalis	3192_s1a	a	2247757	2247645	-	-0.4214	GAAAAGCAATTGCTACCCAAGCAATTAGAAAAACAACTAAAATTAAAGCCA	Fischerella_sp._PCC7521_2507	UYK_RS0108580	WP_009456236.1	RDD domain-containing protein	NZ_AJLL01000036.1	20209	20159	NZ_AJLL01000036.1	20047	20832
	F. muscicola	3192_s1g	gi	3672570	3672318	-	-9	TTTACACCTTTACTGGAACAAAACTCTGGTTTTGGACTTCTGTTTGCTGTG	FisPCC7414_4283	UYI_RS0128550	WP_016870107.1	RDD domain-containing protein	NZ_AJLK01000182.1	3383	3433	NZ_AJLK01000182.1	3685	4470
	F. thermalis	3192_s2a	a	2248035	2247645	-	0.955	GCGACCGAAAAGAATAAAAAAAGCTCCCAAAAATAAGGTATCGTCAATAGG	Fischerella_sp._PCC7521_2507	UYK_RS0108580	WP_009456236.1	RDD domain-containing protein	NZ_AJLL01000036.1	20487	20437	NZ_AJLL01000036.1	20047	20832
	F. muscicola	3192_s3g	gi	3672980	3672318	-	1.4228	CTAGAATATGGCAATTTTTAATCAACATGCTACTCATGTTACTTTTGGGTA	FisPCC7414_4283	UYI_RS0128550	WP_016870107.1	RDD domain-containing protein	NZ_AJLK01000182.1	2973	3023	NZ_AJLK01000182.1	3685	4470
3200	F. muscicola	3200_o1a	ga	3396114	3395893	-	Inf	AAAGCCTTAAAGTCTTCTAGATTACCGTAGATGGGATTGACACTAGTGTAA	FisPCC7414_4001	UYI_RS0127495	WP_016869898.1	alpha-amylase	NZ_AJLK01000172.1	33252	33202	NZ_AJLK01000172.1	32981	36352
	F. thermalis	3200_o1a	ga	3352221	3352442	+	0.0801	AAAGCCTTAAAGTCTTCTAGATTACCGTAGATGGGGTTGACACTAGTGTAA	Fischerella_sp._PCC7521_3550	UYK_RS0101325	WP_016870765.1	alpha-amylase	NZ_AJLL01000006.1	3271	3321	NZ_AJLL01000006.1	3542	171
	F. muscicola	3200_o1g	ga	3395218	3395893	+	1.9006	GACCACTGCTGAAAAATTTTAAATTGTAGAAATTTATGGTATAGTATACTG	FisPCC7414_4001	UYI_RS0127495	WP_016869898.1	alpha-amylase	NZ_AJLK01000172.1	32256	32306	NZ_AJLK01000172.1	32981	36352
	F. thermalis	3200_o1g	ga	3353117	3352442	-	Inf	GACCACTGCTGAAAAAATTTAAATTGTAGAAATTTATGGTATAGTATACTG	Fischerella_sp._PCC7521_3550	UYK_RS0101325	WP_016870765.1	alpha-amylase	NZ_AJLL01000006.1	4267	4217	NZ_AJLL01000006.1	3542	171
	F. muscicola	3200_o1i	gi	3398957	3395893	+	0.7386	AATGAAGCGATCGCCTCTACGAGATGTTGCCTCGATGCTAGAATCTTTTTA	FisPCC7414_4001	UYI_RS0127495	WP_016869898.1	alpha-amylase	NZ_AJLK01000172.1	35995	36045	NZ_AJLK01000172.1	32981	36352
	F. thermalis	3200_o1i	i	3349378	3352442	-	-0.1497	AATGAAGCGATCGCCCCTACGGGATGTTGCTTCAATGATAGGATCTTTTTA	Fischerella_sp._PCC7521_3550	UYK_RS0101325	WP_016870765.1	alpha-amylase	NZ_AJLL01000006.1	528	478	NZ_AJLL01000006.1	3542	171
	F. muscicola	3200_o2a	a	3397016	3395893	-	0.1751	AATAAATATTGTCCCCCATACCAATCTCATCACCGTAATACAATACGGGTG	FisPCC7414_4001	UYI_RS0127495	WP_016869898.1	alpha-amylase	NZ_AJLK01000172.1	34154	34104	NZ_AJLK01000172.1	32981	36352
	F. thermalis	3200_o2a	a	3351319	3352442	+	-0.1238	AATAAATATTGTCTCCCATACCAATCTCATCGCCGTAATACAATACGGGTG	Fischerella_sp._PCC7521_3550	UYK_RS0101325	WP_016870765.1	alpha-amylase	NZ_AJLL01000006.1	2369	2419	NZ_AJLL01000006.1	3542	171
	F. muscicola	3200_o2g	ga	3395013	3395893	+	2.5221	GTCGTATACAGGATTACCCCACAATTGCCCAGTTGCGCTAAAGTAATCTGG	FisPCC7414_4001	UYI_RS0127495	WP_016869898.1	alpha-amylase	NZ_AJLK01000172.1	32051	32101	NZ_AJLK01000172.1	32981	36352
	F. thermalis	3200_o2g	ga	3353322	3352442	-	1.5449	ATCGTATACAGGATTACCCCACAATTGCCCAGTTGCGCTAAAGTAATCTGG	Fischerella_sp._PCC7521_3550	UYK_RS0101325	WP_016870765.1	alpha-amylase	NZ_AJLL01000006.1	4472	4422	NZ_AJLL01000006.1	3542	171
	F. muscicola	3200_o5a	a	3398629	3395893	-	9	ATTTAATAGCAGTATTGTTTGTCCTGCCTGATTCCGCATATATTGGTAGAT	FisPCC7414_4001	UYI_RS0127495	WP_016869898.1	alpha-amylase	NZ_AJLK01000172.1	35767	35717	NZ_AJLK01000172.1	32981	36352
	F. thermalis	3200_o5a	a	3349706	3352442	+	9	ATTTAATAGCAGTATTGTTTGCCCTGCCTGATTCCGCATATATTGGTAGAT	Fischerella_sp._PCC7521_3550	UYK_RS0101325	WP_016870765.1	alpha-amylase	NZ_AJLL01000006.1	756	806	NZ_AJLL01000006.1	3542	171
	F. thermalis	3200_s3a	a	3350973	3352442	+	-0.4678	TCCAATTCCACAGTCTGCACAAACCGCGAGAGATTAGCTACAACGAGAATG	Fischerella_sp._PCC7521_3550	UYK_RS0101325	WP_016870765.1	alpha-amylase	NZ_AJLL01000006.1	2023	2073	NZ_AJLL01000006.1	3542	171
	F. thermalis	3200_s4a	a	3350572	3352442	+	-0.2179	AAGTTTGAGGGTCGCCTTCTGTGTAGTCTACCCGTAGTAAAATAATATACG	Fischerella_sp._PCC7521_3550	UYK_RS0101325	WP_016870765.1	alpha-amylase	NZ_AJLL01000006.1	1622	1672	NZ_AJLL01000006.1	3542	171
	F. muscicola	3200_s6a	a	3398865	3395893	-	-0.954	CGCTTCATTCGACGTTCACTCAAGGGGCGTTCTGAGTTACCCTCAAAATCA	FisPCC7414_4001	UYI_RS0127495	WP_016869898.1	alpha-amylase	NZ_AJLK01000172.1	36003	35953	NZ_AJLK01000172.1	32981	36352
3263	F. muscicola	3263_o2i	i	1579337	1579897	-	2.191	GAATTACCTTCAGTTTCTCAACTGAGACTAAGTTGGGATAGGATTGGTCAA	FisPCC7414_2175	UYI_RS0113265	WP_016867143.1	hypothetical protein	NZ_AJLK01000087.1	35391	35341	NZ_AJLK01000087.1	35901	35089
	F. thermalis	3263_o2i	i	3108029	3108589	-	1.8768	GAATTACCTTCAGTTTCTCAACTGAGACTAAGTTGGGATAGGATTGGCCAA	Fischerella_sp._PCC7521_3327	UYK_RS0100310	WP_016870687.1	hypothetical protein	NZ_AJLL01000005.1	31970	31920	NZ_AJLL01000005.1	32480	31668
	F. muscicola	3263_s1a	ga	1579289	1579897	+	-0.326	AGTAGTTGCGGTAATTCCTCGAAGTCTTTTACCTTGCTACCATAAGCACTG	FisPCC7414_2175	UYI_RS0113265	WP_016867143.1	hypothetical protein	NZ_AJLK01000087.1	35243	35293	NZ_AJLK01000087.1	35901	35089
	F. thermalis	3263_s1g	g	3108608	3108589	-	-0.139	CCAAAAGTGTGCTGAAACAAAACCTTCACCTAAAAAGGTATTGTTTAATAA	Fischerella_sp._PCC7521_3327	UYK_RS0100310	WP_016870687.1	hypothetical protein	NZ_AJLL01000005.1	32549	32499	NZ_AJLL01000005.1	32480	31668
	F. muscicola	3263_s1i	i	1579744	1579897	-	0	ATGCTTTTGTTCCAGGTGAAAAACGCACACTCTTATTTAAAATGGTTGGCA	FisPCC7414_2175	UYI_RS0113265	WP_016867143.1	hypothetical protein	NZ_AJLK01000087.1	35798	35748	NZ_AJLK01000087.1	35901	35089
3311	F. muscicola	3311_o1g	gi	5202850	5203013	+	2.4976	TTTTTCGCCGTACTAACGGTAATATTACGGTGTTTACTGTTATATCTTACT	FisPCC7414_5846	UYI_RS0122035	WP_016868846.1	hypothetical protein	NZ_AJLK01000137.1	9191	9141	NZ_AJLK01000137.1	8978	8583
	F. thermalis	3311_o1g	g	2472125	2472292	+	1.6021	AGTTGGCAAATTTGATGGATTTATCTCAGCAAAAGTAGTACCGTGATATCT	Fischerella_sp._PCC7521_2730	UYK_RS0109560	WP_009455877.1	hypothetical protein	NZ_AJLL01000038.1	37726	37776	NZ_AJLL01000038.1	37943	38338
	F. muscicola	3311_o2g	gi	5202745	5203013	+	-0.3338	GGCAGGGTAGAACGCTGACTTCCAAGGCAGATGAGTATTATGCTTATCTTA	FisPCC7414_5846	UYI_RS0122035	WP_016868846.1	hypothetical protein	NZ_AJLK01000137.1	9296	9246	NZ_AJLK01000137.1	8978	8583
	F. thermalis	3311_o2g	gi	2472008	2472292	+	-0.4295	AAACTTTTTGTTTGTTCCGTGAACTAGTAAAAAGTGGTAGAAAAATAATTG	Fischerella_sp._PCC7521_2730	UYK_RS0109560	WP_009455877.1	hypothetical protein	NZ_AJLL01000038.1	37609	37659	NZ_AJLL01000038.1	37943	38338
	F. muscicola	3311_s1i	i	5203123	5203013	+	-0.4579	CATGGTTTAGAAACTGGTGATTGGAAACAGTTTTTGGATATGCTCACAGAA	FisPCC7414_5846	UYI_RS0122035	WP_016868846.1	hypothetical protein	NZ_AJLK01000137.1	8918	8868	NZ_AJLK01000137.1	8978	8583
3326	F. muscicola	3326_o1a	ga	3101693	3101486	-	-1.5615	ATAAGAACTAGCAATTAACCAGTAGGGGCCTGGAGTTTTATGATGGGGTTG	FisPCC7414_3730	UYI_RS0110860	WP_016866687.1	glycosyl transferase	NZ_AJLK01000073.1	108098	108048	NZ_AJLK01000073.1	107841	109547
	F. thermalis	3326_o1a	ga	3437156	3437363	+	-0.8984	ATAAGAACTAGCAATTAACCAGTAGGGGCCTGGAGTTTTATGATGGGGTTG	Fischerella_sp._PCC7521_3639	UYK_RS0101735	WP_016870799.1	glycosyl transferase	NZ_AJLL01000008.1	4833	4883	NZ_AJLL01000008.1	5090	3324
	F. muscicola	3326_o1g	g	3101428	3101486	+	0.0351	TATGAGAAGTCTTGCCTAAATTTGTGTACCACCATACGTATATTAGAAACA	FisPCC7414_3730	UYI_RS0110860	WP_016866687.1	glycosyl transferase	NZ_AJLK01000073.1	107733	107783	NZ_AJLK01000073.1	107841	109547
	F. thermalis	3326_o1g	g	3437421	3437363	-	0.5473	GATGAGAGGTCTTGTCTAAATTTGTGTACCACCATACGTATATTAGAAACA	Fischerella_sp._PCC7521_3639	UYK_RS0101735	WP_016870799.1	glycosyl transferase	NZ_AJLL01000008.1	5198	5148	NZ_AJLL01000008.1	5090	3324
	F. muscicola	3326_o2i	i	3102218	3101486	+	Inf	CTCCTACTTTTGTTTGGCTGTGGTTAAATTTTTTGCAATATGGCAGTGATA	FisPCC7414_3730	UYI_RS0110860	WP_016866687.1	glycosyl transferase	NZ_AJLK01000073.1	108523	108573	NZ_AJLK01000073.1	107841	109547
	F. thermalis	3326_o2i	i	3436631	3437363	-	-0.0412	CTCCCTTTTTTGTTTGGCTGTGGTTTAATTTTTTGCACTATGGTATTGATA	Fischerella_sp._PCC7521_3639	UYK_RS0101735	WP_016870799.1	glycosyl transferase	NZ_AJLL01000008.1	4408	4358	NZ_AJLL01000008.1	5090	3324
	F. muscicola	3326_o4a	a	3102459	3101486	-	1.9071	AATCCACCCCTATAGCCGCTAGCAACGCCATAAAAGGATATAGTGAAAGAC	FisPCC7414_3730	UYI_RS0110860	WP_016866687.1	glycosyl transferase	NZ_AJLK01000073.1	108864	108814	NZ_AJLK01000073.1	107841	109547
	F. thermalis	3326_o4a	a	3436390	3437363	+	1.9325	AATCCAGCCCGACAGCCGCTAGCAAAGCCATAAAAGGATATAGTGAAAGAC	Fischerella_sp._PCC7521_3639	UYK_RS0101735	WP_016870799.1	glycosyl transferase	NZ_AJLL01000008.1	4067	4117	NZ_AJLL01000008.1	5090	3324
	F. muscicola	3326_s1i	i	3101577	3101486	+	9	TTTTCGTTCTTGGGTAGGCTTTCCTTACATAACTTTGTTATTTTGGATACT	FisPCC7414_3730	UYI_RS0110860	WP_016866687.1	glycosyl transferase	NZ_AJLK01000073.1	107882	107932	NZ_AJLK01000073.1	107841	109547
	F. muscicola	3326_s2a	ga	3101731	3101486	-	9	GGTAGACGTACACTAGCCTCACTTATACCAAATAGAGTATAAGAACTAGCA	FisPCC7414_3730	UYI_RS0110860	WP_016866687.1	glycosyl transferase	NZ_AJLK01000073.1	108136	108086	NZ_AJLK01000073.1	107841	109547
	F. muscicola	3326_s2g	g	3100512	3101486	+	9	GGACACGAGGAAAATTCATGTTTGACTCTCCTTGATGCTAAACTTTCAAGG	FisPCC7414_3730	UYI_RS0110860	WP_016866687.1	glycosyl transferase	NZ_AJLK01000073.1	106817	106867	NZ_AJLK01000073.1	107841	109547
	F. thermalis	3326_s3a	ga	3436569	3437363	+	0.4761	AAAAACCAAGGAAAAGCTTTAATAGGGAGATTCCATAAATAAAATAAAATC	Fischerella_sp._PCC7521_3639	UYK_RS0101735	WP_016870799.1	glycosyl transferase	NZ_AJLL01000008.1	4246	4296	NZ_AJLL01000008.1	5090	3324
	F. muscicola	3326_s3i	i	3102482	3101486	+	9	TTTTTTCTACTCGTTTACCTCACTACAGTCTTTCACTATATCCTTTTATGG	FisPCC7414_3730	UYI_RS0110860	WP_016866687.1	glycosyl transferase	NZ_AJLK01000073.1	108787	108837	NZ_AJLK01000073.1	107841	109547
	F. muscicola	3326_s4i	i	3102703	3101486	+	-2.3419	CTTTTTCGCAATCTCAGCTATGGAATGGGTGTGTTAGCTATTTTATTATTG	FisPCC7414_3730	UYI_RS0110860	WP_016866687.1	glycosyl transferase	NZ_AJLK01000073.1	109008	109058	NZ_AJLK01000073.1	107841	109547
	F. muscicola	3326_s5a	a	3102684	3101486	-	0.3293	TACCCCAAAGAAAAGCGAATATACTTGCCAACAATAATAAAATAGCTAACA	FisPCC7414_3730	UYI_RS0110860	WP_016866687.1	glycosyl transferase	NZ_AJLK01000073.1	109089	109039	NZ_AJLK01000073.1	107841	109547
	F. thermalis	3326_s5i	gi	3435612	3437363	-	-0.6114	AATTTATCTACACCTCATCGTGTTTTGGGTACTGTGCAAAAATACGAATTG	Fischerella_sp._PCC7521_3639	UYK_RS0101735	WP_016870799.1	glycosyl transferase	NZ_AJLL01000008.1	3389	3339	NZ_AJLL01000008.1	5090	3324
	F. muscicola	3326_s6a	a	3102784	3101486	-	1.1812	TTTTTACCAAAGCGGTAACGACCAATCCAAACAAAAGGTAAAATCAACCAA	FisPCC7414_3730	UYI_RS0110860	WP_016866687.1	glycosyl transferase	NZ_AJLK01000073.1	109189	109139	NZ_AJLK01000073.1	107841	109547
	F. thermalis	3326_s7a	a	3435809	3437363	+	1.2053	TAGTACCCCAGTTTTTCCCCCAACTTTGACAAAGTGGATAGAATGATTCTG	Fischerella_sp._PCC7521_3639	UYK_RS0101735	WP_016870799.1	glycosyl transferase	NZ_AJLL01000008.1	3486	3536	NZ_AJLL01000008.1	5090	3324
3434	F. muscicola	3434_o1g	g	4337420	4337389	-	-2.8292	GTTTGTAACTATTTGCCTATGTCGTTATATCTATTCCTTTAGACTGATCTA	FisPCC7414_4990	UYI_RS0120955	WP_016868630.1	hypothetical protein	NZ_AJLK01000128.1	25027	25077	NZ_AJLK01000128.1	25108	25431
	F. thermalis	3434_o1g	g	3954324	3954356	+	-3.0383	GTTTGTAACTATTTGCCTATCTCGTTATATCTATTCCTTTAGACTGATCTA	Fischerella_sp._PCC7521_4173	UYK_RS0104115	WP_009457396.1	hypothetical protein	NZ_AJLL01000013.1	4394	4444	NZ_AJLL01000013.1	4476	4799
	F. muscicola	3434_s2g	g	4337634	4337389	-	-0.0983	TAACCACCAACGGAAATTTTATCTGTGACCATCAGTGTTAATCTGTGTTCA	FisPCC7414_4990	UYI_RS0120955	WP_016868630.1	hypothetical protein	NZ_AJLK01000128.1	24813	24863	NZ_AJLK01000128.1	25108	25431
3551	F. muscicola	3551_o1g	gi	2888630	2888232	-	2.4875	AAAACCAAAATTATTCTTTTGAAATTAACATTTTAGATAATATTTACTGTA	FisPCC7414_3515	UYI_RS0109960	WP_016866518.1	hydrogenase assembly protein HupF	NZ_AJLK01000069.1	24167	24117	NZ_AJLK01000069.1	23719	23480
	F. thermalis	3551_o1g	gi	3912862	3913278	+	1.5946	AAAAACAAAACTATCCTTTTGAAATTAACATTTTAGATAATATTTACTGTA	Fischerella_sp._PCC7521_4137	UYK_RS0103960	WP_009457446.1	hydrogenase assembly protein HupF	NZ_AJLL01000012.1	130873	130923	NZ_AJLL01000012.1	131339	131581
	F. muscicola	3551_o2g	gi	2888766	2888232	-	Inf	GCTTCCTCCGTAGGACGTTTATTTGATGCCGTAGCTGCTGCCATCGGTATA	FisPCC7414_3515	UYI_RS0109960	WP_016866518.1	hydrogenase assembly protein HupF	NZ_AJLK01000069.1	24303	24253	NZ_AJLK01000069.1	23719	23480
	F. thermalis	3551_o2g	gi	3912726	3913278	+	1.0643	GCTTCCTCCGCAGGACGTTTATTTGATGCTGTAGCTGCTAGCATCCGTATA	Fischerella_sp._PCC7521_4137	UYK_RS0103960	WP_009457446.1	hydrogenase assembly protein HupF	NZ_AJLL01000012.1	130737	130787	NZ_AJLL01000012.1	131339	131581
	F. thermalis	3551_s1a	a	3913317	3913278	-	1.0574	TTGGCGTTTGACACCAGCGATGTTGACTATGGCTAGTTTATGATTTTGGTC	Fischerella_sp._PCC7521_4137	UYK_RS0103960	WP_009457446.1	hydrogenase assembly protein HupF	NZ_AJLL01000012.1	131428	131378	NZ_AJLL01000012.1	131339	131581
	F. thermalis	3551_s3g	gi	3912415	3913278	+	-0.1913	CACCACCTGTATTAGGCATCGCCTTAGATGGTTTAGGTTATGGTGAAGATA	Fischerella_sp._PCC7521_4137	UYK_RS0103960	WP_009457446.1	hydrogenase assembly protein HupF	NZ_AJLL01000012.1	130426	130476	NZ_AJLL01000012.1	131339	131581
3575	F. muscicola	3575_o2a	a	1531843	1533062	+	2.463	TTTTGTAAGTTGCGATCGCTCTTTTCACGTCACTTTGATATTCTGGATAAA	FisPCC7414_2127	-	WP_026085929.1	hypothetical protein	NZ_AJLK01000086.1	92983	93033	NZ_AJLK01000086.1	94252	92978
	F. thermalis	3575_o2a	a	3061314	3062533	+	-0.0796	TTTTGTAAGTTGCGATCGCTCTTTTCACATCACTTTGATATTCTGGATAAA	Fischerella_sp._PCC7521_3287	-	WP_026086306.1	hypothetical protein	NZ_AJLL01000003.1	11407	11457	NZ_AJLL01000003.1	12676	11399
	F. muscicola	3575_o2g	gi	1533215	1533062	-	2.941	CTTATTTAAAAATTATCCGGCATCTTGCAGATTTAGCAGGAATTAATATCA	FisPCC7414_2127	-	WP_026085929.1	hypothetical protein	NZ_AJLK01000086.1	94455	94405	NZ_AJLK01000086.1	94252	92978
	F. thermalis	3575_o2g	gi	3062685	3062533	-	1.8377	TTATTTAAAAATTATCCGGCATCTTGCCGATTTAGTAGGAATTAATATCAG	Fischerella_sp._PCC7521_3287	-	WP_026086306.1	hypothetical protein	NZ_AJLL01000003.1	12878	12828	NZ_AJLL01000003.1	12676	11399
	F. muscicola	3575_s1a	a	1531922	1533062	+	-0.6471	GAGCAATTCACCAATAGTGTTATTAGCCTTTTCATTGATAGAATCAATTAA	FisPCC7414_2127	-	WP_026085929.1	hypothetical protein	NZ_AJLK01000086.1	93062	93112	NZ_AJLK01000086.1	94252	92978
	F. muscicola	3575_s1g	gi	1533078	1533062	-	-0.5365	TTTTTGAAAGCAGAGATGACTGTTAGCGCACTCCAAGTTAAAAGTAAAAAA	FisPCC7414_2127	-	WP_026085929.1	hypothetical protein	NZ_AJLK01000086.1	94318	94268	NZ_AJLK01000086.1	94252	92978
	F. muscicola	3575_s3g	gi	1533328	1533062	-	-1.1338	ACCTGCTCCCCGCGATCATGATGAAGTTCATGCCTGGGATACAATGCAGGA	FisPCC7414_2127	-	WP_026085929.1	hypothetical protein	NZ_AJLK01000086.1	94568	94518	NZ_AJLK01000086.1	94252	92978
	F. muscicola	3575_s4g	gi	1533677	1533062	-	0.8485	TTTTATTGTCAGGACAGGTAGCACTGCACGTATTACTATATGGTAGTCGTG	FisPCC7414_2127	-	WP_026085929.1	hypothetical protein	NZ_AJLK01000086.1	94917	94867	NZ_AJLK01000086.1	94252	92978
3596	F. thermalis	3596_o1a	ga	3982994	3982977	-	0.5235	TGAATAAAGGGTGCGAGTCGGGAAAAGGTGTATAGGTTATTTTTGTTTACA	Fischerella_sp._PCC7521_4201	-	WP_016870957.1	ATP-dependent helicase	NZ_AJLL01000014.1	14228	14178	NZ_AJLL01000014.1	14161	16419
	F. muscicola	3596_o1g	ga	441125	440882	-	0.269	CCACTGCCAATATGTTTCTCCAATTAATCCACCCACTATATGATCATCTGA	FisPCC7414_1024	-	WP_016865316.1	ATP-dependent helicase	NZ_AJLK01000026.1	33624	33574	#N/A	#N/A	#N/A
	F. thermalis	3596_o1g	g	3982602	3982977	+	-0.1765	GCTGAGATTATTGTTTTCCGAGAGTGACAGAACAGGGATATGATCATCTGA	Fischerella_sp._PCC7521_4201	-	WP_016870957.1	ATP-dependent helicase	NZ_AJLL01000012.1	83688	83722	NZ_AJLL01000014.1	14161	16419
	F. muscicola	3596_o1i	i	440627	440882	-	1.6514	CAGTTTTGACTTTATTACATGAAAATCCATCAAGTACGATTGGTGCATTAT	FisPCC7414_1024	-	WP_016865316.1	ATP-dependent helicase	NZ_AJLK01000026.1	33126	33076	#N/A	#N/A	#N/A
	F. thermalis	3596_o1i	i	3983228	3982977	+	0.344	TTACCGATTTTAACTTTATTACATGAAAATCCATCAAGTACAATTGGTGCA	Fischerella_sp._PCC7521_4201	-	WP_016870957.1	ATP-dependent helicase	NZ_AJLL01000014.1	14362	14412	NZ_AJLL01000014.1	14161	16419
	F. muscicola	3596_o2a	ga	440677	440882	+	0.6608	ATAATGCACCAATCGTACTTGATGGATTTTCATGTAATAAAGTCAAAACTG	FisPCC7414_1024	-	WP_016865316.1	ATP-dependent helicase	NZ_AJLK01000026.1	33076	33126	#N/A	#N/A	#N/A
	F. thermalis	3596_o2a	ga	3983185	3982977	-	-0.7546	TATACAATGCACCAATTGTACTTGATGGATTTTCATGTAATAAAGTTAAAA	Fischerella_sp._PCC7521_4201	-	WP_016870957.1	ATP-dependent helicase	NZ_AJLL01000014.1	14419	14369	NZ_AJLL01000014.1	14161	16419
	F. muscicola	3596_o2i	i	440315	440882	-	2.8816	GAACGGAAAGGGGTTGTCAGATTCTTTGTCAGTTGGCTAGGTTGGAAGATT	FisPCC7414_1024	-	WP_016865316.1	ATP-dependent helicase	NZ_AJLK01000026.1	32814	32764	#N/A	#N/A	#N/A
	F. thermalis	3596_o2i	i	3983543	3982977	+	2.1888	GGTACGGAAAGGGGTTGTCAGATTCTTTGTCAGTTGGCTAGATTAGAAGAC	Fischerella_sp._PCC7521_4201	-	WP_016870957.1	ATP-dependent helicase	NZ_AJLL01000014.1	14677	14727	NZ_AJLL01000014.1	14161	16419
	F. muscicola	3596_o3a	ga	440442	440882	+	-0.1363	ACAACAAATCGTAAATCACCAAACAAACGCTTGATGTCATGATATTTATTA	FisPCC7414_1024	-	WP_016865316.1	ATP-dependent helicase	NZ_AJLK01000026.1	32841	32891	#N/A	#N/A	#N/A
	F. thermalis	3596_o3a	ga	3983417	3982977	-	0.2933	ACAACAAATCGTAAATCACCAAACAAACGCTTGATGTCATGATATTTATTA	Fischerella_sp._PCC7521_4201	-	WP_016870957.1	ATP-dependent helicase	NZ_AJLL01000014.1	14651	14601	NZ_AJLL01000014.1	14161	16419
	F. muscicola	3596_o3i	i	440266	440882	-	0.2781	TTTGACGCAAAAGCAACCTCGAAGAATTGGTTTATCGGCTACTCTTGGTGA	FisPCC7414_1024	-	WP_016865316.1	ATP-dependent helicase	NZ_AJLK01000026.1	32765	32715	#N/A	#N/A	#N/A
	F. thermalis	3596_o3i	i	3983593	3982977	+	0.2937	CTTGACGCAAAAGCAACCTCGAAGAATTGGTTTATCGGCTACTCTTGGTGA	Fischerella_sp._PCC7521_4201	-	WP_016870957.1	ATP-dependent helicase	NZ_AJLL01000014.1	14727	14777	NZ_AJLL01000014.1	14161	16419
	F. muscicola	3596_o4a	a	439536	440882	+	Inf	TGAGCAAGAGCAGCTGGTGAAATTTCACCAACTGCTACTAAAATACTCATA	FisPCC7414_1024	-	WP_016865316.1	ATP-dependent helicase	NZ_AJLK01000026.1	31935	31985	#N/A	#N/A	#N/A
	F. thermalis	3596_o4a	a	3984323	3982977	-	-0.0565	TGAGCAAGAGTAGCTGGTGAAATTTCACCAACTGCTACTACAATACTCATA	Fischerella_sp._PCC7521_4201	-	WP_016870957.1	ATP-dependent helicase	NZ_AJLL01000014.1	15557	15507	NZ_AJLL01000014.1	14161	16419
	F. muscicola	3596_o5a	a	439339	440882	+	2.8074	GCTTAACCACAAACTCCTCATTGTCTGGGAAGACTGCATAAAATTGGAACT	FisPCC7414_1024	-	WP_016865316.1	ATP-dependent helicase	NZ_AJLK01000026.1	31738	31788	#N/A	#N/A	#N/A
	F. thermalis	3596_o5a	a	3984520	3982977	-	0.9383	GTTTAACCAGAAATTCCTCATTATCTGGGAAGACAGCGTAAAATTGAAACT	Fischerella_sp._PCC7521_4201	-	WP_016870957.1	ATP-dependent helicase	NZ_AJLL01000014.1	15754	15704	NZ_AJLL01000014.1	14161	16419
	F. muscicola	3596_o7a	a	438716	440882	+	Inf	ATCACTTGCAAAAGCTTTCCGTAGAAGTGCATGGGGAATAAACTTGTCATA	FisPCC7414_1024	-	WP_016865316.1	ATP-dependent helicase	NZ_AJLK01000026.1	31115	31165	#N/A	#N/A	#N/A
	F. thermalis	3596_o7a	a	3985143	3982977	-	0.7557	ATCACTCGCAAAAGCTTTACGTAGAAGTGCATGGGGAATAAACTTGTCATA	Fischerella_sp._PCC7521_4201	-	WP_016870957.1	ATP-dependent helicase	NZ_AJLL01000014.1	16377	16327	NZ_AJLL01000014.1	14161	16419
	F. thermalis	3596_s4i	i	3983718	3982977	+	0.2173	ATAGACAAATTAGGTTGGCTGTGGAGCATTTTTTTGTTAGCGTTGATGATG	Fischerella_sp._PCC7521_4201	-	WP_016870957.1	ATP-dependent helicase	NZ_AJLL01000014.1	14852	14902	NZ_AJLL01000014.1	14161	16419
	F. muscicola	3596_s5i	i	439056	440882	-	0.4151	ATTCTCCAAAGAATGCGACAAGTTTTAGTTGAAGATATAGAATATCCTTAT	FisPCC7414_1024	-	WP_016865316.1	ATP-dependent helicase	NZ_AJLK01000026.1	31555	31505	#N/A	#N/A	#N/A
	F. muscicola	3596_s6a	a	439058	440882	+	-Inf	TGTGAGTTCGCGAACTACACGCAAACGCTTCATCGCGTTACTTTGCAAATA	FisPCC7414_1024	-	WP_016865316.1	ATP-dependent helicase	NZ_AJLK01000026.1	31457	31507	#N/A	#N/A	#N/A
	F. muscicola	3596_s6i	i	438820	440882	-	1.9629	TAAAAGCATTGGCGGTGTAAATCCATATTATTTGATGATTAAATTAGATAA	FisPCC7414_1024	-	WP_016865316.1	ATP-dependent helicase	NZ_AJLK01000026.1	31319	31269	#N/A	#N/A	#N/A
	F. muscicola	3596_s7i	i	438656	440882	-	-0.8933	TTATTCCCCATGCACTTCTACGGAAAGCTTTTGCAAGTGATTATTTAGATA	FisPCC7414_1024	-	WP_016865316.1	ATP-dependent helicase	NZ_AJLK01000026.1	31155	31105	#N/A	#N/A	#N/A
3627	F. muscicola	3627_o1g	g	3692643	3692610	-	1.118	GGCGGGGTTTTATTGATTAAATTTAGTCCAATTTTGATATCTTAGATAAAA	FisPCC7414_4305	UYI_RS0128440	WP_026086232.1	hypothetical protein	NZ_AJLK01000180.1	48636	48686	NZ_AJLK01000180.1	48719	50284
	F. thermalis	3627_o1g	g	1972474	1972504	+	0.23	TGCCGCGACTTGTATCAGAATTACTTTTATACTTGCGGCAAAATAAAATAA	Fischerella_sp._PCC7521_2228	UYK_RS0107320	WP_026086391.1	hypothetical protein	NZ_AJLL01000033.1	86978	87028	NZ_AJLL01000033.1	87058	88623
	F. muscicola	3627_o1i	i	3692233	3692610	-	2.5731	AATCCAGCAATTGGTATCGAAGTGAAATCTCGTTACGGTAGCTTGGATAAA	FisPCC7414_4305	UYI_RS0128440	WP_026086232.1	hypothetical protein	NZ_AJLK01000180.1	49046	49096	NZ_AJLK01000180.1	48719	50284
	F. thermalis	3627_o1i	i	1972881	1972504	+	2.3536	AATCCAGGAATTGGTATCGAAGTCAAATCTCGTTACGGTAGCATTGATAAA	Fischerella_sp._PCC7521_2228	UYK_RS0107320	WP_026086391.1	hypothetical protein	NZ_AJLL01000033.1	87385	87435	NZ_AJLL01000033.1	87058	88623
	F. thermalis	3627_s1a	a	1973511	1972504	-	0.4371	GCACGATTTTTGTAAGCAACCACATCATTTGGATTAATTATAATTGCATGA	Fischerella_sp._PCC7521_2228	UYK_RS0107320	WP_026086391.1	hypothetical protein	NZ_AJLL01000033.1	88115	88065	NZ_AJLL01000033.1	87058	88623
	F. muscicola	3627_s2a	a	3691092	3692610	+	0.74	TTCTTTGACCTTTTTATATTTTGCTAAATTACCTTCTGTATAATAAATTGA	FisPCC7414_4305	UYI_RS0128440	WP_026086232.1	hypothetical protein	NZ_AJLK01000180.1	50287	50237	NZ_AJLK01000180.1	48719	50284
	F. muscicola	3627_s2g	gi	3692795	3692610	-	0.1014	TATCTTCCCAATTTATGGTCACAGGTGCTGTGAATGCTACTTTTGTAGATG	FisPCC7414_4305	UYI_RS0128440	WP_026086232.1	hypothetical protein	NZ_AJLK01000180.1	48484	48534	NZ_AJLK01000180.1	48719	50284
	F. muscicola	3627_s3g	gi	3693269	3692610	-	0.4316	ATGTAAAAGTTGATACTGCAAATAATCAGATTGCAGTCAACAATGCAAGTG	FisPCC7414_4305	UYI_RS0128440	WP_026086232.1	hypothetical protein	NZ_AJLK01000180.1	48010	48060	NZ_AJLK01000180.1	48719	50284
3641	F. muscicola	3641_o1a	ga	1798517	1798531	+	-2.706	CTTGAGGTTTGATTGGCAGCTGAGACATCTTTTTTAGCTAATGTATATATA	FisPCC7414_2423	UYI_RS0119075	WP_016868267.1	protein kinase	NZ_AJLK01000119.1	19233	19183	NZ_AJLK01000119.1	19169	21550
	F. thermalis	3641_o1a	ga	5272562	5272548	-	-1.1159	CTTGAGGTTTGATTAGCAGCTGAGACATCTTTTTTAGCTAATGTATATATA	Fischerella_sp._PCC7521_5372	UYK_RS0119050	WP_009454097.1	protein kinase	NZ_AJLL01000090.1	2881	2931	NZ_AJLL01000090.1	2945	555
	F. muscicola	3641_o2g	g	1799188	1798531	-	-0.2128	AGCAATTTTAAAATGACAAATTTGCTATTATCTATAAATTATAATGTCATA	FisPCC7414_2423	UYI_RS0119075	WP_016868267.1	protein kinase	NZ_AJLK01000119.1	18462	18512	NZ_AJLK01000119.1	19169	21550
	F. thermalis	3641_o2g	g	5271890	5272548	+	-0.0437	AGCAATTATAAAATGAAAGACTTGCTATTATCTATAAATTATAATGTCATA	Fischerella_sp._PCC7521_5372	UYK_RS0119050	WP_009454097.1	protein kinase	NZ_AJLL01000090.1	3653	3603	NZ_AJLL01000090.1	2945	555
	F. muscicola	3641_o3a	a	1797706	1798531	+	0.0147	TAAATAAGTATTCCAATTTTCTGGGTCGAGTACATGCCAAAATGGATACAT	FisPCC7414_2423	UYI_RS0119075	WP_016868267.1	protein kinase	NZ_AJLK01000119.1	20044	19994	NZ_AJLK01000119.1	19169	21550
	F. thermalis	3641_o3a	a	5273373	5272548	-	0.1862	TAAATAAGTATTCCAATTTTCTGGGTCGAGTACATGCCAAAATGGATACAT	Fischerella_sp._PCC7521_5372	UYK_RS0119050	WP_009454097.1	protein kinase	NZ_AJLL01000090.1	2070	2120	NZ_AJLL01000090.1	2945	555
	F. muscicola	3641_o4i	i	1796505	1798531	-	0.3085	TTATGCACCCACTGAACAATGTTTTGGGCGTCCACAATATAATAGTGACAT	FisPCC7414_2423	UYI_RS0119075	WP_016868267.1	protein kinase	NZ_AJLK01000119.1	21145	21195	NZ_AJLK01000119.1	19169	21550
	F. thermalis	3641_o4i	i	5274573	5272548	+	-0.4927	GTTATGCACCTACTGAGCAATGTTTTGGGCGTCCGCAATATAATAGTGACA	Fischerella_sp._PCC7521_5372	UYK_RS0119050	WP_009454097.1	protein kinase	NZ_AJLL01000090.1	970	920	NZ_AJLL01000090.1	2945	555
	F. muscicola	3641_s1g	g	1799026	1798531	-	-0.2987	AGTCAAAATCTACGAATCAAATTGACTAAGTAACAGCTTAGAATGGCTGTA	FisPCC7414_2423	UYI_RS0119075	WP_016868267.1	protein kinase	NZ_AJLK01000119.1	18624	18674	NZ_AJLK01000119.1	19169	21550
	F. thermalis	3641_s1i	i	5273758	5272548	+	0.3005	TTTAATTCTTGCTATTAGTTGGGGAGGAATTTGTTATGTATTATTTATCTA	Fischerella_sp._PCC7521_5372	UYK_RS0119050	WP_009454097.1	protein kinase	NZ_AJLL01000090.1	1785	1735	NZ_AJLL01000090.1	2945	555
	F. thermalis	3641_s2a	a	5272984	5272548	-	0.947	GTAATTCGCGATCGTTTTTATTATTACTTGGTAAGTCGAATAATATATCTA	Fischerella_sp._PCC7521_5372	UYK_RS0119050	WP_009454097.1	protein kinase	NZ_AJLL01000090.1	2459	2509	NZ_AJLL01000090.1	2945	555
	F. muscicola	3641_s2i	i	1796707	1798531	-	0.7466	TTTTGCGAGAATTATTGCAAATATTGATATTTGTCCATCAAAATGGTGTGA	FisPCC7414_2423	UYI_RS0119075	WP_016868267.1	protein kinase	NZ_AJLK01000119.1	20943	20993	NZ_AJLK01000119.1	19169	21550
	F. muscicola	3641_s3g	g	1799269	1798531	-	-9	CAGACGATTCATAGAGGAACCCATAGTAAAGTTACACCTAAAATATAGATA	FisPCC7414_2423	UYI_RS0119075	WP_016868267.1	protein kinase	NZ_AJLK01000119.1	18381	18431	NZ_AJLK01000119.1	19169	21550
	F. thermalis	3641_s3i	i	5274513	5272548	+	0.5457	CCACTCAAATATTGGGTAGTCAAGAACAAACCGCCTTTACAATTGGCATTG	Fischerella_sp._PCC7521_5372	UYK_RS0119050	WP_009454097.1	protein kinase	NZ_AJLL01000090.1	1030	980	NZ_AJLL01000090.1	2945	555
	F. muscicola	3641_s4a	a	1796841	1798531	+	-1.3791	CGGGTGGTATTTCTTGACTAAGAGCATGACCATCGATGTATTCTTGAACTA	FisPCC7414_2423	UYI_RS0119075	WP_016868267.1	protein kinase	NZ_AJLK01000119.1	20909	20859	NZ_AJLK01000119.1	19169	21550
	F. muscicola	3641_s5a	a	1796291	1798531	+	-0.6903	TAAACAGAATTCAACAATGATTCATCGTTGGGTGAAGTATATTTGTTTTCG	FisPCC7414_2423	UYI_RS0119075	WP_016868267.1	protein kinase	NZ_AJLK01000119.1	21459	21409	NZ_AJLK01000119.1	19169	21550
3643	F. muscicola	3643_o1g	gi	3744174	3743622	-	2.3288	AACATCACTAAGGTTTGGGTAATGCCAGAAGGCTATGGTAGTCTTTTGTGG	FisPCC7414_4361	UYI_RS0115575	WP_016867573.1	hypothetical protein	NZ_AJLK01000106.1	21863	21913	NZ_AJLK01000106.1	22465	22971
	F. thermalis	3643_o1g	gi	4131546	4132098	+	2.0291	AACATCACTAAGGTTTGGGTAATGCCAGAAGGCTATGGTAGTCTTTTGTGG	Fischerella_sp._PCC7521_4330	-	WP_016871013.1	hypothetical protein	NZ_AJLL01000017.1	38804	38854	NZ_AJLL01000017.1	39406	39912
	F. muscicola	3643_o2g	gi	3744420	3743622	-	-0.0626	GGATATGCTGTCGGTCAACTAGCTGCCGATTTTGGTGCTAATTTGGGTGTA	FisPCC7414_4361	UYI_RS0115575	WP_016867573.1	hypothetical protein	NZ_AJLK01000106.1	21617	21667	NZ_AJLK01000106.1	22465	22971
	F. thermalis	3643_o2g	gi	4131300	4132098	+	-0.0727	GGATATGCTGTCGGTCAACTAGCTGCCGATTTTGGTGCTAATTTGGGTGTA	Fischerella_sp._PCC7521_4330	-	WP_016871013.1	hypothetical protein	NZ_AJLL01000017.1	38558	38608	NZ_AJLL01000017.1	39406	39912
	F. muscicola	3643_s3g	gi	3744481	3743622	-	-0.6373	TGTTTTTGAAGCCCGCGCAACAGATCCCTTGATGGATTTATGGTTGGAGTA	FisPCC7414_4361	UYI_RS0115575	WP_016867573.1	hypothetical protein	NZ_AJLK01000106.1	21556	21606	NZ_AJLK01000106.1	22465	22971
3680	F. muscicola	3680_o1g	g	5059841	5059784	-	2.8676	TAATTTTGAAAATTTACGAAATTAAAGTATCACACATAGTAGTATTTGTTA	FisPCC7414_5705	UYI_RS0122620	WP_016868954.1	hypothetical protein	NZ_AJLK01000146.1	3794	3844	NZ_AJLK01000146.1	3901	4800
	F. thermalis	3680_o1g	g	305709	305767	+	1.0884	GGATTTTGAGAATTTGCGAAATTAAACCATTGCACGTAGTAGTATTGGTTA	Fischerella_sp._PCC7521_577	UYK_RS0116735	WP_016871805.1	hypothetical protein	NZ_AJLL01000078.1	19516	19466	NZ_AJLL01000141.1	244	50
	F. muscicola	3680_o2g	g	5059977	5059784	-	1.838	ATATTGGTTTTTTGGTTGAAAATTTACATTAAATTACGTATAATCGCTTAG	FisPCC7414_5705	UYI_RS0122620	WP_016868954.1	hypothetical protein	NZ_AJLK01000146.1	3658	3708	NZ_AJLK01000146.1	3901	4800
	F. thermalis	3680_o2g	g	305602	305767	+	-0.2262	TTCACATTAAATTACGTATTATCACTTGTCTGTTGAGTTACTATACTTACA	Fischerella_sp._PCC7521_577	UYK_RS0116735	WP_016871805.1	hypothetical protein	NZ_AJLL01000078.1	19623	19573	NZ_AJLL01000141.1	244	50
	F. muscicola	3680_s1a	ga	5059667	5059784	+	1.9001	TTGTCTATCAATGATTCCAAAACTTTCACTAAAGTTGGTAAAATTTAATTC	FisPCC7414_5705	UYI_RS0122620	WP_016868954.1	hypothetical protein	NZ_AJLK01000146.1	4068	4018	NZ_AJLK01000146.1	3901	4800
	F. muscicola	3680_s1i	gi	5059503	5059784	-	0.1813	CAAACACAAACAGATTTCACATTTACTCCGCCACAAGCATATACTAAAGTA	FisPCC7414_5705	UYI_RS0122620	WP_016868954.1	hypothetical protein	NZ_AJLK01000146.1	4132	4182	NZ_AJLK01000146.1	3901	4800
	F. thermalis	3680_s2a	a	306329	305767	-	2.0632	CATTTCCAGCAGTATTGACATTGCCAGTGAGTAAAAAGTAATCTAAAGGAC	Fischerella_sp._PCC7521_577	UYK_RS0116735	WP_016871805.1	hypothetical protein	NZ_AJLL01000078.1	18796	18846	NZ_AJLL01000141.1	244	50
	F. thermalis	3680_s3g	ga	304892	305767	+	-0.6518	ACCGCGACATTTCCCGTTGTGTTTTAGCATTATTGAATTTTACAATGTAGT	Fischerella_sp._PCC7521_577	UYK_RS0116735	WP_016871805.1	hypothetical protein	NZ_AJLL01000078.1	20333	20283	NZ_AJLL01000141.1	244	50
3722	F. muscicola	3722_o2a	ga	2825522	2825809	+	1.4815	GTTTGTAACTCTGCTTGCAATGGTGCTAACAAGGACGATAGTATGTTGGCT	FisPCC7414_3447	UYI_RS0109670	WP_051035557.1	hypothetical protein	NZ_AJLK01000065.1	55363	55413	NZ_AJLK01000065.1	51428	50034
	F. thermalis	3722_o2a	ga	1418768	1418481	-	0.5082	GTTTGTAACTCTGCTTGCAATGGTGTCAATAAGGACGATAGTATATCTGCC	Fischerella_sp._PCC7521_1695	UYK_RS0104945	WP_016871027.1	hypothetical protein	NZ_AJLL01000022.1	16011	15961	NZ_AJLL01000022.1	15261	14566
	F. muscicola	3722_o3i	gi	2822039	2825809	-	2.6689	GGTACTCCTAGTTGCAGTCGTGTAGCCTACGGTTTAGCTATGCTTCCTTTG	FisPCC7414_3447	UYI_RS0109670	WP_051035557.1	hypothetical protein	NZ_AJLK01000065.1	51980	51930	NZ_AJLK01000065.1	51428	50034
	F. thermalis	3722_o3i	i	1422260	1418481	+	1.866	GGTACTCCTAGTTGCAGTCGTGTAGCCTACGGCTTAGCTATGCTTCCTTTG	Fischerella_sp._PCC7521_1695	UYK_RS0104945	WP_016871027.1	hypothetical protein	NZ_AJLL01000022.1	19403	19453	NZ_AJLL01000022.1	15261	14566
	F. muscicola	3722_o4g	ga	2826724	2825809	-	1.8884	CGGTTCCTGTTTGCCCTTTTTTACCCTGTCCCTCTGCTAAAAACAATAACG	FisPCC7414_3447	UYI_RS0109670	WP_051035557.1	hypothetical protein	NZ_AJLK01000065.1	56665	56615	NZ_AJLK01000065.1	51428	50034
	F. thermalis	3722_o4g	ga	1417584	1418481	+	0.0459	CGGTTCCTGTTTGCCCTTTTTTCCCCTGCCCCTCTGCTAAAAACAATAATG	Fischerella_sp._PCC7521_1695	UYK_RS0104945	WP_016871027.1	hypothetical protein	NZ_AJLL01000022.1	14727	14777	NZ_AJLL01000022.1	15261	14566
	F. muscicola	3722_o5a	a	2824719	2825809	+	2.5639	TGCTTGTAGCTAAATTGTCAACCCCAAACAAACTGGCATATAGTTGATCTA	FisPCC7414_3447	UYI_RS0109670	WP_051035557.1	hypothetical protein	NZ_AJLK01000065.1	54560	54610	NZ_AJLK01000065.1	51428	50034
	F. thermalis	3722_o5a	a	1419571	1418481	-	1.0613	TGGTTGTAGCTAAATTATCAACCCCAAACAAACTAGCGTATAATTGGTCTA	Fischerella_sp._PCC7521_1695	UYK_RS0104945	WP_016871027.1	hypothetical protein	NZ_AJLL01000022.1	16814	16764	NZ_AJLL01000022.1	15261	14566
	F. muscicola	3722_s10a	a	2822126	2825809	+	0.6608	CAACTAGGAGTACCGTTTTCATTCAAATACAAATCCTGAATGATCTTTGCA	FisPCC7414_3447	UYI_RS0109670	WP_051035557.1	hypothetical protein	NZ_AJLK01000065.1	51967	52017	NZ_AJLK01000065.1	51428	50034
	F. muscicola	3722_s11a	a	2821688	2825809	+	0.7093	TTTACTGTATAGGGTTCCTCTAAGGATTGTTGAGTACTACCCTTGATGGCA	FisPCC7414_3447	UYI_RS0109670	WP_051035557.1	hypothetical protein	NZ_AJLK01000065.1	51529	51579	NZ_AJLK01000065.1	51428	50034
	F. thermalis	3722_s1a	ga	1418609	1418481	-	-0.4877	TCCTTGGGGGTGATGCTCTCCTCTGTTTCCGCACAGTTCACTAGAAAGTTA	Fischerella_sp._PCC7521_1695	UYK_RS0104945	WP_016871027.1	hypothetical protein	NZ_AJLL01000022.1	15852	15802	NZ_AJLL01000022.1	15261	14566
	F. muscicola	3722_s1g	g	2825879	2825809	-	-0.0872	TAATCCCCGATCCCTGTTAAGACTCGCCTGATGCGTAACATAATGGCAGTA	FisPCC7414_3447	UYI_RS0109670	WP_051035557.1	hypothetical protein	NZ_AJLK01000065.1	55820	55770	NZ_AJLK01000065.1	51428	50034
	F. thermalis	3722_s1i	i	1419775	1418481	+	1.2796	AGTTTCAGATTTCACAGAATTATTATCTGTGGATGAGGTAAAATTTGCAGA	Fischerella_sp._PCC7521_1695	UYK_RS0104945	WP_016871027.1	hypothetical protein	NZ_AJLL01000022.1	16918	16968	NZ_AJLL01000022.1	15261	14566
	F. muscicola	3722_s2g	ga	2826405	2825809	-	-0.0267	AAGATTGTAAGTGCGAATTTTTACCCATCCCTCAATGATAAAATAAACAGA	FisPCC7414_3447	UYI_RS0109670	WP_051035557.1	hypothetical protein	NZ_AJLK01000065.1	56346	56296	NZ_AJLK01000065.1	51428	50034
	F. muscicola	3722_s2i	i	2824153	2825809	-	-0.3405	CTGAAGAATTACCTGTAGATGCTGCTGCTTCTTCAGATAATATGAGTATTA	FisPCC7414_3447	UYI_RS0109670	WP_051035557.1	hypothetical protein	NZ_AJLK01000065.1	54094	54044	NZ_AJLK01000065.1	51428	50034
	F. muscicola	3722_s3a	ga	2825238	2825809	+	0.3489	ATGTAGGTGAATTAGCAAAAGCAAATTGTTCTGTATTATCCTTATTACTCG	FisPCC7414_3447	UYI_RS0109670	WP_051035557.1	hypothetical protein	NZ_AJLK01000065.1	55079	55129	NZ_AJLK01000065.1	51428	50034
	F. thermalis	3722_s3g	ga	1417763	1418481	+	-0.6859	AAATCTTGGGCAGGCATACTACCAATCACGGTTCCAGTTAGAGTAATTACA	Fischerella_sp._PCC7521_1695	UYK_RS0104945	WP_016871027.1	hypothetical protein	NZ_AJLL01000022.1	14906	14956	NZ_AJLL01000022.1	15261	14566
	F. thermalis	3722_s4a	a	1419477	1418481	-	0.255	AATTGTGAACTCATTAGCAGTGCCTGGAGATTTTGGCGTATCCTGATTAAG	Fischerella_sp._PCC7521_1695	UYK_RS0104945	WP_016871027.1	hypothetical protein	NZ_AJLL01000022.1	16720	16670	NZ_AJLL01000022.1	15261	14566
	F. muscicola	3722_s5g	ga	2826777	2825809	-	0.4302	CCGCGCCAGTCCACTTAAACTACTCAATTCCCGGTGAGGTAAATTAGGAAT	FisPCC7414_3447	UYI_RS0109670	WP_051035557.1	hypothetical protein	NZ_AJLK01000065.1	56718	56668	NZ_AJLK01000065.1	51428	50034
	F. thermalis	3722_s6a	a	1421025	1418481	-	0.559	AGGTTTTAACTGCGCGGAAAAAAGATGTGAGTTTGTAGTATCTTGTTCCTG	Fischerella_sp._PCC7521_1695	UYK_RS0104945	WP_016871027.1	hypothetical protein	NZ_AJLL01000022.1	18268	18218	NZ_AJLL01000022.1	15261	14566
	F. thermalis	3722_s7a	a	1421484	1418481	-	-0.1599	AAGGGTATTACCAACTAAAGGATGCTCACTAGTTTTGGCACAATGAGATTC	Fischerella_sp._PCC7521_1695	UYK_RS0104945	WP_016871027.1	hypothetical protein	NZ_AJLL01000022.1	18727	18677	NZ_AJLL01000022.1	15261	14566
	F. muscicola	3722_s8a	a	2822482	2825809	+	0.2489	CTTAATGCGATCGCTTGTGTCTGGTTCCCCTGGTCGTGGTAATTTTAATTC	FisPCC7414_3447	UYI_RS0109670	WP_051035557.1	hypothetical protein	NZ_AJLK01000065.1	52323	52373	NZ_AJLK01000065.1	51428	50034
	F. muscicola	3722_s9a	a	2822177	2825809	+	1.6118	TTGGGGAGTTTTTGTCGCAGCCAACGAGAAACAGCAGCTAAACTAGATGTT	FisPCC7414_3447	UYI_RS0109670	WP_051035557.1	hypothetical protein	NZ_AJLK01000065.1	52018	52068	NZ_AJLK01000065.1	51428	50034
3813	F. muscicola	3813_o1a	a	4614728	4614159	-	2.4161	TCATAAAACTTCAATGTTTCTTTGCTGTCATCTTGAATTACCATCCCCATG	FisPCC7414_5268	UYI_RS0119645	WP_016868385.1	hypothetical protein	NZ_AJLK01000124.1	32313	32363	NZ_AJLK01000124.1	32932	31907
	F. thermalis	3813_o1a	ga	3053006	3052437	-	1.2873	TCATAAAACTTCAATGTTTCTTTGCTGTCATCTTGAATTACCATTCCCATG	Fischerella_sp._PCC7521_3280	UYK_RS0100090	WP_009460339.1	hypothetical protein	NZ_AJLL01000003.1	3199	3149	NZ_AJLL01000003.1	2580	3605
	F. thermalis	3813_s1g	ga	3051739	3052437	+	-0.0901	TCCAACTCAAGCTGGTGATTGGCTTGCTTTAGTTCTGTTAAATTAGGAATA	Fischerella_sp._PCC7521_3280	UYK_RS0100090	WP_009460339.1	hypothetical protein	NZ_AJLL01000003.1	1832	1882	NZ_AJLL01000003.1	2580	3605
	F. muscicola	3813_s1i	gi	4614957	4614159	+	-Inf	GTTCTTCTACAACTGACATGATGGCAGCACGTAGTGGCAGACTTTATATTA	FisPCC7414_5268	UYI_RS0119645	WP_016868385.1	hypothetical protein	NZ_AJLK01000124.1	32184	32134	NZ_AJLK01000124.1	32932	31907
	F. thermalis	3813_s2a	a	3053249	3052437	-	-Inf	CCCAAACTGCCTGGTTGTGCTGCTTCATAGCGAGAATCTAGATTTATAGAA	Fischerella_sp._PCC7521_3280	UYK_RS0100090	WP_009460339.1	hypothetical protein	NZ_AJLL01000003.1	3442	3392	NZ_AJLL01000003.1	2580	3605
	F. muscicola	3813_s3a	a	4615034	4614159	-	0.3547	CTAGCTTTTATGCGATCGCAAAACTGATGAAGTTCTCGTACTCTGTAGGTG	FisPCC7414_5268	UYI_RS0119645	WP_016868385.1	hypothetical protein	NZ_AJLK01000124.1	32007	32057	NZ_AJLK01000124.1	32932	31907
3911	F. muscicola	3911_o1g	g	5951319	5951589	+	2.8308	GCCGAGAAATTGCGGATGGCATCATCTGATTCTTGAGTTATGACGGTGATG	FisPCC7414_6615	UYI_RS0129140	WP_016870220.1	hypothetical protein	NZ_AJLK01000187.1	3285	3335	NZ_AJLK01000187.1	3605	3787
	F. thermalis	3911_o1g	g	2424477	2424762	+	1.5598	GCCGAGAAATTGCGGATGGCATCATCTGATTCTTGAGTTATAACGGTGATG	Fischerella_sp._PCC7521_2675	UYK_RS0109325	WP_016871307.1	hypothetical protein	NZ_AJLL01000037.1	91661	91711	NZ_AJLL01000037.1	91996	92178
	F. muscicola	3911_o1i	gai	5951757	5951589	+	0.4472	AAGCCTGGGCGCTCTTGATTGGATTGGCAATTGGTTATATGATTCGGAATC	FisPCC7414_6615	UYI_RS0129140	WP_016870220.1	hypothetical protein	NZ_AJLK01000187.1	3723	3773	NZ_AJLK01000187.1	3605	3787
	F. thermalis	3911_o1i	gi	2424930	2424762	+	1.04	AAGCCTGGGCGCTCTTGATTGGATTGGCAATTGGTTATATGATTCGGAATC	Fischerella_sp._PCC7521_2675	UYK_RS0109325	WP_016871307.1	hypothetical protein	NZ_AJLL01000037.1	92114	92164	NZ_AJLL01000037.1	91996	92178
	F. muscicola	3911_s2g	gi	5951225	5951589	+	0.8139	GACAATGCTCAACTCTTGTGCTGCTGGAGTTGGTGTAGTAAATATTGATAA	FisPCC7414_6615	UYI_RS0129140	WP_016870220.1	hypothetical protein	NZ_AJLK01000187.1	3191	3241	NZ_AJLK01000187.1	3605	3787
3965	F. muscicola	3965_o1a	a	5221468	5221711	+	1.5763	CCAGCGACAATCACTTTGCCTTAATCGCTGGGGGGTAGTAAGCTGTAAAAG	FisPCC7414_5865	-	WP_026086209.1	hypothetical protein	NZ_AJLK01000171.1	12995	12945	NZ_AJLK01000171.1	12702	16142
	F. thermalis	3965_o1a	a	5226715	5226958	+	0.9746	CCAGCGACAATCACTTTGCCTTAATCGCTGGGGAGTAGTAAGCTGTAATAG	Fischerella_sp._PCC7521_5329	-	WP_026086520.1	hypothetical protein	NZ_AJLL01000090.1	48828	48778	NZ_AJLL01000090.1	48535	51975
	F. muscicola	3965_o2i	gi	5218346	5221711	-	1.4974	GAAGTACCATACTGGACATCAACAAATCCCGAATGTCTAAAAATAGAGGGA	FisPCC7414_5865	-	WP_026086209.1	hypothetical protein	NZ_AJLK01000171.1	16017	16067	NZ_AJLK01000171.1	12702	16142
	F. thermalis	3965_o2i	gi	5223593	5226958	-	0.5901	GAAGTACCATACTGGACATCAACAAACCCCGAATGTCTGAAAATAGAGGGA	Fischerella_sp._PCC7521_5329	-	WP_026086520.1	hypothetical protein	NZ_AJLL01000090.1	51850	51900	NZ_AJLL01000090.1	48535	51975
	F. muscicola	3965_o3a	a	5220376	5221711	+	-0.9374	AGGCGAAGCGATGGTGGGGTAAGTGACGACGGTGCGATAAAATTTACCTTG	FisPCC7414_5865	-	WP_026086209.1	hypothetical protein	NZ_AJLK01000171.1	14087	14037	NZ_AJLK01000171.1	12702	16142
	F. thermalis	3965_o3a	a	5225623	5226958	+	-0.1604	AGGTGAAGCGATCGTAGGGTAAGTTACCACCGTGCGATAAAATTTACCCTG	Fischerella_sp._PCC7521_5329	-	WP_026086520.1	hypothetical protein	NZ_AJLL01000090.1	49920	49870	NZ_AJLL01000090.1	48535	51975
	F. muscicola	3965_o4a	a	5219700	5221711	+	2.9937	GGGTGAGTTTGGCTGCTTCGGCGTGTTCCCAAAGAGTGTAGAATGTTTGGG	FisPCC7414_5865	-	WP_026086209.1	hypothetical protein	NZ_AJLK01000171.1	14763	14713	NZ_AJLK01000171.1	12702	16142
	F. thermalis	3965_o4a	a	5224947	5226958	+	0.7552	AGGTGAGTTTGGCTGCTTCGGCGTGTTCCCAAAGGGTGTAGAATGTTTGGG	Fischerella_sp._PCC7521_5329	-	WP_026086520.1	hypothetical protein	NZ_AJLL01000090.1	50596	50546	NZ_AJLL01000090.1	48535	51975
	F. muscicola	3965_o5a	a	5219575	5221711	+	-0.0581	GGTGACGCTGAGGCGATCGCTCGTGCTGGTAGGCAAGGTAATATCGTTGTG	FisPCC7414_5865	-	WP_026086209.1	hypothetical protein	NZ_AJLK01000171.1	14888	14838	NZ_AJLK01000171.1	12702	16142
	F. thermalis	3965_o5a	a	5224822	5226958	+	-0.64	GGTGACGCTGAGGCGATCGCTGGTGCTGGTAGGTAAGGTAATATCGTTGTG	Fischerella_sp._PCC7521_5329	-	WP_026086520.1	hypothetical protein	NZ_AJLL01000090.1	50721	50671	NZ_AJLL01000090.1	48535	51975
	F. muscicola	3965_o6a	a	5218802	5221711	+	-0.322	GTTTGTGTACTGATCGCTTGGGCTGCATCAAGGCAAGGTATATTAATGGGG	FisPCC7414_5865	-	WP_026086209.1	hypothetical protein	NZ_AJLK01000171.1	15661	15611	NZ_AJLK01000171.1	12702	16142
	F. thermalis	3965_o6a	a	5224049	5226958	+	-0.0692	GTTTGTGTACCGATCGCTTGGGCTGCATCAAGGCAAGGTATATTGACGGGG	Fischerella_sp._PCC7521_5329	-	WP_026086520.1	hypothetical protein	NZ_AJLL01000090.1	51494	51444	NZ_AJLL01000090.1	48535	51975
	F. muscicola	3965_o8a	a	5218548	5221711	+	1.8368	CCCATTTGTTGGATTCTGGGTTACGAAATTGGAAGTAAAATGTGTGTTTGC	FisPCC7414_5865	-	WP_026086209.1	hypothetical protein	NZ_AJLK01000171.1	15915	15865	NZ_AJLK01000171.1	12702	16142
	F. thermalis	3965_o8a	a	5223794	5226958	+	-0.1194	TCCCATTTGTTGGATTCTGGGTGACGAAATTGGAAGTAAAATGTGTGTTTA	Fischerella_sp._PCC7521_5329	-	WP_026086520.1	hypothetical protein	NZ_AJLL01000090.1	51749	51699	NZ_AJLL01000090.1	48535	51975
	F. muscicola	3965_s1i	i	5220875	5221711	-	0.3689	TTCTTGAGCGAAGTTAGTAAAAATTTGCAGGGTGATGGTACGGTAAATTTA	FisPCC7414_5865	-	WP_026086209.1	hypothetical protein	NZ_AJLK01000171.1	13488	13538	NZ_AJLK01000171.1	12702	16142
	F. muscicola	3965_s2a	a	5221209	5221711	+	-0.4056	TGACTGGTTCAACATCCAACTTTAACTCTTCATCTGGTAAAGTTTGCAGTG	FisPCC7414_5865	-	WP_026086209.1	hypothetical protein	NZ_AJLK01000171.1	13254	13204	NZ_AJLK01000171.1	12702	16142
	F. muscicola	3965_s7a	a	5218673	5221711	+	-0.0814	AAGATTTGTAAGTCTTGGTTTTGATTGCTGGAAAATAGTACTGTGTGAGCA	FisPCC7414_5865	-	WP_026086209.1	hypothetical protein	NZ_AJLK01000171.1	15790	15740	NZ_AJLK01000171.1	12702	16142
3987	F. muscicola	3987_o1i	i	5596029	5596021	+	2.2438	TGTATAATCCCGAACAGCTTCACTACTCTCAGGGGACTCAGTATGGATGGA	FisPCC7414_6244	UYI_RS0108290	WP_016866212.1	serine/threonine protein kinase	NZ_AJLK01000058.1	56826	56776	NZ_AJLK01000058.1	56784	56080
	F. thermalis	3987_o1i	i	2264957	2264965	-	1.6476	TGTATATTTCCGAACAGCTTTATCACTCTCAGGGGAGTCAGTATGGATGGA	Fischerella_sp._PCC7521_2527	UYK_RS0108680	WP_016871266.1	serine/threonine protein kinase	NZ_AJLL01000036.1	37409	37359	NZ_AJLL01000036.1	37367	36678
	F. thermalis	3987_s1g	g	2265029	2264965	-	-0.2785	TTTAAACAACATTGTGTGTGAATTCTGGAAATTCAGCTAGGCTAAGAATTA	Fischerella_sp._PCC7521_2527	UYK_RS0108680	WP_016871266.1	serine/threonine protein kinase	NZ_AJLL01000036.1	37481	37431	NZ_AJLL01000036.1	37367	36678
	F. muscicola	3987_s2i	i	5596717	5596021	+	-1.036	ATTCTTGCGATCGCATATTCTATAAAATTTACGCCAGACAAAATAAAAAGA	FisPCC7414_6244	UYI_RS0108290	WP_016866212.1	serine/threonine protein kinase	NZ_AJLK01000058.1	56138	56088	NZ_AJLK01000058.1	56784	56080
4046	F. muscicola	4046_o1g	g	1619054	1618953	-	-2.0046	TTTTTGTCAAAATCAATAAGACATTCTTCTCCTTAGTTCAAGATTGAAGTA	FisPCC7414_2221	UYI_RS0113445	WP_016867178.1	Nif11-like leader peptide family natural product precursor	NZ_AJLK01000087.1	75109	75059	NZ_AJLK01000087.1	74958	74728
	F. thermalis	4046_o1g	g	4909051	4908950	-	-1.7386	TTTTTGTCAAAATCAATAAGACATTCTTCTCCTTGGTTCAAGATTGAAGTA	Fischerella_sp._PCC7521_5076	UYK_RS0120395	WP_009456369.1	Nif11-like leader peptide family natural product precursor	NZ_AJLL01000097.1	26114	26164	NZ_AJLL01000097.1	26265	26495
4172, Fig. 4H	F. muscicola	4172_o1g	g	1410034	1409989	-	-1.6306	TTTTTCTAAACAAGCTTGTTGACATATTGGCTTTTTTGAATAATTAAAATA	FisPCC7414_1999	UYI_RS0112500	WP_016867004.1	hypothetical protein	NZ_AJLK01000085.1	67667	67617	NZ_AJLK01000085.1	67572	66973
Fig. 4H	F. thermalis	4172_o1g	g	2296231	2296276	+	-2.1022	TTTTTCTAAACAAGCTTGTTGACATCTTGGCTTTTTTGAATAATTAAAATA	Fischerella_sp._PCC7521_2558	UYK_RS0108810	WP_016871273.1	hypothetical protein	NZ_AJLL01000036.1	68583	68633	NZ_AJLL01000036.1	68678	69277
	F. muscicola	4172_o2g	g	1410231	1409989	-	0.5813	TCTCTCTAGAGGTAATTTTTTTTGGCAACGATAACCTTTAAGATAATTTTA	FisPCC7414_1999	UYI_RS0112500	WP_016867004.1	hypothetical protein	NZ_AJLK01000085.1	67864	67814	NZ_AJLK01000085.1	67572	66973
	F. thermalis	4172_o2g	g	2296033	2296276	+	-0.1799	TCTCTCTAGAGGTAATTTTTTTTGGAAATGATAACCTTTAAGATAATTTTA	Fischerella_sp._PCC7521_2558	UYK_RS0108810	WP_016871273.1	hypothetical protein	NZ_AJLL01000036.1	68385	68435	NZ_AJLL01000036.1	68678	69277
	F. muscicola	4172_s3g	g	1410498	1409989	-	0.1681	GATAGCGGCCAGTTCTTTTCGTGGGATGGTAGTCGTTTACCTTGGTAGATG	FisPCC7414_1999	UYI_RS0112500	WP_016867004.1	hypothetical protein	NZ_AJLK01000085.1	68131	68081	NZ_AJLK01000085.1	67572	66973
	F. muscicola	4172_s4g	gi	1410701	1409989	-	0.5003	CTGCCCTAAATATGTTGATGCGAAACGTAGCAATAGAGTACGGTAGAACCA	FisPCC7414_1999	UYI_RS0112500	WP_016867004.1	hypothetical protein	NZ_AJLK01000085.1	68334	68284	NZ_AJLK01000085.1	67572	66973
	F. thermalis	4172_s5g	gi	2295379	2296276	+	0.1668	ATTTCTCAAGGTGTACAACTCCTGCGAGCAGAGATAGATAAACTACATTTA	Fischerella_sp._PCC7521_2558	UYK_RS0108810	WP_016871273.1	hypothetical protein	NZ_AJLL01000036.1	67731	67781	NZ_AJLL01000036.1	68678	69277
4241	F. muscicola	4241_o1g	gi	2073347	2073224	-	1.6231	TTTACAAGATCTGATTCCAGAAGTCAGTCGCGCTCAGATATTGTATTTAAG	FisPCC7414_2702	UYI_RS0125355	WP_016869488.1	oligopeptidase B	NZ_AJLK01000161.1	18888	18938	NZ_AJLK01000161.1	19061	21130
	F. thermalis	4241_o1g	gi	3728003	3727880	-	2.0348	TTTACAAGATCTGATTCCAGAAGTCAGTCGCGCTCAGATATTGTATTTAAG	Fischerella_sp._PCC7521_3940	UYK_RS0103075	WP_016870887.1	oligopeptidase B	NZ_AJLL01000010.1	112778	112728	NZ_AJLL01000010.1	112605	110515
	F. muscicola	4241_o2a	a	2072654	2073224	+	1.6007	CAACTGAAATGGACGATTAGCATCATCTAATTTCGTGTAAAATACTGTTTG	FisPCC7414_2702	UYI_RS0125355	WP_016869488.1	oligopeptidase B	NZ_AJLK01000161.1	19681	19631	NZ_AJLK01000161.1	19061	21130
	F. thermalis	4241_o2a	a	3727310	3727880	+	0.7856	CAACTGAAATGGACGATTAGCATCATCTAATTTCGTGTAAAATACTGTTTG	Fischerella_sp._PCC7521_3940	UYK_RS0103075	WP_016870887.1	oligopeptidase B	NZ_AJLL01000010.1	111985	112035	NZ_AJLL01000010.1	112605	110515
	F. muscicola	4241_o2g	gi	2073500	2073224	-	1.1852	TTTATCAACAATCTCCTATGTTTTGTCGGGAATTTGGCTAGGATTTCTCCA	FisPCC7414_2702	UYI_RS0125355	WP_016869488.1	oligopeptidase B	NZ_AJLK01000161.1	18735	18785	NZ_AJLK01000161.1	19061	21130
	F. thermalis	4241_o2g	gi	3728156	3727880	-	0	TTTATCAACAATCTCCTATGTTTTGTCGGGAATTTGGCTAGGATTTCTCCA	Fischerella_sp._PCC7521_3940	UYK_RS0103075	WP_016870887.1	oligopeptidase B	NZ_AJLL01000010.1	112931	112881	NZ_AJLL01000010.1	112605	110515
	F. muscicola	4241_o2i	i	2071535	2073224	-	2.6335	TGGGAGCAGTAGTTAATATGCGCCCAGATTTGTTTAAAGTGGTAGTTGCTG	FisPCC7414_2702	UYI_RS0125355	WP_016869488.1	oligopeptidase B	NZ_AJLK01000161.1	20700	20750	NZ_AJLK01000161.1	19061	21130
	F. thermalis	4241_o2i	i	3726194	3727880	-	-0.2148	TGATGGGAGCAGTAGTCAATATGCGCCCAGATTTGTTTAAAGTAGTAGTTG	Fischerella_sp._PCC7521_3940	UYK_RS0103075	WP_016870887.1	oligopeptidase B	NZ_AJLL01000010.1	110969	110919	NZ_AJLL01000010.1	112605	110515
	F. muscicola	4241_o3a	a	2072448	2073224	+	1.2631	CCTGTAGTTCGGGGATAAAATAACTGAAACTTTCCGGTAGGATTATTAGCA	FisPCC7414_2702	UYI_RS0125355	WP_016869488.1	oligopeptidase B	NZ_AJLK01000161.1	19887	19837	NZ_AJLK01000161.1	19061	21130
	F. thermalis	4241_o3a	a	3727104	3727880	+	-0.0113	CCTGTAGTTCGGGGATGAAATAACTGAAAATTTCCGGTAGGATTATTAGCA	Fischerella_sp._PCC7521_3940	UYK_RS0103075	WP_016870887.1	oligopeptidase B	NZ_AJLL01000010.1	111779	111829	NZ_AJLL01000010.1	112605	110515
	F. muscicola	4241_o3g	gi	2073606	2073224	-	-0.4267	GGTTGGTTGCCAATAATGTCTCTACAGCATGGATTGAGTATATTTCATCTA	FisPCC7414_2702	UYI_RS0125355	WP_016869488.1	oligopeptidase B	NZ_AJLK01000161.1	18629	18679	NZ_AJLK01000161.1	19061	21130
	F. thermalis	4241_o3g	gi	3728262	3727880	-	-0.4268	GGCTCGCTTCCAATAATGTCTCTACAGCATGGATTGAGTATATTTCATCTA	Fischerella_sp._PCC7521_3940	UYK_RS0103075	WP_016870887.1	oligopeptidase B	NZ_AJLL01000010.1	113037	112987	NZ_AJLL01000010.1	112605	110515
	F. muscicola	4241_s1a	a	2072955	2073224	+	-0.7627	TAAATTGGATAAGCTTTACCCTCTTCAGTGCGCGAATAATAATAATATTCA	FisPCC7414_2702	UYI_RS0125355	WP_016869488.1	oligopeptidase B	NZ_AJLK01000161.1	19380	19330	NZ_AJLK01000161.1	19061	21130
	F. thermalis	4241_s1i	i	3727389	3727880	-	-0.9919	TTAGCTTATTCGGTAGATACAACTGGGTCTGAAAGATATACACTGTTTTTC	Fischerella_sp._PCC7521_3940	UYK_RS0103075	WP_016870887.1	oligopeptidase B	NZ_AJLL01000010.1	112164	112114	NZ_AJLL01000010.1	112605	110515
	F. thermalis	4241_s3i	i	3726080	3727880	-	-0.2238	TGGAATGGGAAGAATGGGGAAATCCCAACGATAAAGTCTATTATGACTACA	Fischerella_sp._PCC7521_3940	UYK_RS0103075	WP_016870887.1	oligopeptidase B	NZ_AJLL01000010.1	110855	110805	NZ_AJLL01000010.1	112605	110515
	F. muscicola	4241_s4a	a	2072156	2073224	+	1.8897	ACCTTCAAAAAATGAGTAGGTTGGTTCGGGAAAAGTAATATTATGTTCTTC	FisPCC7414_2702	UYI_RS0125355	WP_016869488.1	oligopeptidase B	NZ_AJLK01000161.1	20179	20129	NZ_AJLK01000161.1	19061	21130
	F. thermalis	4241_s5a	a	3726068	3727880	+	0.2625	TGTAATTAACATATCTGGGTAATCTTTAGCCTCGACGTTATCGTAGGGGGA	Fischerella_sp._PCC7521_3940	UYK_RS0103075	WP_016870887.1	oligopeptidase B	NZ_AJLL01000010.1	110743	110793	NZ_AJLL01000010.1	112605	110515
	F. muscicola	4241_s6a	a	2071178	2073224	+	-0.7894	CGAATTGGTATTAATCCCGTTTCCCTATCCCTTTTCTACTCCCAATCTATC	FisPCC7414_2702	UYI_RS0125355	WP_016869488.1	oligopeptidase B	NZ_AJLK01000161.1	21157	21107	NZ_AJLK01000161.1	19061	21130
4465	F. muscicola	4465_o1a	ga	2880668	2880667	-	1.4667	ACTCGGGTGTCGGAGGGACTGCGGCTGCGGCTGCTAGTAAGATTGATGACA	FisPCC7414_3505	-	WP_016866510.1	photosystem I reaction center subunit PsaK	NZ_AJLK01000069.1	16205	16155	NZ_AJLK01000069.1	16154	16402
	F. thermalis	4465_o1a	ga	3920746	3920747	+	-0.0854	ACTCGGCTGTAGGAGGAACTGTGGCTGCGGCTGCTAGTAAGATTGATGACA	Fischerella_sp._PCC7521_4148	UYK_RS0104005	WP_009457432.1	photosystem I reaction center subunit PsaK	NZ_AJLL01000012.1	138757	138807	NZ_AJLL01000012.1	138808	138560
	F. muscicola	4465_o1g	g	2880628	2880667	+	2.9483	TTTCCAATACAAAAAAGTTAGTTTTTCCCTAGCAATCTTATAATTTGTGTG	FisPCC7414_3505	-	WP_016866510.1	photosystem I reaction center subunit PsaK	NZ_AJLK01000069.1	16065	16115	NZ_AJLK01000069.1	16154	16402
	F. thermalis	4465_o1g	g	3920786	3920747	-	1.415	TTTCCTAATACAAAAAGTTAATTTTTCCCTAGCAATCTTATAATTTGTGTG	Fischerella_sp._PCC7521_4148	UYK_RS0104005	WP_009457432.1	photosystem I reaction center subunit PsaK	NZ_AJLL01000012.1	138897	138847	NZ_AJLL01000012.1	138808	138560
4490	F. muscicola	4490_o1g	gi	2346990	2346511	-	2.86	GCTGGTATTAGAGTCATCCTCTCAGCCCAAGACCCTGATACAATTGCCAAA	FisPCC7414_2949	UYI_RS0100065	WP_016864648.1	hypothetical protein	NZ_AJLK01000001.1	14485	14435	NZ_AJLK01000001.1	13899	13156
	F. thermalis	4490_o1g	gi	3406316	3405828	-	1.2636	GCCGGTATTAGAGTCATCCTCTCAGCCCAAGACCCTGATACAATTGCCAAA	Fischerella_sp._PCC7521_3607	UYK_RS0101590	WP_009455341.1	hypothetical protein	NZ_AJLL01000007.1	47073	47023	NZ_AJLL01000007.1	46472	45735
	F. thermalis	4490_s1a	a	3405791	3405828	+	-0.0946	AGTCTGTCCAAACTTGACCAAGGTCTGCTATTGCTGGTAGGATGGTGAGTA	Fischerella_sp._PCC7521_3607	UYK_RS0101590	WP_009455341.1	hypothetical protein	NZ_AJLL01000007.1	46448	46498	NZ_AJLL01000007.1	46472	45735
	F. muscicola	4490_s2a	a	2346239	2346511	+	0.415	AGTTCATTGCTAACTAAATTTGCTCTCACTGTCGAATTATTATCAAATTTG	FisPCC7414_2949	UYI_RS0100065	WP_016864648.1	hypothetical protein	NZ_AJLK01000001.1	13634	13684	NZ_AJLK01000001.1	13899	13156
	F. thermalis	4490_s2g	gi	3406657	3405828	-	0.3642	GTTCGCCAGAACATTTGCAACTCGAATCGATCGCAGGTAGAGTTGAAGACG	Fischerella_sp._PCC7521_3607	UYK_RS0101590	WP_009455341.1	hypothetical protein	NZ_AJLL01000007.1	47414	47364	NZ_AJLL01000007.1	46472	45735
5176	F. muscicola	5176_o1g	g	2720794	2720838	+	-0.7845	TCATACTTTCTATATTGACATATATCAATATACATGAATAGTATATTGATA	FisPCC7414_3323	UYI_RS0100780	WP_016864788.1	cadmium transporter	NZ_AJLK01000006.1	18719	18669	NZ_AJLK01000006.1	18625	18272
	F. thermalis	5176_o1g	g	3701640	3701596	-	0	TCATACTTTTTATATTGACATATATCAATATACATGAATAGTATATTGATA	Fischerella_sp._PCC7521_3911	UYK_RS0102945	WP_009457758.1	cadmium transporter	NZ_AJLL01000010.1	86415	86365	NZ_AJLL01000010.1	86321	85941
	F. muscicola	5176_o2g	ga	2720431	2720838	+	2.3902	ATTCAAGGAAAATTGTTTTTAATTCGTGAAGTTCCTGTTAGGATAGTGCCT	FisPCC7414_3323	UYI_RS0100780	WP_016864788.1	cadmium transporter	NZ_AJLK01000006.1	19082	19032	NZ_AJLK01000006.1	18625	18272
	F. thermalis	5176_o2g	ga	3702003	3701596	-	1.5287	GTGAAATTTTTTCATCGGGACTGCCTTGTTTTTTCTGTTAAGATAGTGCCT	Fischerella_sp._PCC7521_3911	UYK_RS0102945	WP_009457758.1	cadmium transporter	NZ_AJLL01000010.1	86778	86728	NZ_AJLL01000010.1	86321	85941
	F. thermalis	5176_s1i	gi	3701450	3701596	-	1.2457	CCAGGGTACGCTAACTTTGCAATTGCTGAACCACCTTTAAAATTAGTGTTG	Fischerella_sp._PCC7521_3911	UYK_RS0102945	WP_009457758.1	cadmium transporter	NZ_AJLL01000010.1	86225	86175	NZ_AJLL01000010.1	86321	85941
5200	F. muscicola	5200_o1g	ga	6047295	6047026	-	1.2389	AATACCGCCCCGCTCTAGCCGTCCAGGGCCGTTGCGATATAATGTACCGCG	FisPCC7414_6703	UYI_RS0129545	WP_016870298.1	alkaline phosphatase	NZ_AJLK01000189.1	61392	61342	NZ_AJLK01000189.1	61073	59718
	F. thermalis	5200_o1g	ga	2869400	2869141	-	0.4282	AATCCCGCCCCGCTCTAGTCGTGCCGGACCATTGCGATATAATGTGCCGCG	Fischerella_sp._PCC7521_3110	UYK_RS0110795	WP_009459500.1	alkaline phosphatase	NZ_AJLL01000048.1	3283	3333	NZ_AJLL01000048.1	3592	4920
	F. muscicola	5200_o2i	i	6046958	6047026	-	3.5249	AACAAAATAATTGCCTTCACTGTCACTGTCTTAGTAGCTATATTAGTAGCC	FisPCC7414_6703	UYI_RS0129545	WP_016870298.1	alkaline phosphatase	NZ_AJLK01000189.1	61055	61005	NZ_AJLK01000189.1	61073	59718
	F. thermalis	5200_o2i	i	2869073	2869141	-	1.0664	AACAAAATAATTGCCTTTACTGTCACTGTCTTAGTAGCTATATTAGTAGCC	Fischerella_sp._PCC7521_3110	UYK_RS0110795	WP_009459500.1	alkaline phosphatase	NZ_AJLL01000048.1	3610	3660	NZ_AJLL01000048.1	3592	4920
	F. muscicola	5200_o3i	gi	6045735	6047026	-	1.1954	GCATGGATTTAATGCTGAGTTACTACCAAATACAGCAGATAATACAGATAT	FisPCC7414_6703	UYI_RS0129545	WP_016870298.1	alkaline phosphatase	NZ_AJLK01000189.1	59832	59782	NZ_AJLK01000189.1	61073	59718
	F. thermalis	5200_o3i	gi	2867851	2869141	-	0.1358	CACATGGGTATAATGCTGATTTGCTACCCAATACTGTAGATAATACAGATA	Fischerella_sp._PCC7521_3110	UYK_RS0110795	WP_009459500.1	alkaline phosphatase	NZ_AJLL01000048.1	4832	4882	NZ_AJLL01000048.1	3592	4920
	F. muscicola	5200_s1a	a	6045670	6047026	+	0.3595	TACACCGATGCACACAGATGGATCATGGGTTTGCTGTTATATTGATCTTTA	FisPCC7414_6703	UYI_RS0129545	WP_016870298.1	alkaline phosphatase	NZ_AJLK01000189.1	59667	59717	NZ_AJLK01000189.1	61073	59718
	F. thermalis	5200_s1i	i	2869129	2869141	-	-0.1854	CACCCCTACACCCCGGATCCTATATCCCGATTCAACATATGCTTAAGCTAT	Fischerella_sp._PCC7521_3110	UYK_RS0110795	WP_009459500.1	alkaline phosphatase	NZ_AJLL01000048.1	3554	3604	NZ_AJLL01000048.1	3592	4920
	F. muscicola	5200_s2g	ga	6047496	6047026	-	-Inf	TCGATTCCAAAATGCTCCCGGTGCTGTCATTCCGTAGTTACCATAAAGCAG	FisPCC7414_6703	UYI_RS0129545	WP_016870298.1	alkaline phosphatase	NZ_AJLK01000189.1	61593	61543	NZ_AJLK01000189.1	61073	59718
	F. thermalis	5200_s3g	ga	2869693	2869141	-	-0.9071	CCACCTTCCCACAGAGCCAATAATTTATCAGGTAATGCTAGTACTGAGGTA	Fischerella_sp._PCC7521_3110	UYK_RS0110795	WP_009459500.1	alkaline phosphatase	NZ_AJLL01000048.1	2990	3040	NZ_AJLL01000048.1	3592	4920
5285	F. muscicola	5285_o1a	a	1414973	1415117	+	-0.5078	AAATGTATCTATTTGTGTTAGTGCAGTGTCTAATTGTGTAAAATCTGCTAA	FisPCC7414_2003	UYI_RS0112525	WP_035138509.1	uroporphyrinogen III methyltransferase	NZ_AJLK01000085.1	72506	72556	NZ_AJLK01000085.1	71616	70522
	F. thermalis	5285_o1a	a	2861373	2861514	+	0.6181	AAATGTATCTATTTGCATCAGTGCAGTATCTAATTCTGTAAAATCTGCTAA	Fischerella_sp._PCC7521_3103	UYK_RS0110830	WP_016871394.1	uroporphyrinogen III methyltransferase	NZ_AJLL01000048.1	11410	11360	NZ_AJLL01000048.1	11219	12037
	F. muscicola	5285_o2g	g	1415650	1415117	-	2.2724	TTCGGCAATTTGGCAAGTCACAGCTTCTTAATACTGATATTTTTTTGATTG	FisPCC7414_2003	UYI_RS0112525	WP_035138509.1	uroporphyrinogen III methyltransferase	NZ_AJLK01000085.1	73283	73233	NZ_AJLK01000085.1	71616	70522
	F. thermalis	5285_o2g	g	2861698	2861514	-	2.6557	TTCGGCAATTTGGCAAGTCACAGCTTCTTAATACTGATATTTTTTTGATTG	Fischerella_sp._PCC7521_3103	UYK_RS0110830	WP_016871394.1	uroporphyrinogen III methyltransferase	NZ_AJLL01000048.1	10985	11035	NZ_AJLL01000048.1	11219	12037
	F. thermalis	5285_s1g	g	2861542	2861514	-	-0.2645	TGTCAAGAAATTACAGGTCAAAGTCTTTTTCCCGCGATTACAATCAAACAA	Fischerella_sp._PCC7521_3103	UYK_RS0110830	WP_016871394.1	uroporphyrinogen III methyltransferase	NZ_AJLL01000048.1	11141	11191	NZ_AJLL01000048.1	11219	12037
	F. muscicola	5285_s1i	gi	1414767	1415117	-	-0.376	ATCGGCAAAGATGCGGAAAGATTGGCTAATTTTGGTGTCAAAGTAGATTTA	FisPCC7414_2003	UYI_RS0112525	WP_035138509.1	uroporphyrinogen III methyltransferase	NZ_AJLK01000085.1	72400	72350	NZ_AJLK01000085.1	71616	70522
	F. muscicola	5285_s2a	a	1414645	1415117	+	0.3297	CACGGGTAACACTCATACCCAATTTTTTTAAACCAGCTACAAAATTAGGAA	FisPCC7414_2003	UYI_RS0112525	WP_035138509.1	uroporphyrinogen III methyltransferase	NZ_AJLK01000085.1	72400	72350	NZ_AJLK01000085.1	71616	70522
	F. thermalis	5285_s3a	a	2860780	2861514	+	1.0347	GCTTCTGCAAAACCCGCGAATGAACTGTAGTTTTCGGCAACAATAGAGACG	Fischerella_sp._PCC7521_3103	UYK_RS0110830	WP_016871394.1	uroporphyrinogen III methyltransferase	NZ_AJLL01000048.1	12003	11953	NZ_AJLL01000048.1	11219	12037
	F. thermalis	5285_s3g	gi	2862334	2861514	-	0.4627	GTGGCCGCAATATTACCCGCCGTCAACCTCATGAAGTTGTACAATTGGGTA	Fischerella_sp._PCC7521_3103	UYK_RS0110830	WP_016871394.1	uroporphyrinogen III methyltransferase	NZ_AJLL01000048.1	10349	10399	NZ_AJLL01000048.1	11219	12037
5452	F. muscicola	5452_o1g	g	1996311	1996192	-	3.3721	AATAGAAACACTCAGGTGATTAAGAAAAAAGCAAAGTAAGATATGAAACCG	FisPCC7414_2632	UYI_RS0125675	WP_016869552.1	hypothetical protein	NZ_AJLK01000162.1	24595	24645	NZ_AJLK01000162.1	24764	25795
	F. thermalis	5452_o1g	g	2779237	2779355	+	1.5782	AATTTCAATACTCAGGTTACTAATAAAAAAACAGAGTAAAATCTGAAACCG	Fischerella_sp._PCC7521_3022	UYK_RS0111175	WP_009459395.1	hypothetical protein	NZ_AJLL01000048.1	10349	10399	NZ_AJLL01000049.1	19001	17970
	F. muscicola	5452_o3i	i	1995211	1996192	-	0.3641	AGGGTGGAACTATATCTCTTCTCAATCAAGAAGGTATTAAAGTTGATGGTG	FisPCC7414_2632	UYI_RS0125675	WP_016869552.1	hypothetical protein	NZ_AJLK01000162.1	25695	25745	NZ_AJLK01000162.1	24764	25795
	F. thermalis	5452_o3i	i	2780336	2779355	+	0.9377	AAGGTGGAACCATATCTCTTCTCAATCAAGAAGGTATTAAAGTGGATGGTG	Fischerella_sp._PCC7521_3022	UYK_RS0111175	WP_009459395.1	hypothetical protein	NZ_AJLL01000049.1	18070	18020	NZ_AJLL01000049.1	19001	17970
	F. thermalis	5452_s1a	ga	2779711	2779355	-	-0.4471	ATATCAGCTTTCGTTTCAATTGCCCTTTGAATATATGAGTCAATAAACTCA	Fischerella_sp._PCC7521_3022	UYK_RS0111175	WP_009459395.1	hypothetical protein	NZ_AJLL01000049.1	18595	18645	NZ_AJLL01000049.1	19001	17970
	F. thermalis	5452_s1i	i	2779816	2779355	+	0.52	GTTTTTGGTGAACCCTGGGGACCAGAAGATAAGCCTGATAAAATATTTGGT	Fischerella_sp._PCC7521_3022	UYK_RS0111175	WP_009459395.1	hypothetical protein	NZ_AJLL01000049.1	18590	18540	NZ_AJLL01000049.1	19001	17970
	F. muscicola	5452_s2i	i	1995649	1996192	-	2.6917	ACATGAACCAAGGTAGCAGTGGTAGGTTTCAAAAGGATAATGGGGTTTACC	FisPCC7414_2632	UYI_RS0125675	WP_016869552.1	hypothetical protein	NZ_AJLK01000162.1	25257	25307	NZ_AJLK01000162.1	24764	25795
5693	F. muscicola	5693_o1g	g	641621	641651	+	-2.9734	CATAGGTATACAGATAGGAACATGACAAGAAAAATGCTATAAGTCAAAATA	FisPCC7414_1236	UYI_RS0104630	WP_016865504.1	hypothetical protein	NZ_AJLK01000033.1	2933	2983	NZ_AJLK01000033.1	3013	3318
	F. thermalis	5693_o1g	g	1573909	1573879	-	-1.9717	CATAGGTATACAGATAGGAACATGACAAGAAAAATGCTATAAGTCAAAATA	Fischerella_sp._PCC7521_1855	UYK_RS0105620	WP_009457912.1	hypothetical protein	NZ_AJLL01000023.1	96326	96276	NZ_AJLL01000023.1	96246	95932
	F. muscicola	5693_s1i	gi	641712	641651	+	-1.2642	AATGCAAATCATTAGAAACTTCTTTATTCGCCTAGAAGGTCTTTTATATCA	FisPCC7414_1236	UYI_RS0104630	WP_016865504.1	hypothetical protein	NZ_AJLK01000033.1	3024	3074	NZ_AJLK01000033.1	3013	3318
	F. thermalis	5693_s2g	ga	1574103	1573879	-	-0.424	TTAATTTTGCCAGCTACTTACACCCAATTGCAAACCGCTATAATTTTGCTA	Fischerella_sp._PCC7521_1855	UYK_RS0105620	WP_009457912.1	hypothetical protein	NZ_AJLL01000023.1	96520	96470	NZ_AJLL01000023.1	96246	95932
	F. muscicola	5693_s2i	gi	641776	641651	+	-0.3029	ATCAGAAACATCTTCTCTCAAGTATTTGGTTTTTTGGCTAGGATATTTGGA	FisPCC7414_1236	UYI_RS0104630	WP_016865504.1	hypothetical protein	NZ_AJLK01000033.1	3088	3138	NZ_AJLK01000033.1	3013	3318
	F. thermalis	5693_s3g	g	1574695	1573879	-	0.5912	CTGAAAAATGTCGCTGTACCGATTAACTAGCGATCGCCTATGATGAAAAAG	Fischerella_sp._PCC7521_1855	UYK_RS0105620	WP_009457912.1	hypothetical protein	NZ_AJLL01000023.1	97112	97062	NZ_AJLL01000023.1	96246	95932
5821	F. muscicola	5821_o2g	gi	5619466	5619007	-	1.2675	TTATTGCTAGTGGTGAAACTCATTCGGTGCGAGAACTGGTAGAATGTGCCT	FisPCC7414_6270	UYI_RS0108180	WP_016866190.1	hypothetical protein	NZ_AJLK01000058.1	33288	33338	NZ_AJLK01000058.1	33797	35089
	F. thermalis	5821_o2g	gi	1909658	1909968	+	0.6577	TTATTGCTAGTGGTGAAACTCATTCGGTGCGAGAACTGGTAGAATGTGCCT	Fischerella_sp._PCC7521_2158	UYK_RS0106990	WP_016871162.1	hypothetical protein	NZ_AJLL01000033.1	24162	24212	NZ_AJLL01000033.1	24522	25826
	F. muscicola	5821_o3g	gi	5619505	5619007	-	1.7932	TGTGGTTGATGTTACAGCAAAGTAGAGCAGATGACTACATTATTGCTAGTG	FisPCC7414_6270	UYI_RS0108180	WP_016866190.1	hypothetical protein	NZ_AJLK01000058.1	33249	33299	NZ_AJLK01000058.1	33797	35089
	F. thermalis	5821_o3g	gi	1909619	1909968	+	2.0753	TGTGGTTGATGTTACAGCAAAGTAGAGCAGATGACTACATTATTGCTAGTG	Fischerella_sp._PCC7521_2158	UYK_RS0106990	WP_016871162.1	hypothetical protein	NZ_AJLL01000033.1	24123	24173	NZ_AJLL01000033.1	24522	25826
	F. thermalis	5821_s1g	g	1909934	1909968	+	Inf	TACTGTTTTAATGTATCAGTTTGCTGCTTTATCATCTATGCTATGTATTTA	Fischerella_sp._PCC7521_2158	UYK_RS0106990	WP_016871162.1	hypothetical protein	NZ_AJLL01000033.1	24438	24488	NZ_AJLL01000033.1	24522	25826
	F. muscicola	5821_s1i	gi	5618238	5619007	-	1.9076	TATTGACGACTATTTACTCAAAGATGAACTTAATGCTCTAATTTACCATTG	FisPCC7414_6270	UYI_RS0108180	WP_016866190.1	hypothetical protein	NZ_AJLK01000058.1	34516	34566	NZ_AJLK01000058.1	33797	35089
	F. thermalis	5821_s2i	gi	1910985	1909968	+	0.6914	GGGCAGAACCAGATATTGACCATGCTGCATATTTAATGCAGTATGTGTTTA	Fischerella_sp._PCC7521_2158	UYK_RS0106990	WP_016871162.1	hypothetical protein	NZ_AJLL01000033.1	25489	25539	NZ_AJLL01000033.1	24522	25826
5991	F. muscicola	5991_o1a	a	3775013	3775041	+	2.7154	ATTCTGCTGCTTGCTTGATTTTATCCTGATCATGAGGAGAATCTAAGGAAA	FisPCC7414_4401	UYI_RS0115400	WP_016867541.1	hypothetical protein	NZ_AJLK01000105.1	10008	9958	NZ_AJLK01000105.1	9930	11078
	F. thermalis	5991_o1a	a	1984888	1984860	-	1.0737	ATTCTGCTGCTTGCTTGATTTTTTCCCTCTCATGAGGATAGTCTAAGGAAA	Fischerella_sp._PCC7521_2239	UYK_RS0107375	WP_016871186.1	hypothetical protein	NZ_AJLL01000033.1	99492	99442	NZ_AJLL01000033.1	99414	100562
	F. muscicola	5991_o2a	a	3774130	3775041	+	-0.4999	GTATCAAGTCCACAACCACAAACGGCTGAATATAGTAGTAAATTAGTAATA	FisPCC7414_4401	UYI_RS0115400	WP_016867541.1	hypothetical protein	NZ_AJLK01000105.1	10891	10841	NZ_AJLK01000105.1	9930	11078
	F. thermalis	5991_o2a	a	1985771	1984860	-	0.4688	GTATCAAGTCCACAACCACAAACGGCTGAATATAGTAGTAAGTTAGTAATA	Fischerella_sp._PCC7521_2239	UYK_RS0107375	WP_016871186.1	hypothetical protein	NZ_AJLL01000033.1	100375	100325	NZ_AJLL01000033.1	99414	100562
	F. muscicola	5991_s1g	g	3775320	3775041	-	-Inf	AAACACCGATGATACAGATAAATTGCCTGTTAGTCGCTAAAGTAGTAATTA	FisPCC7414_4401	UYI_RS0115400	WP_016867541.1	hypothetical protein	NZ_AJLK01000105.1	9601	9651	NZ_AJLK01000105.1	9930	11078
	F. muscicola	5991_s2g	gi	3776016	3775041	-	0.0124	CCATCTGAATCATATTGATCCATTTTTATTACTATCAGAATTACCACCCCG	FisPCC7414_4401	UYI_RS0115400	WP_016867541.1	hypothetical protein	NZ_AJLK01000105.1	8905	8955	NZ_AJLK01000105.1	9930	11078
6030	F. muscicola	6030_o1a	ga	2720431	2720747	+	2.3902	ATTCAAGGAAAATTGTTTTTAATTCGTGAAGTTCCTGTTAGGATAGTGCCT	FisPCC7414_3322	UYI_RS0100785	WP_016864789.1	transcriptional regulator	NZ_AJLK01000006.1	19082	19032	NZ_AJLK01000006.1	18716	19042
	F. thermalis	6030_o1a	ga	3702003	3701687	-	1.5287	GTGAAATTTTTTCATCGGGACTGCCTTGTTTTTTCTGTTAAGATAGTGCCT	Fischerella_sp._PCC7521_3912	UYK_RS0102950	WP_009457757.1	transcriptional regulator	NZ_AJLL01000010.1	86778	86728	NZ_AJLL01000010.1	86412	86738
	F. muscicola	6030_s1g	gi	2720747	2720747	-	-0.6261	CTATATCAATATACTATTCATGTATATTGATATATGTCAATATAGAAAGTA	FisPCC7414_3322	UYI_RS0100785	WP_016864789.1	transcriptional regulator	NZ_AJLK01000006.1	18666	18716	NZ_AJLK01000006.1	18716	19042
	F. muscicola	6030_s1i	gi	2720747	2720747	-	-0.6261	CTATATCAATATACTATTCATGTATATTGATATATGTCAATATAGAAAGTA	FisPCC7414_3322	UYI_RS0100785	WP_016864789.1	transcriptional regulator	NZ_AJLK01000006.1	18666	18716	NZ_AJLK01000006.1	18716	19042
	F. thermalis	6030_s2g	ga	3700898	3701687	+	-1.223	GCTTCCCCTTCAGAAACTGTTCCTACCTTGCCTCTGGTAAAGTGAACTTTA	Fischerella_sp._PCC7521_3912	UYK_RS0102950	WP_009457757.1	transcriptional regulator	NZ_AJLL01000010.1	85573	85623	NZ_AJLL01000010.1	86412	86738
6103	F. muscicola	6103_o1i	i	3328170	3327815	+	3.433	TAGTAGTAATTCTGTTCTCAAGCAGGAGTATTTACCACGTATAGGTAAAGG	FisPCC7414_3946	UYI_RS0111755	WP_016866863.1	hypothetical protein	NZ_AJLK01000078.1	50208	50258	NZ_AJLK01000078.1	49903	51807
	F. thermalis	6103_o1i	i	5219667	5219312	+	2.5365	TAGCAGTAATTCTGTTCTGAAGCAGGAGTATTTACCACGTATAGGTAAAGG	Fischerella_sp._PCC7521_5325	UYK_RS0119265	WP_016871983.1	hypothetical protein	NZ_AJLL01000090.1	55876	55826	NZ_AJLL01000090.1	56181	54343
	F. muscicola	6103_o2g	gi	3327063	3327815	+	0.4573	ATTCAGGTTATTAAGGAATACTCCAATCTGCCACTGGTAGATTGTTATCCA	FisPCC7414_3946	UYI_RS0111755	WP_016866863.1	hypothetical protein	NZ_AJLK01000078.1	49101	49151	NZ_AJLK01000078.1	49903	51807
	F. thermalis	6103_o2g	gi	5218560	5219312	+	-0.5148	ATTCAGGTTATTAAAGAATACTCCAACCTACCACTGGTAGATTGTTATCCA	Fischerella_sp._PCC7521_5325	UYK_RS0119265	WP_016871983.1	hypothetical protein	NZ_AJLL01000090.1	56983	56933	NZ_AJLL01000090.1	56181	54343
	F. muscicola	6103_s1a	a	3328582	3327815	-	-0.0483	GCGATCGCAGGCAATGATTTTGTCTTTAGGGCAGATTCTATAATATCTAAA	FisPCC7414_3946	UYI_RS0111755	WP_016866863.1	hypothetical protein	NZ_AJLK01000078.1	50720	50670	NZ_AJLK01000078.1	49903	51807
	F. muscicola	6103_s1g	g	3327808	3327815	+	0.454	ATGAAGGGTGAAGGTCCTTCATACTTCATACTTTTTTGCTAAGCTAGCGTA	FisPCC7414_3946	UYI_RS0111755	WP_016866863.1	hypothetical protein	NZ_AJLK01000078.1	49846	49896	NZ_AJLK01000078.1	49903	51807
	F. muscicola	6103_s2a	a	3329248	3327815	-	1.4686	ATTGCTACTTGCTGTTGGATGTTAATTACCACCGCAGGTATAATTAGTGAT	FisPCC7414_3946	UYI_RS0111755	WP_016866863.1	hypothetical protein	NZ_AJLK01000078.1	51386	51336	NZ_AJLK01000078.1	49903	51807
	F. thermalis	6103_s3g	gi	5218478	5219312	+	0.1355	AGCGGTTGATATCCATGAAGGCATTGACAGTACTTTGCTATTGTTACAACA	Fischerella_sp._PCC7521_5325	UYK_RS0119265	WP_016871983.1	hypothetical protein	NZ_AJLL01000090.1	57065	57015	NZ_AJLL01000090.1	56181	54343
6351	F. muscicola	6351_o1g	ga	2585102	2585064	-	-4.3738	TTCAGACAATTGACACACTGCTGTCATAGCGATCGCTCAAAATATCAGTAT	FisPCC7414_3181	UYI_RS0101400	WP_016864908.1	hypothetical protein	NZ_AJLK01000011.1	6547	6597	NZ_AJLK01000011.1	6635	7123
	F. thermalis	6351_o1g	g	4391809	4391849	+	1.4461	TTTCAGACAATTGACACACTGCTGTCATAGCGATCGCTCAAAATATCAGTA	Fischerella_sp._PCC7521_4585	UYK_RS0122565	WP_009456834.1	hypothetical protein	NZ_AJLL01000103.1	67999	67949	NZ_AJLL01000103.1	67909	67421
	F. muscicola	6351_o1i	gi	2584611	2585064	-	3.1927	AAGCACAGTTCAAGTTTCCCAACAAAACAGCCGACTGGTATGCTGATAAGG	FisPCC7414_3181	UYI_RS0101400	WP_016864908.1	hypothetical protein	NZ_AJLK01000011.1	7038	7088	NZ_AJLK01000011.1	6635	7123
	F. thermalis	6351_o1i	gi	4392302	4391849	+	1.2583	AAGCACAGTTCAAGTTTCCCAACAAAACAGCCGACTGGTATGCTGATAAAG	Fischerella_sp._PCC7521_4585	UYK_RS0122565	WP_009456834.1	hypothetical protein	NZ_AJLL01000103.1	67506	67456	NZ_AJLL01000103.1	67909	67421
	F. muscicola	6351_o2g	ga	2585225	2585064	-	-0.9663	GAAGCAACTGTAATTGTGCTACTACAAACTACAAAAGCAATAATAGAGAAG	FisPCC7414_3181	UYI_RS0101400	WP_016864908.1	hypothetical protein	NZ_AJLK01000011.1	6424	6474	NZ_AJLK01000011.1	6635	7123
	F. thermalis	6351_o2g	ga	4391703	4391849	+	-Inf	CGCTACTACAAACTACAAAAGCAATAATAGAAAAGATTAAAATTTTTTTCA	Fischerella_sp._PCC7521_4585	UYK_RS0122565	WP_009456834.1	hypothetical protein	NZ_AJLL01000103.1	68105	68055	NZ_AJLL01000103.1	67909	67421
	F. muscicola	6351_o4g	ga	2585491	2585064	-	2.7266	CATCGCTACAAGCATCTTCTTTTTTGATGATCAGTGTATTGTTAGTTTTGC	FisPCC7414_3181	UYI_RS0101400	WP_016864908.1	hypothetical protein	NZ_AJLK01000011.1	6158	6208	NZ_AJLK01000011.1	6635	7123
	F. thermalis	6351_o4g	ga	4391420	4391849	+	0.5583	CCATCGCTACAAGCATCTTCTTTTTTGATGATCAGTGTATTATTAGTTTTA	Fischerella_sp._PCC7521_4585	UYK_RS0122565	WP_009456834.1	hypothetical protein	NZ_AJLL01000103.1	68388	68338	NZ_AJLL01000103.1	67909	67421
	F. muscicola	6351_s1a	ga	2584909	2585064	+	0.3929	GCTACTAACCAGAGTGTAGGTTGGTTATCTTGTTGTGTTACTACTGTGGGA	FisPCC7414_3181	UYI_RS0101400	WP_016864908.1	hypothetical protein	NZ_AJLK01000011.1	6840	6790	NZ_AJLK01000011.1	6635	7123
	F. thermalis	6351_s3g	ga	4391491	4391849	+	0.9256	GAGCAAATCTTTTGGACGCCCTGATGCCTGCAATGGTGTAACGTAGGGAAA	Fischerella_sp._PCC7521_4585	UYK_RS0122565	WP_009456834.1	hypothetical protein	NZ_AJLL01000103.1	68317	68267	NZ_AJLL01000103.1	67909	67421
	F. muscicola	6351_s5g	gi	2585960	2585064	-	-0.4562	GATTGAGGGGTATCAGTGTGAAGTGTTGATGCATCGCTATAATATGGCCCA	FisPCC7414_3181	UYI_RS0101400	WP_016864908.1	hypothetical protein	NZ_AJLK01000011.1	5689	5739	NZ_AJLK01000011.1	6635	7123
	F. muscicola	6351_s6g	gi	2586001	2585064	-	0.3241	GTGGGAGTCACTACTCATAACCGAGCGATCGCTTTGGATATGATTGAGGGG	FisPCC7414_3181	UYI_RS0101400	WP_016864908.1	hypothetical protein	NZ_AJLK01000011.1	5648	5698	NZ_AJLK01000011.1	6635	7123
6410	F. muscicola	6410_o1a	a	420487	420663	+	0.85	GCAGGAGGACGGCTTGATGAAACCGCACGCTTGGCAAGTATGATGGAAGTA	FisPCC7414_1007	UYI_RS0103570	WP_016865303.1	hypothetical protein	NZ_AJLK01000026.1	12886	12936	#N/A	#N/A	#N/A
	F. thermalis	6410_o1a	a	2642592	2642768	+	-0.0678	GCAGGAGGAGGGCTTGATGAAACCGCACGCTTGGCAAGTATGATGGAGGTA	Fischerella_sp._PCC7521_2896	UYK_RS0111710	WP_009460189.1	hypothetical protein	NZ_AJLL01000052.1	17384	17334	NZ_AJLL01000052.1	17158	18027
	F. muscicola	6410_o2a	a	420390	420663	+	2.5838	AGCAAAACGTTGGGCGGCTTCCTGCATCAGTCGTGGCGTAGAATGGGTAAG	FisPCC7414_1007	UYI_RS0103570	WP_016865303.1	hypothetical protein	NZ_AJLK01000026.1	12789	12839	#N/A	#N/A	#N/A
	F. thermalis	6410_o2a	a	2642495	2642768	+	1.544	AGCAAAACGTTGGGCGGCTTCCTCCATCAGTCGTGGCGTAGAATGGGTAAG	Fischerella_sp._PCC7521_2896	UYK_RS0111710	WP_009460189.1	hypothetical protein	NZ_AJLL01000052.1	17481	17431	NZ_AJLL01000052.1	17158	18027
	F. muscicola	6410_o3a	a	420139	420663	+	0.9492	TCTTCACCAGTAGTGAGCGCCAGGCGTTCCATTGTGTAAGAATAGCCTACA	FisPCC7414_1007	UYI_RS0103570	WP_016865303.1	hypothetical protein	NZ_AJLK01000026.1	12538	12588	#N/A	#N/A	#N/A
	F. thermalis	6410_o3a	a	2642244	2642768	+	0.7205	TCTTCACCAGTAGTGAGCGCCAGGCGTTCCATTGTGTAAGAATAGCCTACA	Fischerella_sp._PCC7521_2896	UYK_RS0111710	WP_009460189.1	hypothetical protein	NZ_AJLL01000052.1	17732	17682	NZ_AJLL01000052.1	17158	18027
7272	F. muscicola	7272_o1g	g	2638938	2638893	-	0.0999	CATTGCCCTATACCTGTCCAAAGTGGAGCTTTTGTATTACTATTTATGGTA	FisPCC7414_3241	UYI_RS0101145	WP_016864859.1	prevent-host-death family protein	NZ_AJLK01000008.1	24345	24395	NZ_AJLK01000008.1	24440	24787
	F. thermalis	7272_o1g	g	1247819	1247864	+	-0.5422	CATTGCCCTGTACCTGTCCAAAGTGGAGCTTTTGTATTACTATTTATGGTA	Fischerella_sp._PCC7521_1527	UYK_RS0112585	WP_009458861.1	prevent-host-death family protein	NZ_AJLL01000060.1	19742	19692	#N/A	#N/A	#N/A
	F. muscicola	7272_o2g	ga	2639530	2638893	-	2.4311	GTAATAGTTTCTTAGCAGAAGGTTCCAACTTCTGGTACATCTCATAAGCTT	FisPCC7414_3241	UYI_RS0101145	WP_016864859.1	prevent-host-death family protein	NZ_AJLK01000008.1	23753	23803	NZ_AJLK01000008.1	24440	24787
	F. thermalis	7272_o2g	ga	1247224	1247864	+	1.5055	CGCGTAATAGTTTCCTTGCAGAAGGTTCCAACTTCTGGTACATTTCATAAG	Fischerella_sp._PCC7521_1527	UYK_RS0112585	WP_009458861.1	prevent-host-death family protein	NZ_AJLL01000060.1	20337	20287	#N/A	#N/A	#N/A
8835	F. muscicola	8835_o4a	a	5785455	5786214	+	0.9038	TTGGTTCTTTGCTGGTTGTGAAGTAATCTGCGATTCGATATCCTCAGATGG	FisPCC7414_6461	UYI_RS0107360	WP_026085801.1	YARHG domain-containing protein	NZ_AJLK01000047.1	10327	10377	NZ_AJLK01000051.1	5776	7077
	F. thermalis	8835_o4a	a	4942870	4943626	+	1.4146	TTGGTTCTTTGCTGGTTGTGAAGTAACCTGCGATTCGATATCCTCGGATGG	Fischerella_sp._PCC7521_5101	UYK_RS0120250	WP_009456339.1	YARHG domain-containing protein	NZ_AJLL01000096.1	62356	62306	NZ_AJLL01000096.1	61550	62848
	F. muscicola	8835_o6a	a	5785328	5786214	+	4.606	CGATAGATGTGGACAGTGGCGGTTCAACTTGATTTAAGCTAGCCTGGTTCT	FisPCC7414_6461	UYI_RS0107360	WP_026085801.1	YARHG domain-containing protein	NZ_AJLK01000047.1	10327	10377	NZ_AJLK01000051.1	5776	7077
	F. thermalis	8835_o6a	a	4942746	4943626	+	1.5838	TAGATGTCGGCAGTGGCGGTTCAACTTGATTCAAGCTAACCTGGTTATTTG	Fischerella_sp._PCC7521_5101	UYK_RS0120250	WP_009456339.1	YARHG domain-containing protein	NZ_AJLL01000096.1	62480	62430	NZ_AJLL01000096.1	61550	62848
	F. thermalis	8835_s1a	a	4943298	4943626	+	Inf	CCCGCTTCACTCCTTTGTAGGTTGGGTATTCTTGGGTAGACTCTGTTGTTG	Fischerella_sp._PCC7521_5101	UYK_RS0120250	WP_009456339.1	YARHG domain-containing protein	NZ_AJLL01000096.1	61928	61878	NZ_AJLL01000096.1	61550	62848
	F. thermalis	8835_s1i	i	4943084	4943626	-	0.4381	AAAGTCTCTAGTCAGTCATCAGGTGTAGGCTTAAGTTCTAAGATAGGACTA	Fischerella_sp._PCC7521_5101	UYK_RS0120250	WP_009456339.1	YARHG domain-containing protein	NZ_AJLL01000096.1	62042	62092	NZ_AJLL01000096.1	61550	62848
	F. thermalis	8835_s2a	a	4943163	4943626	+	0.2448	CTGATGACTGACTAGAGACTTTTGTGTGTGGTCTGGGGTTTAATGAATTTG	Fischerella_sp._PCC7521_5101	UYK_RS0120250	WP_009456339.1	YARHG domain-containing protein	NZ_AJLL01000096.1	62063	62013	NZ_AJLL01000096.1	61550	62848
	F. muscicola	8835_s2i	gi	5785139	5786214	-	-2.4524	AACATCAAAGCCACTCTTCCAGCAGCGATTGCTTACCTCAGCCGATCTCAA	FisPCC7414_6461	UYI_RS0107360	WP_026085801.1	YARHG domain-containing protein	NZ_AJLK01000047.1	10327	10377	NZ_AJLK01000051.1	5776	7077
	F. thermalis	8835_s3a	a	4942972	4943626	+	0.1426	GTTAATTTTCTCTAAGGCGTTAGTACTGTATGCAGGGTTAAGATTGGCATA	Fischerella_sp._PCC7521_5101	UYK_RS0120250	WP_009456339.1	YARHG domain-containing protein	NZ_AJLL01000096.1	62254	62204	NZ_AJLL01000096.1	61550	62848
	F. muscicola	8835_s5a	a	5785412	5786214	+	Inf	TGAGCGATTTGGATAGATGCGGTTTAACTTGATTTAGGCTAGCTTGGTTCT	FisPCC7414_6461	UYI_RS0107360	WP_026085801.1	YARHG domain-containing protein	NZ_AJLK01000047.1	10327	10377	NZ_AJLK01000051.1	5776	7077
9111	F. muscicola	9111_o1g	gi	4271112	4271253	+	1.4635	ATGTATTTGCTGGCATTGACCCAGAACTTGATGAACAAGTAGAGTTTGGTG	FisPCC7414_4918	UYI_RS0121275	WP_016868695.1	photosystem II protein	NZ_AJLK01000047.1	10327	10377	NZ_AJLK01000130.1	22218	22033
	F. thermalis	9111_o1g	gi	115178	115305	+	2.2373	ATGTATTTGCTGGCATTGACCCAGAACTTGATGAACAGGTAGAGTTTGGTG	Fischerella_sp._PCC7521_382	UYK_RS0117645	WP_009453693.1	photosystem II protein	NZ_AJLL01000081.1	158138	158088	NZ_AJLL01000009.1	70973	70875
	F. thermalis	9111_s1a	a	115450	115305	-	-Inf	TGATTCCTTCAAGCAAAATTGAGGAATTGACAATCTCTAAAATCATTAATA	Fischerella_sp._PCC7521_382	UYK_RS0117645	WP_009453693.1	photosystem II protein	NZ_AJLL01000081.1	157766	157816	NZ_AJLL01000009.1	70973	70875
9668	F. muscicola	9668_o1a	a	5437016	5436664	-	1.2027	ATAGGGAAAATAATTTTTCATTGAGATCATGATTATGGTAGATTAATGGAA	FisPCC7414_6076	-	WP_016866346.1	glycosyl transferase group 1	NZ_AJLK01000047.1	10327	10377	NZ_AJLK01000062.1	15987	14797
	F. thermalis	9668_o1a	a	1782539	1782193	-	1.0436	ATAGGGGAAATAATTTTTCATTGAGATCATGATTATGGTAGATTAGTGGAA	Fischerella_sp._PCC7521_2048	UYK_RS0106480	WP_026086381.1	glycosyl transferase group 1	NZ_AJLL01000106.1	66603	66553	NZ_AJLL01000028.1	67314	68498
	F. muscicola	9668_o2a	a	5437275	5436664	-	3.0373	TCCAAAAGGGAATTTTTAACCGAAATTGTTCCTTGTAGTAAAATTTGAGGA	FisPCC7414_6076	-	WP_016866346.1	glycosyl transferase group 1	NZ_AJLK01000047.1	10327	10377	NZ_AJLK01000062.1	15987	14797
	F. thermalis	9668_o2a	a	1782798	1782193	-	3.0188	TCCAAAAGGGAGTTTTTAACCGAAACAGTTCCTTGTAGTAAAATTTGAGGA	Fischerella_sp._PCC7521_2048	UYK_RS0106480	WP_026086381.1	glycosyl transferase group 1	NZ_AJLL01000106.1	66603	66553	NZ_AJLL01000028.1	67314	68498
	F. thermalis	9668_s1g	gi	1781620	1782193	+	0.4782	ACTTCTTTAGCAGAATTTTATCCAGTTGCAAAACAAGATAATATATTTCGA	Fischerella_sp._PCC7521_2048	UYK_RS0106480	WP_026086381.1	glycosyl transferase group 1	NZ_AJLL01000106.1	66603	66553	NZ_AJLL01000028.1	67314	68498
[truncated: 44 more rows]
